# Supplementary material for: New gene annotations for three pea aphid genome assemblies allow comparative analyses of genes and gene family evolution
Source: bioRxiv. 2025 May 13:2025.05.08.652899. Preprint. [Version 1] doi: 10.1101/2025.05.08.652899 (PMC12132395; doi:10.1101/2025.05.08.652899)
Supplement: Supplement 1 [file media-1.zip]

Archive with 7 entries (6 files):
- Supp_Mat_for_Jenn/
- Supp_Mat_for_Jenn/Supplemental_Figures.pdf
- Supp_Mat_for_Jenn/Supplemental_Table_S1.xlsx
- Supp_Mat_for_Jenn/Supplemental_Table_S2.xlsx
- Supp_Mat_for_Jenn/Supplemental_Table_S3.tsv
- Supp_Mat_for_Jenn/Supplemental_Table_S4.xlsx
- Supp_Mat_for_Jenn/Supplemental_Table_S5.xlsx
