# Supplementary material for: New gene annotations for three pea aphid genome assemblies allow comparative analyses of genes and gene family evolution
Source: bioRxiv. 2025 May 13:2025.05.08.652899. Preprint. [Version 1] doi: 10.1101/2025.05.08.652899 (PMC12132395; doi:10.1101/2025.05.08.652899)
Supplement: Supplement 1 [file media-1.zip › Supp_Mat_for_Jenn/Supplemental_Table_S3.tsv]

Orthogroup	A_aegypti	A_gossypii	A_mellifera	A_pisum	A_pisum_mecat_PASA	A_pisum_mecat_bk	A_pisum_mecat_st	A_pisum_mecat_tgg	A_pisum_racon_PASA	A_pisum_racon_bk	A_pisum_racon_st	A_pisum_racon_tgg	A_pisum_tdn	A_pisum_v3_wdel_PASA	A_pisum_v3_wdel_bk	A_pisum_v3_wdel_st	A_pisum_v3_wdel_tgg	B_mori	C_elegans	D_melanogaster	D_pulex	D_vitifoliae	H_americanus	H_sapiens	H_vitripennis	M_musculus	M_nipponense	M_persicae	N_lugens	N_triangulifer	R_maidis	R_padi	S_gregaria	T_castaneum
OG0000000		XP_027836590.2, XP_027843606.2, XP_027850987.2, XP_027852333.2, XP_050052911.1, XP_050052912.1, XP_050053101.1, XP_050053445.1, XP_050053481.1, XP_050053482.1, XP_050053714.1, XP_050053803.1, XP_050053940.1, XP_050054004.1, XP_050054433.1, XP_050054528.1, XP_050054672.1, XP_050055002.1, XP_050056090.1, XP_050056104.1, XP_050056109.1, XP_050056110.1, XP_050056111.1, XP_050056140.1, XP_050056147.1,…		XP_003240824.1, XP_003241265.1, XP_003248672.2, XP_003249039.1, XP_008178216.1, XP_008178242.1, XP_008178310.1, XP_008178533.1, XP_008178705.1, XP_008178712.1, XP_008178766.1, XP_008178848.1, XP_008179598.1, XP_008180107.2, XP_008180161.1, XP_008180285.1, XP_008180286.1, XP_008180455.1, XP_008180566.1, XP_008181052.1, XP_008181178.1, XP_008181530.1, XP_008181582.1, XP_008182252.1, XP_008182253.1,…	asmbl_100964.p2, asmbl_100968.p1, asmbl_101219.p2, asmbl_101220.p1, asmbl_101613.p1, asmbl_101704.p1, asmbl_101705.p1, asmbl_101706.p1, asmbl_103159.p2, asmbl_107002.p1, asmbl_109598.p1, asmbl_109599.p1, asmbl_110151.p2, asmbl_110339.p1, asmbl_110343.p1, asmbl_113001.p1, asmbl_113002.p1, asmbl_113003.p1, asmbl_113046.p1, asmbl_11404.p1, asmbl_115130.p1, asmbl_115134.p1, asmbl_115135.p1, asmbl_115…	g10444.t1, g10461.t1, g10681.t1, g10967.t1, g12261.t1, g12350.t1, g12352.t1, g12353.t1, g13588.t1, g14728.t1, g14732.t1, g15572.t1, g15664.t1, g16516.t2, g16855.t1, g17196.t1, g18348.t1, g18349.t1, g18350.t1, g18749.t1, g18798.t1, g19109.t1, g19334.t1, g19335.t1, g19544.t1, g19545.t1, g19546.t1, g20013.t1, g20273.t1, g20274.t1, g20411.t1, g20437.t1, g21585.t1, g21649.t1, g21901.t1, g21902.t1, g21…	STRG.12204.1.p1, STRG.12849.1.p1, STRG.15208.2.p2, STRG.15550.1.p2, STRG.16665.1.p2, STRG.17439.1.p1, STRG.18519.1.p1, STRG.18785.1.p1, STRG.18785.2.p1, STRG.18975.1.p1, STRG.19975.1.p1, STRG.20061.1.p1, STRG.20520.1.p2, STRG.20950.1.p1, STRG.21447.1.p1, STRG.21448.1.p1, STRG.22412.1.p1, STRG.22412.2.p1, STRG.22547.1.p1, STRG.23080.1.p1, STRG.23220.1.p1, STRG.23221.1.p1, STRG.234.1.p1, STRG.23828…	TRINITY_GG_10101_c34_g1_i1.p1, TRINITY_GG_10456_c0_g1_i1.p1, TRINITY_GG_10459_c0_g1_i1.p1, TRINITY_GG_10777_c0_g1_i1.p1, TRINITY_GG_11119_c7_g1_i1.p1, TRINITY_GG_11458_c1_g1_i1.p1, TRINITY_GG_11762_c13_g1_i2.p1, TRINITY_GG_11762_c15_g1_i1.p1, TRINITY_GG_11762_c25_g1_i1.p1, TRINITY_GG_11762_c31_g1_i1.p1, TRINITY_GG_1240_c9_g1_i1.p1, TRINITY_GG_1240_c9_g1_i1.p2, TRINITY_GG_1240_c9_g1_i1.p3, TRINITY…	asmbl_10044.p1, asmbl_100972.p1, asmbl_100973.p1, asmbl_103030.p1, asmbl_104292.p1, asmbl_105209.p1, asmbl_105639.p1, asmbl_107124.p1, asmbl_107635.p1, asmbl_108463.p1, asmbl_108471.p1, asmbl_109057.p1, asmbl_109174.p1, asmbl_111341.p1, asmbl_111345.p1, asmbl_111371.p1, asmbl_112999.p1, asmbl_113809.p1, asmbl_115183.p1, asmbl_115504.p1, asmbl_115505.p1, asmbl_117199.p2, asmbl_117202.p1, asmbl_118…	g10008.t1, g10096.t1, g10163.t1, g10164.t1, g10956.t1, g11245.t1, g11246.t1, g11535.t1, g11535.t2, g11591.t1, g11592.t1, g11593.t1, g11594.t1, g11595.t1, g11596.t1, g11778.t1, g11986.t1, g12548.t1, g12827.t1, g13074.t1, g13075.t1, g13076.t1, g13090.t1, g13091.t1, g13172.t1, g13482.t1, g13873.t1, g14609.t1, g14612.t1, g15187.t1, g15381.t1, g15901.t1, g15987.t1, g16458.t1, g16764.t1, g17635.t1, g17…	STRG.11451.1.p1, STRG.11451.2.p1, STRG.11712.1.p1, STRG.11712.1.p2, STRG.12313.1.p1, STRG.15837.1.p1, STRG.17014.1.p1, STRG.18802.1.p1, STRG.18802.1.p2, STRG.18802.1.p3, STRG.19262.1.p2, STRG.19262.2.p2, STRG.20285.1.p1, STRG.20498.1.p1, STRG.20498.2.p1, STRG.2075.1.p1, STRG.2184.1.p1, STRG.231.1.p1, STRG.23503.1.p1, STRG.25616.1.p2, STRG.26095.1.p1, STRG.26621.1.p1, STRG.27345.1.p1, STRG.27482.1…	TRINITY_GG_10330_c4_g1_i1.p1, TRINITY_GG_10377_c13_g1_i1.p1, TRINITY_GG_10377_c6_g1_i1.p1, TRINITY_GG_10695_c0_g1_i1.p1, TRINITY_GG_10757_c48_g1_i1.p1, TRINITY_GG_10908_c28_g1_i1.p1, TRINITY_GG_10908_c49_g1_i1.p1, TRINITY_GG_11017_c6_g1_i1.p1, TRINITY_GG_11225_c2_g1_i1.p1, TRINITY_GG_11338_c9_g1_i1.p1, TRINITY_GG_11346_c2_g1_i1.p1, TRINITY_GG_11792_c0_g1_i1.p1, TRINITY_GG_11877_c122_g1_i1.p1, TRI…	TRINITY_DN14205_c0_g1_i2.p1, TRINITY_DN14286_c0_g2_i1.p1, TRINITY_DN6171_c0_g2_i1.p1, TRINITY_DN6171_c0_g2_i2.p1, TRINITY_DN6171_c0_g4_i1.p1, TRINITY_DN8816_c0_g1_i2.p1	asmbl_100672.p1, asmbl_100674.p1, asmbl_105478.p1, asmbl_105479.p1, asmbl_10614.p1, asmbl_106784.p2, asmbl_108247.p1, asmbl_108883.p2, asmbl_108883.p5, asmbl_108884.p1, asmbl_109503.p1, asmbl_116336.p1, asmbl_116336.p2, asmbl_11828.p1, asmbl_118358.p1, asmbl_119360.p1, asmbl_119361.p1, asmbl_122048.p1, asmbl_122049.p1, asmbl_1222.p1, asmbl_123989.p1, asmbl_124649.p1, asmbl_124649.p2, asmbl_124652…	g10148.t1, g10150.t1, g10152.t1, g13227.t1, g14326.t1, g15028.t1, g15030.t1, g15052.t2, g15053.t1, g15055.t1, g15102.t1, g15428.t1, g15477.t1, g15672.t1, g15928.t1, g15930.t1, g15937.t1, g15939.t1, g15992.t1, g16103.t1, g16639.t1, g17114.t1, g17151.t1, g17152.t1, g17155.t1, g17215.t1, g17687.t1, g17765.t1, g17766.t1, g17767.t1, g17932.t1, g18109.t1, g18201.t1, g1910.t1, g20413.t1, g21172.t1, g211…	STRG.11841.2.p1, STRG.12352.1.p1, STRG.13782.1.p1, STRG.13782.1.p2, STRG.13782.1.p4, STRG.13784.1.p1, STRG.14833.1.p1, STRG.15807.1.p2, STRG.18688.1.p2, STRG.19136.1.p2, STRG.19136.1.p5, STRG.21636.1.p1, STRG.23042.1.p1, STRG.27238.1.p1, STRG.27359.1.p1, STRG.27359.1.p2, STRG.27359.2.p1, STRG.27359.3.p1, STRG.27423.1.p1, STRG.30744.1.p1, STRG.30753.1.p1, STRG.30844.1.p1, STRG.30845.1.p1, STRG.308…	TRINITY_GG_11143_c0_g1_i1.p1, TRINITY_GG_11186_c2_g1_i1.p1, TRINITY_GG_11282_c1_g1_i1.p1, TRINITY_GG_11282_c1_g1_i2.p1, TRINITY_GG_11284_c0_g1_i1.p1, TRINITY_GG_12024_c0_g1_i1.p1, TRINITY_GG_12034_c0_g1_i1.p1, TRINITY_GG_13347_c0_g1_i1.p1, TRINITY_GG_13799_c0_g1_i2.p1, TRINITY_GG_13974_c0_g1_i1.p1, TRINITY_GG_14039_c0_g1_i1.p1, TRINITY_GG_15172_c0_g1_i1.p1, TRINITY_GG_15172_c0_g1_i2.p1, TRINITY_G…	XP_004932994.2, XP_037866484.1, XP_037866485.1, XP_037867765.1, XP_037869019.1, XP_037871047.1, XP_037871430.1, XP_037871618.1, XP_037872518.1, XP_037874319.1, XP_037875870.1, XP_037876638.2, XP_037877009.2, XP_037877171.1, XP_062524473.1, XP_062525263.1, XP_062525428.1, XP_062525437.1, XP_062525438.1, XP_062525690.1, XP_062527232.1, XP_062527932.1, XP_062529162.1, XP_062531067.1, XP_062531832.1	NP_001370092.1, NP_493597.2		XP_046438428.1, XP_046438429.1, XP_046443814.1, XP_046443917.1, XP_046445151.1, XP_046446798.1, XP_046449275.1, XP_046450172.1, XP_046452737.1, XP_046452767.1, XP_046456136.1, XP_046461177.1, XP_046464157.1, XP_046464161.1, XP_046464162.1, XP_046464164.1, XP_046464165.1	XP_050519837.1, XP_050520476.1, XP_050521686.1, XP_050522271.1, XP_050527732.1, XP_050527808.1, XP_050528144.1, XP_050530612.1, XP_050530613.1, XP_050530614.1, XP_050530886.1, XP_050530887.1, XP_050530888.1, XP_050530913.1, XP_050531021.1, XP_050531479.1, XP_050532056.1, XP_050533847.1, XP_050535179.1, XP_050535180.1, XP_050535181.1, XP_050535182.1, XP_050535184.1, XP_050535185.1, XP_050538078.1,…	XP_042208549.1, XP_042208656.1, XP_042218691.1, XP_042219833.1, XP_042226262.1, XP_042233760.1, XP_042235372.1, XP_042235373.1, XP_042235375.1, XP_042236225.1, XP_042239454.1, XP_042239455.1, XP_042242583.1, XP_042242873.1, XP_042243436.1		XP_046659138.1, XP_046659143.1, XP_046659144.1, XP_046659152.1, XP_046659899.1, XP_046659910.1, XP_046660323.1, XP_046660821.1, XP_046660824.1, XP_046662787.1, XP_046663495.1, XP_046666437.1, XP_046666446.1, XP_046666559.1, XP_046666603.1, XP_046667205.1, XP_046668407.1, XP_046670936.1, XP_046671018.1, XP_046671427.1, XP_046672143.1, XP_046672570.1, XP_046672656.1, XP_046674707.1, XP_046674903.1,…		XP_064080628.1, XP_064081879.1, XP_064085389.1, XP_064085397.1, XP_064095545.1, XP_064097482.1, XP_064098675.1, XP_064100713.1, XP_064100747.1, XP_064100845.1, XP_064106747.1, XP_064109609.1, XP_064111405.1, XP_064116498.1, XP_064116564.1, XP_064117691.1, XP_064117892.1, XP_064120169.1, XP_064121571.1, XP_064122506.1	XP_022160025.1, XP_022160168.1, XP_022160332.1, XP_022160432.1, XP_022160554.1, XP_022160919.1, XP_022160977.1, XP_022161950.1, XP_022161951.1, XP_022162339.1, XP_022162342.1, XP_022162351.1, XP_022163988.1, XP_022164211.1, XP_022165050.1, XP_022165313.1, XP_022165787.1, XP_022166493.1, XP_022166649.1, XP_022166819.1, XP_022166946.1, XP_022171966.1, XP_022172105.1, XP_022172206.1, XP_022174190.1,…	XP_022202869.2, XP_039277050.1, XP_039277051.1, XP_039279414.1, XP_039281685.1, XP_039281775.1, XP_039282842.1, XP_039282843.1, XP_039282934.1, XP_039283620.1, XP_039283621.1, XP_039284417.1, XP_039286520.1, XP_039286539.1, XP_039286540.1, XP_039287843.1, XP_039287896.1, XP_039289762.1, XP_039289771.1, XP_039291396.1, XP_039291397.1, XP_039291456.1, XP_039291459.1, XP_039292027.1, XP_039292573.1,…	XP_059486731.1, XP_059486732.1, XP_059486734.1, XP_059486735.1	XP_026806377.1, XP_026807692.1, XP_026811121.1, XP_026811251.1, XP_026819014.1, XP_026819115.1, XP_026819537.1, XP_026819539.1, XP_026820636.1, XP_026820637.1, XP_026820778.1, XP_026821302.1, XP_026821427.1, XP_026821637.1, XP_026822320.1, XP_026822481.1	XP_060834044.1, XP_060834045.1, XP_060834592.1, XP_060834981.1, XP_060836083.1, XP_060836338.1, XP_060841105.1, XP_060841267.1, XP_060841307.1, XP_060841308.1, XP_060841334.1, XP_060841418.1, XP_060841419.1, XP_060841664.1, XP_060841876.1, XP_060841885.1, XP_060843511.1, XP_060843765.1, XP_060843766.1, XP_060843768.1, XP_060843769.1, XP_060844119.1, XP_060844197.1, XP_060845149.1, XP_060845421.1,…	XP_049861861.1	XP_064215709.1
OG0000001	XP_001654820.2, XP_021693914.1, XP_021706798.1, XP_021712415.1	XP_027850341.2, XP_050062010.1, XP_050062093.1, XP_050063010.1, XP_050063820.1, XP_050063863.1	XP_001120914.2	XP_001944094.1, XP_001945482.1, XP_001948210.2, XP_001948485.2, XP_001949223.2, XP_003242514.1, XP_003244738.1, XP_003244741.1, XP_003248889.1, XP_003248963.1, XP_003249048.3, XP_008178631.2, XP_008179343.1, XP_008179346.1, XP_008179350.1, XP_008179351.3, XP_008179459.1, XP_008179461.1, XP_008179465.1, XP_008180108.1, XP_008180544.1, XP_008180595.2, XP_008180597.1, XP_008180607.1, XP_008180907.1,…	asmbl_100368.p2, asmbl_102265.p1, asmbl_103142.p1, asmbl_103143.p1, asmbl_103152.p1, asmbl_103297.p1, asmbl_105179.p2, asmbl_105180.p2, asmbl_105868.p2, asmbl_112290.p1, asmbl_112291.p1, asmbl_114347.p2, asmbl_114347.p3, asmbl_114348.p1, asmbl_114348.p3, asmbl_114349.p1, asmbl_114352.p1, asmbl_114352.p3, asmbl_114353.p1, asmbl_115111.p2, asmbl_115232.p1, asmbl_122842.p1, asmbl_122982.p1, asmbl_12…	g10549.t1, g11243.t1, g11367.t1, g11487.t1, g13648.t1, g14621.t1, g14783.t1, g1914.t1, g1917.t1, g1922.t1, g1924.t1, g19810.t1, g20226.t1, g2173.t1, g23738.t1, g23739.t1, g23744.t1, g23751.t1, g23756.t1, g23757.t1, g23758.t1, g24136.t1, g24138.t1, g24139.t1, g25485.t1, g26376.t1, g27510.t1, g27517.t1, g2754.t1, g2756.t1, g2770.t1, g27704.t1, g28415.t1, g28424.t1, g29519.t1, g29877.t1, g30171.t1, …	STRG.10136.1.p1, STRG.10136.2.p1, STRG.12224.1.p1, STRG.12224.2.p1, STRG.12224.3.p1, STRG.12224.4.p1, STRG.12224.5.p1, STRG.12224.7.p1, STRG.13693.1.p1, STRG.13693.2.p1, STRG.13693.3.p1, STRG.13693.4.p1, STRG.13693.5.p1, STRG.13693.6.p1, STRG.13693.7.p1, STRG.14140.1.p2, STRG.14140.2.p2, STRG.14293.1.p1, STRG.14296.1.p1, STRG.14762.1.p1, STRG.14762.2.p1, STRG.14762.3.p1, STRG.14762.4.p1, STRG.147…	TRINITY_GG_10032_c0_g1_i2.p1, TRINITY_GG_10032_c0_g1_i3.p1, TRINITY_GG_10032_c0_g1_i4.p1, TRINITY_GG_10706_c5_g1_i2.p1, TRINITY_GG_10775_c0_g1_i1.p1, TRINITY_GG_10775_c0_g1_i2.p1, TRINITY_GG_11357_c0_g1_i1.p1, TRINITY_GG_11809_c0_g1_i12.p1, TRINITY_GG_11809_c0_g1_i14.p1, TRINITY_GG_11809_c0_g1_i15.p2, TRINITY_GG_11809_c0_g1_i8.p1, TRINITY_GG_11872_c3_g1_i3.p1, TRINITY_GG_13197_c0_g1_i10.p1, TRINI…	asmbl_10054.p1, asmbl_10055.p1, asmbl_10056.p1, asmbl_108449.p1, asmbl_108450.p1, asmbl_108451.p1, asmbl_108452.p1, asmbl_108453.p1, asmbl_109178.p1, asmbl_109202.p1, asmbl_109219.p1, asmbl_109297.p1, asmbl_109298.p1, asmbl_109933.p1, asmbl_114946.p1, asmbl_118096.p1, asmbl_118311.p1, asmbl_118312.p1, asmbl_126614.p1, asmbl_128752.p1, asmbl_136296.p1, asmbl_136298.p1, asmbl_136314.p1, asmbl_13632…	g10002.t1, g10012.t1, g10015.t1, g10016.t1, g10025.t1, g10964.t1, g12992.t1, g13008.t1, g13011.t1, g13032.t1, g13036.t1, g13048.t1, g15171.t1, g15174.t1, g15176.t1, g15177.t1, g15197.t1, g15214.t1, g15234.t1, g15359.t1, g17318.t1, g17342.t1, g18486.t1, g18602.t1, g18609.t1, g18610.t1, g18611.t1, g18858.t1, g18882.t1, g21501.t1, g21502.t1, g22508.t1, g2325.t1, g2389.t1, g24243.t1, g24991.t1, g2521…	STRG.10441.1.p1, STRG.10441.2.p1, STRG.10441.3.p1, STRG.11336.1.p2, STRG.1244.1.p1, STRG.12926.1.p1, STRG.13358.1.p1, STRG.13408.1.p1, STRG.13408.1.p2, STRG.13673.5.p2, STRG.13780.1.p1, STRG.1460.1.p1, STRG.15966.1.p1, STRG.15966.3.p1, STRG.15966.4.p1, STRG.16014.1.p1, STRG.16029.1.p1, STRG.16030.1.p1, STRG.16098.1.p1, STRG.16178.1.p1, STRG.17397.6.p1, STRG.18972.1.p1, STRG.20109.1.p1, STRG.20109…	TRINITY_GG_10198_c0_g1_i37.p1, TRINITY_GG_10198_c0_g1_i51.p1, TRINITY_GG_10290_c2_g1_i10.p1, TRINITY_GG_10290_c2_g1_i13.p1, TRINITY_GG_10290_c2_g1_i17.p1, TRINITY_GG_10290_c2_g1_i18.p1, TRINITY_GG_10290_c2_g1_i19.p1, TRINITY_GG_10290_c2_g1_i2.p1, TRINITY_GG_10290_c2_g1_i20.p1, TRINITY_GG_10290_c2_g1_i21.p1, TRINITY_GG_10290_c2_g1_i23.p1, TRINITY_GG_10290_c2_g1_i25.p1, TRINITY_GG_10290_c2_g1_i28.p…	TRINITY_DN10368_c0_g2_i1.p1, TRINITY_DN10368_c1_g2_i1.p1, TRINITY_DN11472_c0_g1_i3.p1, TRINITY_DN11472_c0_g1_i5.p1, TRINITY_DN2738_c0_g1_i1.p1, TRINITY_DN2797_c0_g1_i11.p1, TRINITY_DN2797_c0_g1_i12.p1, TRINITY_DN2797_c0_g1_i13.p1, TRINITY_DN2797_c0_g1_i19.p1, TRINITY_DN2797_c0_g1_i2.p1, TRINITY_DN2797_c0_g1_i21.p1, TRINITY_DN2797_c0_g1_i22.p1, TRINITY_DN2797_c0_g1_i24.p1, TRINITY_DN2797_c0_g1_i4.…	asmbl_10624.p1, asmbl_118375.p1, asmbl_12195.p1, asmbl_126642.p2, asmbl_13523.p1, asmbl_13549.p1, asmbl_13564.p1, asmbl_13568.p1, asmbl_13570.p1, asmbl_138806.p1, asmbl_14478.p1, asmbl_14479.p1, asmbl_14501.p1, asmbl_14516.p1, asmbl_14517.p1, asmbl_14518.p1, asmbl_149901.p1, asmbl_160015.p1, asmbl_160208.p1, asmbl_162918.p1, asmbl_16370.p1, asmbl_164303.p1, asmbl_166137.p1, asmbl_166139.p1, asmbl…	g10027.t1, g10042.t1, g10131.t1, g10153.t1, g10154.t1, g10160.t1, g10162.t1, g10176.t1, g10190.t1, g10198.t1, g10207.t1, g10226.t1, g10436.t1, g11472.t1, g12490.t1, g12498.t1, g16112.t1, g18184.t1, g18329.t1, g2279.t1, g22847.t2, g24710.t1, g2731.t1, g28056.t1, g2956.t1, g29754.t1, g31986.t1, g32209.t1, g32303.t1, g33557.t1, g33765.t1, g34222.t1, g3497.t1, g35111.t1, g35112.t1, g40263.t1, g41049.…	STRG.10143.1.p4, STRG.10143.2.p4, STRG.10143.3.p4, STRG.1349.1.p1, STRG.14767.1.p1, STRG.14767.2.p1, STRG.14767.3.p1, STRG.14767.4.p1, STRG.167.1.p1, STRG.1838.1.p1, STRG.2056.1.p1, STRG.21927.4.p2, STRG.2351.1.p1, STRG.2352.1.p1, STRG.2357.1.p1, STRG.23649.1.p1, STRG.2538.1.p1, STRG.2539.1.p1, STRG.2540.1.p1, STRG.25640.1.p1, STRG.27417.1.p1, STRG.28799.1.p1, STRG.29239.1.p1, STRG.29240.1.p1, ST…	TRINITY_GG_1012_c0_g1_i2.p1, TRINITY_GG_1012_c0_g1_i5.p1, TRINITY_GG_1012_c0_g1_i8.p1, TRINITY_GG_1115_c0_g1_i2.p1, TRINITY_GG_127_c3_g1_i1.p1, TRINITY_GG_127_c3_g1_i2.p1, TRINITY_GG_127_c3_g1_i3.p1, TRINITY_GG_1362_c5_g1_i1.p1, TRINITY_GG_1432_c11_g1_i1.p1, TRINITY_GG_1432_c11_g1_i4.p1, TRINITY_GG_1432_c11_g1_i5.p1, TRINITY_GG_1432_c11_g1_i7.p1, TRINITY_GG_1432_c11_g1_i9.p1, TRINITY_GG_1432_c3_g…	XP_004924491.1, XP_004928701.1, XP_012547746.1, XP_012547759.1, XP_012551354.1, XP_021203783.2, XP_021204935.1, XP_037875656.1, XP_037876419.1, XP_062526895.1, XP_062526938.1	NP_001076597.1, NP_001076598.1, NP_001366955.1, NP_491843.3, NP_509256.2	NP_001262160.1, NP_477338.3, NP_649316.1, NP_649494.1, NP_650132.1			XP_042209540.1, XP_042209541.1, XP_042210168.1, XP_042217521.1, XP_042218815.1, XP_042221356.1, XP_042221521.1, XP_042226404.1, XP_042227377.1, XP_042227614.1, XP_042227990.1, XP_042233774.1, XP_042233791.1, XP_042233793.1, XP_042233800.1	NP_001005368.1, NP_001127912.1, NP_001127913.1, NP_001127914.1, NP_001229726.1, NP_001229727.1, NP_001229728.1, NP_001269809.1, NP_001275689.1, NP_001275690.1, NP_001275691.1, NP_001307485.1, NP_001308922.1, NP_001308923.1, NP_001311093.1, NP_001311094.1, NP_001311095.1, NP_001311096.1, NP_001311097.1, NP_001317688.1, NP_001338702.1, NP_001338703.1, NP_001338704.1, NP_001338705.1, NP_001339079.1,…	XP_046672387.1	NP_001001792.1, NP_001005788.2, NP_001104577.1, NP_001273084.1, NP_001273085.1, NP_001289368.1, NP_001289369.1, NP_001333576.1, NP_001333577.1, NP_001333578.1, NP_001333579.1, NP_001333580.1, NP_001333581.1, NP_001333582.1, NP_001340918.1, NP_001347867.1, NP_001357896.1, NP_001397446.1, NP_001397447.1, NP_001397448.1, NP_001397450.1, NP_001397451.1, NP_001397452.1, NP_001398534.1, NP_001398538.1,…	XP_064080677.1, XP_064081852.1, XP_064081853.1, XP_064081854.1, XP_064081855.1, XP_064082938.1, XP_064082939.1, XP_064083213.1, XP_064083217.1, XP_064083219.1, XP_064083241.1, XP_064083242.1, XP_064083244.1, XP_064083245.1, XP_064083246.1, XP_064083247.1, XP_064083248.1, XP_064083249.1, XP_064083250.1, XP_064083251.1, XP_064083811.1, XP_064083853.1, XP_064083854.1, XP_064083855.1, XP_064083859.1,…	XP_022165894.1, XP_022169084.1, XP_022169085.1, XP_022169086.1, XP_022169087.1, XP_022169546.1, XP_022170081.1, XP_022170082.1, XP_022170083.1, XP_022172080.1, XP_022176408.1, XP_022176739.1, XP_022179416.1, XP_022180307.1	XP_022187091.2, XP_022195193.2, XP_022205136.2, XP_039275203.1, XP_039275205.1, XP_039275455.1, XP_039275819.1, XP_039279569.1, XP_039280725.1, XP_039280726.1, XP_039282694.1, XP_039284680.1, XP_039288755.1, XP_039289137.1, XP_039289138.1, XP_039289597.1, XP_039289599.1, XP_039290570.1, XP_039290752.1, XP_039290753.1, XP_039291088.1, XP_039294146.1, XP_039296908.1, XP_039299866.1, XP_039300184.1,…	XP_059471953.1, XP_059471954.1, XP_059477956.1	XP_026804100.1, XP_026810936.1, XP_026811318.1, XP_026815373.1, XP_026819089.1, XP_026821616.1, XP_026821681.1	XP_060835619.1, XP_060840959.1, XP_060842562.1, XP_060842563.1, XP_060845632.1, XP_060845739.1, XP_060845851.1, XP_060845852.1, XP_060845991.1, XP_060846102.1, XP_060846517.1, XP_060846777.1, XP_060846799.1, XP_060846888.1, XP_060847108.1, XP_060847945.1, XP_060851661.1, XP_060854757.1	XP_049841305.1, XP_049848448.1, XP_049856413.1	XP_001812569.1, XP_008192843.1, XP_008194507.2, XP_008200458.2, XP_008201352.1
OG0000002	XP_001649093.1, XP_001649094.1, XP_001649095.1, XP_001649097.2, XP_001649098.2, XP_001649100.3, XP_001649101.2, XP_001649106.2, XP_001649107.2, XP_001649108.2, XP_001649311.2, XP_001649312.1, XP_001649932.1, XP_001652216.1, XP_001652217.1, XP_001652218.2, XP_001652222.1, XP_001653509.1, XP_001653671.1, XP_001653672.1, XP_001653673.1, XP_001653674.1, XP_001653675.1, XP_001653676.1, XP_001653677.1,…	XP_027838826.1, XP_027839229.2, XP_027839388.2, XP_027842428.2, XP_027843364.2, XP_027848748.1, XP_027848757.1, XP_027848818.2, XP_027849945.2, XP_027851731.2, XP_027852586.1, XP_027854113.2, XP_027854335.2, XP_027854336.2, XP_050053018.1, XP_050053019.1, XP_050053528.1, XP_050054508.1, XP_050059645.1, XP_050060301.1, XP_050060446.1, XP_050061578.1, XP_050062384.1, XP_050064219.1	NP_001035324.1, NP_001191991.1, NP_001352068.1, NP_001352069.1, NP_001352128.1, NP_001352129.1, XP_001119981.4, XP_006562363.1, XP_006562364.1, XP_006562365.2, XP_006562368.1, XP_006564499.3, XP_006565062.2, XP_006565076.1, XP_006565077.1, XP_006566904.2, XP_006566905.2, XP_016770827.2, XP_016771320.1, XP_016772837.1, XP_026296210.1, XP_026300343.1, XP_026300530.1, XP_026300531.1, XP_026300532.1,…	NP_001156683.2, NP_001353126.1, XP_001943150.2, XP_001943570.2, XP_001943981.2, XP_001944599.2, XP_001945100.2, XP_001945833.2, XP_001946384.4, XP_001946428.1, XP_001947920.1, XP_001948421.1, XP_001948443.2, XP_001948581.2, XP_001951466.2, XP_001952450.1, XP_003242904.1, XP_003243002.1, XP_003248692.2, XP_008178561.1, XP_008183473.1, XP_008188450.1, XP_008189491.3, XP_016655759.1, XP_016655760.1,…	asmbl_106009.p1, asmbl_106010.p1, asmbl_10989.p1, asmbl_10990.p1, asmbl_10991.p1, asmbl_10996.p1, asmbl_10999.p1, asmbl_11012.p1, asmbl_11193.p1, asmbl_11193.p2, asmbl_11194.p1, asmbl_11195.p1, asmbl_11196.p1, asmbl_11196.p2, asmbl_11197.p1, asmbl_11198.p1, asmbl_11198.p2, asmbl_11199.p1, asmbl_11200.p1, asmbl_11201.p1, asmbl_11202.p1, asmbl_11203.p1, asmbl_11204.p1, asmbl_11205.p1, asmbl_11206.p…	g11833.t1, g11833.t2, g14412.t1, g14610.t1, g14613.t1, g18395.t1, g20637.t1, g20949.t1, g2714.t1, g2714.t2, g31198.t1, g35376.t1, g35376.t2, g37637.t1, g37638.t1, g4041.t1, g4046.t1, g4112.t1, g4113.t1, g4113.t2, g4114.t1, g4116.t1, g4116.t2, g4117.t1, g43450.t1, g51428.t1, g51430.t1, g5505.t1, g58423.t1, g58424.t1, g61889.t1, g62069.t1, g62839.t1, g66854.t1, g66855.t1, g7372.t1, g7373.t1	STRG.10622.1.p1, STRG.10736.1.p1, STRG.10736.2.p1, STRG.1330.1.p1, STRG.1330.2.p1, STRG.1330.3.p1, STRG.1330.4.p1, STRG.1330.5.p1, STRG.1330.5.p2, STRG.1330.6.p1, STRG.1330.6.p2, STRG.1330.7.p1, STRG.1330.8.p1, STRG.1333.1.p1, STRG.1333.2.p1, STRG.1333.3.p1, STRG.1334.1.p1, STRG.1366.1.p1, STRG.1366.2.p1, STRG.1366.3.p1, STRG.16028.1.p1, STRG.16028.2.p1, STRG.18175.1.p1, STRG.19417.1.p1, STRG.194…	TRINITY_GG_12576_c1_g1_i1.p1, TRINITY_GG_12576_c1_g1_i4.p1, TRINITY_GG_12576_c1_g1_i5.p1, TRINITY_GG_13570_c3_g2_i1.p1, TRINITY_GG_13570_c3_g2_i2.p1, TRINITY_GG_13855_c2_g1_i10.p1, TRINITY_GG_13855_c2_g1_i3.p1, TRINITY_GG_13855_c2_g1_i6.p1, TRINITY_GG_13855_c2_g1_i7.p1, TRINITY_GG_13855_c2_g1_i9.p1, TRINITY_GG_14504_c5_g1_i1.p1, TRINITY_GG_15174_c1_g1_i56.p1, TRINITY_GG_15174_c1_g1_i61.p1, TRINIT…	asmbl_113943.p1, asmbl_113943.p2, asmbl_122037.p1, asmbl_13091.p1, asmbl_13098.p1, asmbl_13098.p2, asmbl_13099.p1, asmbl_13099.p2, asmbl_13102.p1, asmbl_13108.p1, asmbl_13109.p1, asmbl_13114.p1, asmbl_13115.p1, asmbl_13142.p1, asmbl_13143.p1, asmbl_133042.p1, asmbl_133051.p1, asmbl_133052.p1, asmbl_15068.p1, asmbl_15069.p1, asmbl_15070.p1, asmbl_15071.p1, asmbl_15073.p1, asmbl_172649.p1, asmbl_17…	g10770.t1, g12339.t1, g12340.t1, g17080.t1, g17080.t2, g18691.t1, g22328.t1, g22852.t1, g23260.t1, g23263.t1, g2489.t1, g2492.t1, g26745.t1, g32687.t1, g32688.t2, g3492.t1, g3493.t1, g35109.t1, g38396.t1, g38398.t1, g4105.t1, g4883.t1, g52787.t1, g52793.t1, g52795.t1, g52795.t2, g52796.t1, g52798.t1, g52799.t1, g54369.t1	STRG.12013.1.p1, STRG.12013.2.p1, STRG.12390.1.p1, STRG.12390.2.p1, STRG.12390.3.p1, STRG.12390.4.p1, STRG.1386.1.p1, STRG.14106.1.p1, STRG.16794.1.p1, STRG.16794.1.p2, STRG.16794.2.p1, STRG.16794.2.p2, STRG.17945.1.p1, STRG.1892.1.p1, STRG.1892.2.p1, STRG.1892.3.p1, STRG.1892.3.p2, STRG.1892.4.p1, STRG.1892.4.p2, STRG.1892.5.p1, STRG.1892.6.p1, STRG.1892.7.p1, STRG.1892.8.p1, STRG.19643.1.p1, ST…	TRINITY_GG_11877_c27_g1_i1.p1, TRINITY_GG_11877_c27_g1_i10.p1, TRINITY_GG_11877_c27_g1_i2.p1, TRINITY_GG_11877_c27_g1_i4.p1, TRINITY_GG_11877_c27_g1_i5.p1, TRINITY_GG_11877_c27_g1_i6.p1, TRINITY_GG_138_c0_g1_i1.p1, TRINITY_GG_13944_c29_g1_i1.p1, TRINITY_GG_13944_c2_g2_i11.p1, TRINITY_GG_13944_c2_g2_i19.p1, TRINITY_GG_13944_c2_g2_i6.p1, TRINITY_GG_13944_c2_g2_i7.p1, TRINITY_GG_15051_c15_g1_i1.p1, …	TRINITY_DN1244_c0_g1_i5.p1, TRINITY_DN1244_c0_g1_i6.p1, TRINITY_DN1244_c0_g1_i7.p1, TRINITY_DN1876_c0_g1_i1.p1, TRINITY_DN20787_c0_g1_i1.p1, TRINITY_DN22553_c0_g1_i1.p1, TRINITY_DN3830_c0_g1_i1.p1, TRINITY_DN3830_c0_g1_i10.p1, TRINITY_DN3830_c0_g1_i11.p1, TRINITY_DN3830_c0_g1_i3.p1, TRINITY_DN3830_c0_g1_i4.p1, TRINITY_DN3830_c0_g1_i7.p1, TRINITY_DN3830_c0_g1_i8.p1, TRINITY_DN3830_c0_g1_i9.p1, TRI…	asmbl_115209.p1, asmbl_115210.p1, asmbl_115211.p1, asmbl_115214.p1, asmbl_115216.p1, asmbl_115219.p1, asmbl_116925.p1, asmbl_116926.p1, asmbl_116927.p1, asmbl_116928.p1, asmbl_116929.p1, asmbl_116930.p1, asmbl_116933.p1, asmbl_116934.p1, asmbl_123908.p1, asmbl_123909.p1, asmbl_123909.p2, asmbl_123910.p1, asmbl_123910.p2, asmbl_123911.p1, asmbl_123912.p1, asmbl_123913.p1, asmbl_123914.p1, asmbl_12…	g11183.t1, g11183.t2, g13424.t1, g14911.t1, g14914.t1, g14930.t1, g16760.t1, g16762.t1, g17491.t1, g18094.t1, g18095.t1, g18097.t1, g18098.t1, g18098.t2, g18099.t1, g18106.t1, g19605.t1, g19605.t2, g19611.t1, g24213.t1, g24481.t1, g25560.t1, g25561.t1, g28716.t1, g3896.t1, g3899.t1, g40562.t1, g40562.t2, g5563.t1, g6047.t1	STRG.10210.1.p1, STRG.11547.1.p1, STRG.11725.1.p1, STRG.13336.1.p1, STRG.13338.1.p1, STRG.14680.1.p1, STRG.14681.1.p1, STRG.14681.2.p1, STRG.14684.1.p1, STRG.14684.2.p1, STRG.14684.3.p1, STRG.14684.4.p1, STRG.14684.4.p2, STRG.14685.1.p1, STRG.14685.2.p1, STRG.14685.3.p1, STRG.14685.4.p1, STRG.14685.5.p1, STRG.14690.1.p1, STRG.14690.2.p1, STRG.14690.3.p1, STRG.16073.1.p1, STRG.16073.2.p1, STRG.160…	TRINITY_GG_13823_c0_g1_i1.p1, TRINITY_GG_13823_c0_g1_i2.p1, TRINITY_GG_147_c0_g1_i1.p1, TRINITY_GG_2072_c0_g1_i1.p1, TRINITY_GG_2072_c0_g1_i42.p1, TRINITY_GG_2072_c0_g1_i67.p1, TRINITY_GG_2072_c0_g1_i69.p1, TRINITY_GG_2072_c0_g1_i7.p1, TRINITY_GG_2072_c0_g1_i74.p1, TRINITY_GG_2072_c55_g1_i1.p1, TRINITY_GG_2087_c218_g1_i1.p1, TRINITY_GG_2100_c15_g1_i1.p1, TRINITY_GG_2100_c15_g1_i1.p2, TRINITY_GG_2…	NP_001073135.1, NP_001077079.1, NP_001077080.1, NP_001095934.1, NP_001103394.1, NP_001103404.1, NP_001104004.1, NP_001104005.1, NP_001104006.1, NP_001104007.1, NP_001104826.1, NP_001106226.1, NP_001108456.1, NP_001135414.1, NP_001266295.1, NP_001266427.1, NP_001296520.1, XP_012545238.2, XP_012546023.1, XP_012552063.3, XP_021202508.2, XP_037869378.1, XP_037872200.1, XP_037872201.1, XP_037872543.1,…	NP_001040850.1, NP_001369869.1, NP_496085.3, NP_496109.1, NP_496110.1, NP_496111.1, NP_496112.1, NP_496113.1, NP_496114.1, NP_496115.1, NP_497775.3, NP_499704.1, NP_499705.1, NP_510233.1, NP_510369.2	NP_001285631.1, NP_001285632.1, NP_001286145.1, NP_001286199.1, NP_001286335.1, NP_001286431.1, NP_001286432.1, NP_001286433.1, NP_001286434.1, NP_001287562.1, NP_523628.1, NP_523645.1, NP_523646.1, NP_523748.2, NP_523749.2, NP_523850.1, NP_610206.1, NP_610389.3, NP_610390.1, NP_610743.2, NP_610820.1, NP_611000.2, NP_611001.2, NP_611002.3, NP_611003.2, NP_611698.1, NP_650189.1, NP_650327.1, NP_65…	XP_046443689.1, XP_046445326.1, XP_046449622.1, XP_046449623.1, XP_046449624.1, XP_046449625.1, XP_046449626.1, XP_046449627.1, XP_046449629.1, XP_046449630.1, XP_046449631.1, XP_046449632.1, XP_046449633.1, XP_046449634.1, XP_046449635.1, XP_046449636.1, XP_046449638.1, XP_046457139.1, XP_046457140.1, XP_046457141.1, XP_046460277.1, XP_046463643.1	XP_050524155.1, XP_050524156.1, XP_050524157.1, XP_050524158.1, XP_050524159.1, XP_050527989.1, XP_050527990.1, XP_050527991.1, XP_050527994.1, XP_050528354.1, XP_050528355.1, XP_050528975.1, XP_050530772.1, XP_050530773.1, XP_050530774.1, XP_050539634.1, XP_050539635.1, XP_050539636.1, XP_050539637.1, XP_050539638.1, XP_050540333.1, XP_050547769.1, XP_050547770.1, XP_050547771.1, XP_050548193.1,…	XP_042203443.1, XP_042203444.1, XP_042204409.1, XP_042205180.1, XP_042205301.1, XP_042205686.1, XP_042206087.1, XP_042206088.1, XP_042208597.1, XP_042208598.1, XP_042212009.1, XP_042213621.1, XP_042213622.1, XP_042213623.1, XP_042213624.1, XP_042218104.1, XP_042218523.1, XP_042218524.1, XP_042218526.1, XP_042219549.1, XP_042219550.1, XP_042221406.1, XP_042222650.1, XP_042224479.1, XP_042224480.1,…	NP_000756.3, NP_000768.1, NP_001177413.1, NP_001189784.1, NP_001243426.2, NP_001265850.1, NP_001278758.1, NP_001278759.1, NP_059488.2, NP_073731.1, NP_476436.1, NP_476437.1, XP_016868033.1, XP_016868034.1, XP_047276701.1, XP_047276702.1	XP_046658565.1, XP_046658566.1, XP_046658567.1, XP_046658568.1, XP_046658569.1, XP_046658570.1, XP_046658571.1, XP_046658572.1, XP_046658573.1, XP_046658574.1, XP_046659463.1, XP_046659739.1, XP_046659740.1, XP_046660378.1, XP_046661567.1, XP_046662136.1, XP_046667115.1, XP_046667116.1, XP_046667735.1, XP_046667747.1, XP_046667755.1, XP_046667767.1, XP_046667777.1, XP_046667790.1, XP_046667801.1,…	NP_001093650.1, NP_001098629.1, NP_001098630.1, NP_031844.1, NP_031845.1, NP_031846.2, NP_059092.2, NP_062766.2, NP_796354.1, XP_006504862.1, XP_006504907.1, XP_006504912.1, XP_006504915.1, XP_017176060.1, XP_030109863.1, XP_030109981.1, XP_030110607.1	XP_064084011.1, XP_064095751.1, XP_064107318.1, XP_064107332.1, XP_064107333.1, XP_064108970.1, XP_064109319.1, XP_064109320.1, XP_064118837.1, XP_064119901.1, XP_064119902.1, XP_064119903.1, XP_064119904.1, XP_064122320.1, XP_064122327.1, XP_064122339.1, XP_064122351.1	XP_022160705.1, XP_022162044.1, XP_022162047.1, XP_022162554.1, XP_022165035.1, XP_022165036.1, XP_022165037.1, XP_022165038.1, XP_022165039.1, XP_022167706.1, XP_022170025.1, XP_022170026.1, XP_022170027.1, XP_022170037.1, XP_022170039.1, XP_022170073.1, XP_022170501.1, XP_022171832.1, XP_022172415.1, XP_022174054.1, XP_022174055.1, XP_022174056.1, XP_022174057.1, XP_022174058.1, XP_022174826.1,…	XP_022186035.2, XP_022200449.1, XP_022207574.2, XP_039275943.1, XP_039276813.1, XP_039276814.1, XP_039276815.1, XP_039276816.1, XP_039282693.1, XP_039287610.1, XP_039287611.1, XP_039287612.1, XP_039291831.1, XP_039291832.1, XP_039291923.1, XP_039292734.1, XP_039293183.1, XP_039298162.1	XP_059469940.1, XP_059477145.1, XP_059477146.1, XP_059477147.1, XP_059477148.1, XP_059477802.1, XP_059478195.1, XP_059478273.1, XP_059478275.1, XP_059478276.1, XP_059478277.1, XP_059479274.1, XP_059479282.1, XP_059482605.1, XP_059482606.1, XP_059484972.1, XP_059484979.1, XP_059485005.1, XP_059485219.1, XP_059488623.1, XP_059488820.1, XP_059488822.1, XP_059489203.1, XP_059491238.1, XP_059491239.1,…	XP_026805952.1, XP_026807488.1, XP_026808411.1, XP_026808412.1, XP_026808873.1, XP_026809355.1, XP_026810290.1, XP_026810291.1, XP_026811155.1, XP_026811716.1, XP_026813244.1, XP_026814348.1, XP_026814349.1, XP_026814350.1, XP_026814351.1, XP_026815293.1, XP_026818755.1, XP_026818756.1, XP_026818757.1, XP_026818759.1, XP_026818760.1, XP_026820132.1, XP_026820133.1, XP_026820134.1, XP_026820135.1,…	XP_060836571.1, XP_060837497.1, XP_060837499.1, XP_060837696.1, XP_060837697.1, XP_060837952.1, XP_060838600.1, XP_060838601.1, XP_060839338.1, XP_060839785.1, XP_060839815.1, XP_060844290.1, XP_060844896.1, XP_060846915.1, XP_060849314.1, XP_060849315.1, XP_060851852.1, XP_060853194.1, XP_060853195.1, XP_060853196.1, XP_060853197.1, XP_060854428.1	XP_049830161.1, XP_049830162.1, XP_049830246.1, XP_049830247.1, XP_049830248.1, XP_049830249.1, XP_049830250.1, XP_049830251.1, XP_049830252.1, XP_049830253.1, XP_049830255.1, XP_049830256.1, XP_049830468.1, XP_049830469.1, XP_049830714.1, XP_049830715.1, XP_049830716.1, XP_049830717.1, XP_049830718.1, XP_049830719.1, XP_049831017.1, XP_049831019.1, XP_049831039.1, XP_049831062.1, XP_049831123.1,…	NP_001034541.1, NP_001123875.1, NP_001123893.1, NP_001123895.1, NP_001127706.1, NP_001137200.1, NP_001164248.1, NP_001164249.1, NP_001177722.1, NP_001280531.1, NP_001280532.1, XP_008190374.1, XP_008192266.1, XP_008192269.1, XP_008194628.1, XP_008194912.1, XP_008197346.1, XP_008197409.2, XP_008197432.2, XP_008199126.2, XP_008200096.1, XP_008200783.1, XP_015833657.1, XP_015834315.1, XP_015834510.1,…
OG0000003		XP_027837062.2, XP_027837939.2, XP_027841178.2, XP_027844862.2, XP_027851146.1, XP_050053430.1, XP_050054207.1, XP_050056092.1, XP_050056095.1, XP_050056151.1, XP_050056175.1, XP_050056208.1, XP_050058308.1, XP_050058678.1, XP_050059217.1, XP_050059685.1, XP_050059705.1, XP_050059712.1, XP_050059720.1, XP_050059727.1, XP_050059753.1, XP_050059756.1, XP_050059880.1, XP_050061682.1, XP_050064818.1,…		XP_008178601.1, XP_008178897.1, XP_008179256.2, XP_008179516.1, XP_008179733.1, XP_008179888.1, XP_008180393.1, XP_008180395.1, XP_008180486.1, XP_008180526.1, XP_008180527.1, XP_008180528.1, XP_008180656.1, XP_008181643.1, XP_008181739.1, XP_008182300.2, XP_008182365.1, XP_008183271.1, XP_008183355.1, XP_008184172.1, XP_008185129.1, XP_008185507.1, XP_008185551.1, XP_008186170.1, XP_008188479.1,…	asmbl_100165.p1, asmbl_101222.p1, asmbl_101794.p1, asmbl_101795.p1, asmbl_105325.p1, asmbl_105326.p1, asmbl_105765.p1, asmbl_105772.p1, asmbl_105780.p1, asmbl_105787.p1, asmbl_10756.p1, asmbl_110302.p3, asmbl_113010.p1, asmbl_113011.p1, asmbl_114240.p3, asmbl_114240.p4, asmbl_114242.p1, asmbl_115695.p1, asmbl_116908.p1, asmbl_117728.p2, asmbl_117840.p2, asmbl_119424.p3, asmbl_119425.p2, asmbl_120…	g10422.t1, g10794.t1, g11226.t1, g11389.t1, g12238.t1, g13109.t1, g13516.t1, g13531.t1, g14247.t1, g16003.t1, g17161.t1, g17162.t1, g17368.t1, g17975.t1, g18139.t1, g18529.t1, g18990.t1, g19483.t1, g20147.t1, g20660.t1, g22245.t1, g23311.t1, g23515.t1, g23913.t1, g23948.t1, g24048.t1, g26006.t1, g26251.t1, g26613.t1, g27475.t1, g27477.t1, g29107.t1, g29451.t1, g29645.t1, g29645.t2, g29645.t3, g30…	STRG.12099.1.p3, STRG.12099.1.p7, STRG.12334.1.p3, STRG.13478.1.p2, STRG.18177.1.p3, STRG.19187.1.p2, STRG.19187.1.p3, STRG.19586.1.p2, STRG.19616.1.p2, STRG.20233.1.p2, STRG.21986.1.p2, STRG.26496.1.p1, STRG.26497.1.p1, STRG.26564.1.p2, STRG.26564.1.p3, STRG.27520.1.p1, STRG.28251.1.p1, STRG.28358.1.p1, STRG.28988.1.p1, STRG.30695.1.p1, STRG.3207.1.p1, STRG.3222.1.p1, STRG.3222.1.p3, STRG.7254.1…	TRINITY_GG_10769_c46_g2_i1.p1, TRINITY_GG_10821_c1_g1_i1.p1, TRINITY_GG_11153_c0_g1_i1.p1, TRINITY_GG_11445_c0_g1_i1.p2, TRINITY_GG_11445_c0_g2_i1.p1, TRINITY_GG_11670_c2_g1_i1.p1, TRINITY_GG_11935_c1_g5_i1.p1, TRINITY_GG_12340_c3_g1_i1.p1, TRINITY_GG_12571_c0_g1_i1.p1, TRINITY_GG_12571_c0_g2_i1.p1, TRINITY_GG_12618_c6_g1_i1.p1, TRINITY_GG_12662_c0_g1_i1.p1, TRINITY_GG_12886_c10_g1_i1.p1, TRINITY…	asmbl_102154.p1, asmbl_105141.p2, asmbl_105143.p1, asmbl_105191.p1, asmbl_105723.p2, asmbl_105725.p1, asmbl_108747.p1, asmbl_110534.p1, asmbl_11500.p1, asmbl_115324.p1, asmbl_117081.p1, asmbl_117167.p1, asmbl_117345.p1, asmbl_118984.p1, asmbl_119243.p1, asmbl_119244.p1, asmbl_122762.p2, asmbl_122763.p2, asmbl_128431.p1, asmbl_129456.p1, asmbl_130216.p1, asmbl_137140.p1, asmbl_138176.p1, asmbl_148…	g10411.t1, g11184.t1, g12490.t1, g13585.t1, g13585.t2, g14130.t1, g15500.t1, g15580.t1, g18607.t1, g18624.t1, g1878.t1, g19317.t1, g19317.t2, g19318.t1, g19758.t1, g20060.t1, g20079.t1, g20081.t1, g20084.t1, g20085.t1, g20086.t1, g21404.t1, g21475.t1, g21551.t1, g21582.t1, g2165.t1, g22406.t1, g22407.t1, g23954.t1, g24103.t1, g24367.t1, g25194.t1, g26005.t1, g27115.t1, g27494.t1, g28145.t1, g2893…	STRG.1041.1.p3, STRG.11753.1.p1, STRG.22025.1.p1, STRG.23657.1.p3, STRG.286.1.p2, STRG.30220.1.p3, STRG.31155.1.p2, STRG.31156.1.p2, STRG.31179.1.p2, STRG.31921.1.p3, STRG.31921.1.p4, STRG.3818.2.p3, STRG.4127.1.p1, STRG.5496.1.p1, STRG.7493.1.p1, STRG.7633.1.p1	TRINITY_GG_10059_c1_g2_i1.p1, TRINITY_GG_10121_c5_g1_i1.p1, TRINITY_GG_10632_c12_g1_i1.p1, TRINITY_GG_10755_c15_g2_i1.p1, TRINITY_GG_1089_c0_g1_i1.p1, TRINITY_GG_11402_c1_g2_i2.p1, TRINITY_GG_11402_c1_g2_i3.p1, TRINITY_GG_1208_c0_g2_i1.p1, TRINITY_GG_12213_c60_g1_i1.p1, TRINITY_GG_12469_c28_g1_i1.p1, TRINITY_GG_12469_c57_g1_i1.p1, TRINITY_GG_13081_c0_g1_i1.p1, TRINITY_GG_13170_c0_g1_i1.p1, TRINIT…	TRINITY_DN10210_c0_g1_i1.p1, TRINITY_DN11242_c0_g1_i1.p1, TRINITY_DN12208_c0_g1_i1.p1, TRINITY_DN12888_c0_g2_i1.p1, TRINITY_DN22025_c0_g1_i1.p1, TRINITY_DN28_c0_g2_i2.p1, TRINITY_DN2941_c0_g3_i2.p2, TRINITY_DN4289_c0_g1_i1.p1, TRINITY_DN4289_c0_g1_i3.p1, TRINITY_DN4289_c0_g1_i4.p1	asmbl_108602.p1, asmbl_109450.p3, asmbl_109451.p3, asmbl_109734.p1, asmbl_112250.p1, asmbl_112252.p1, asmbl_112253.p1, asmbl_112254.p1, asmbl_127840.p1, asmbl_128272.p1, asmbl_141193.p2, asmbl_141193.p3, asmbl_141206.p1, asmbl_14890.p1, asmbl_150272.p1, asmbl_150286.p1, asmbl_153182.p1, asmbl_159242.p1, asmbl_159688.p1, asmbl_160651.p1, asmbl_16182.p1, asmbl_16188.p1, asmbl_162046.p1, asmbl_16238…	g10838.t1, g10839.t1, g11538.t1, g13146.t1, g13579.t1, g14941.t1, g16409.t1, g16411.t1, g16439.t1, g17616.t2, g18304.t1, g18304.t2, g19601.t1, g1965.t1, g1966.t1, g1967.t1, g19906.t1, g20217.t1, g20314.t1, g22995.t1, g23204.t1, g23252.t1, g23594.t1, g23676.t1, g23677.t1, g23677.t2, g2493.t1, g2497.t1, g26207.t1, g26277.t1, g28465.t1, g28468.t1, g29830.t1, g30272.t1, g31858.t1, g32058.t1, g32500.t…	STRG.1210.1.p1, STRG.1210.2.p1, STRG.1210.3.p1, STRG.1210.3.p3, STRG.1212.1.p1, STRG.13046.1.p2, STRG.13046.5.p2, STRG.13046.6.p2, STRG.13046.7.p2, STRG.16677.1.p1, STRG.19194.1.p3, STRG.19677.1.p1, STRG.19677.2.p1, STRG.24244.1.p2, STRG.24244.1.p3, STRG.24245.1.p1, STRG.25728.2.p1, STRG.26238.1.p1, STRG.2853.1.p1, STRG.28990.1.p1, STRG.32156.1.p3	TRINITY_GG_10460_c0_g1_i1.p1, TRINITY_GG_10460_c0_g1_i10.p1, TRINITY_GG_10460_c0_g1_i14.p1, TRINITY_GG_10460_c0_g1_i5.p1, TRINITY_GG_10460_c0_g1_i7.p1, TRINITY_GG_10492_c0_g1_i1.p1, TRINITY_GG_10492_c0_g1_i5.p1, TRINITY_GG_10911_c4_g1_i1.p1, TRINITY_GG_11016_c1_g2_i1.p1, TRINITY_GG_1259_c34_g1_i1.p1, TRINITY_GG_1439_c3_g1_i1.p1, TRINITY_GG_1475_c26_g1_i1.p1, TRINITY_GG_1475_c26_g1_i3.p1, TRINITY_…	XP_037868125.1, XP_037870375.1, XP_037873352.1, XP_037876717.1, XP_062524318.1, XP_062524339.1, XP_062524586.1, XP_062525660.1, XP_062527374.1, XP_062527591.1, XP_062528069.1, XP_062528070.1, XP_062528071.1, XP_062529977.1, XP_062530654.1, XP_062530655.1, XP_062530747.1, XP_062531604.1, XP_062532315.1, XP_062532671.1, XP_062532710.1, XP_062532867.1, XP_062532935.1, XP_062532944.1, XP_062532973.1	NP_001021736.1		XP_046438868.1, XP_046450169.1, XP_046461446.1, XP_046462902.1	XP_050520061.1, XP_050522173.1, XP_050522540.1, XP_050522858.1, XP_050523778.1, XP_050524112.1, XP_050524461.1, XP_050524618.1, XP_050525649.1, XP_050526872.1, XP_050527804.1, XP_050527895.1, XP_050528007.1, XP_050532155.1, XP_050534986.1, XP_050534987.1, XP_050535030.1, XP_050535111.1, XP_050538198.1, XP_050538209.1, XP_050538225.1, XP_050538384.1, XP_050543462.1, XP_050546146.1, XP_050547278.1,…	XP_042205934.1, XP_042208064.1, XP_042208754.1, XP_042208858.1, XP_042211546.1, XP_042212519.1, XP_042213635.1, XP_042214951.1, XP_042219310.1, XP_042220388.1, XP_042221149.1, XP_042221414.1, XP_042222763.1, XP_042223026.1, XP_042227381.1, XP_042227693.1, XP_042228058.1, XP_042230816.1, XP_042230826.1, XP_042233710.1, XP_042234820.1, XP_042236865.1, XP_042239175.1, XP_042240043.1, XP_042242099.1,…		XP_046663075.1, XP_046665229.1, XP_046666602.1, XP_046666648.1, XP_046681453.1, XP_046684430.1		XP_064079436.1, XP_064080671.1, XP_064080673.1, XP_064082979.1, XP_064082984.1, XP_064097193.1, XP_064097753.1, XP_064098106.1, XP_064106577.1, XP_064107904.1, XP_064109657.1, XP_064111304.1, XP_064111460.1, XP_064116526.1, XP_064116596.1, XP_064117743.1, XP_064120644.1, XP_064121688.1	XP_022160243.1, XP_022160553.1, XP_022160656.1, XP_022160657.1, XP_022160837.1, XP_022160979.1, XP_022162436.1, XP_022163094.1, XP_022163429.1, XP_022163966.1, XP_022164879.1, XP_022165266.1, XP_022165632.1, XP_022165897.1, XP_022166522.1, XP_022166534.1, XP_022166685.1, XP_022166886.1, XP_022167823.1, XP_022168638.1, XP_022168864.1, XP_022168866.1, XP_022168919.1, XP_022168978.1, XP_022169361.1,…	XP_022185353.2, XP_022185769.1, XP_022186998.2, XP_022187700.2, XP_022193052.2, XP_022195062.1, XP_022196403.2, XP_022197998.1, XP_022199061.2, XP_022199976.2, XP_022201646.2, XP_022202044.2, XP_022203837.2, XP_022206279.2, XP_039275125.1, XP_039275248.1, XP_039275966.1, XP_039275967.1, XP_039276049.1, XP_039276141.1, XP_039276149.1, XP_039278728.1, XP_039278801.1, XP_039280710.1, XP_039281615.1,…		XP_026816105.1, XP_026816274.1, XP_026816453.1, XP_026819454.1, XP_026822136.1	XP_060837807.1, XP_060842447.1, XP_060842461.1, XP_060842552.1, XP_060844006.1, XP_060844772.1, XP_060845438.1, XP_060845444.1, XP_060845575.1, XP_060845824.1, XP_060846245.1, XP_060846409.1, XP_060846778.1, XP_060846873.1, XP_060846999.1, XP_060847527.1, XP_060853294.1		XP_064215657.1
OG0000004	XP_001650274.2, XP_001650422.2, XP_001651580.2, XP_001653600.1, XP_001653602.1, XP_001654498.2, XP_001654514.2, XP_001659549.2, XP_001660379.1, XP_001662092.2, XP_001662128.2, XP_001663064.2, XP_001663165.2, XP_001663166.2, XP_001663167.2, XP_011493156.1, XP_021695840.1, XP_021696236.1, XP_021696237.1, XP_021696238.1, XP_021696367.1, XP_021699048.1, XP_021699049.1, XP_021699050.1, XP_021699605.1,…	XP_027838483.1, XP_027839491.1, XP_027841423.2, XP_027846068.1, XP_027848196.2, XP_027848197.2, XP_027848200.2, XP_027848320.1, XP_027848321.2, XP_027848323.2, XP_027848324.2, XP_027848325.2, XP_027851540.2, XP_050054708.1, XP_050054709.1, XP_050056098.1, XP_050057117.1, XP_050057118.1, XP_050059169.1, XP_050059708.1	XP_001120991.3, XP_016768414.1, XP_026295948.1, XP_026296992.1, XP_026296993.1, XP_026297082.1, XP_392319.3, XP_394494.5, XP_394772.3	XP_001943715.1, XP_001945411.1, XP_001945842.2, XP_001948117.1, XP_001949845.2, XP_001949897.2, XP_001951823.1, XP_001952770.1, XP_008179484.1, XP_008182197.1, XP_008186378.1, XP_016660812.2, XP_029343092.1, XP_029343093.1, XP_029343209.1, XP_029343210.1, XP_029345799.1, XP_029346054.1	asmbl_100636.p1, asmbl_100637.p1, asmbl_113705.p1, asmbl_113706.p1, asmbl_113707.p1, asmbl_113708.p1, asmbl_113709.p1, asmbl_113710.p1, asmbl_113713.p1, asmbl_113729.p1, asmbl_113730.p1, asmbl_113732.p1, asmbl_113733.p1, asmbl_113738.p1, asmbl_154696.p1, asmbl_154699.p1, asmbl_166110.p1, asmbl_168433.p1, asmbl_171118.p1, asmbl_171119.p1, asmbl_171120.p1, asmbl_171123.p1, asmbl_171129.p1, asmbl_18…	g10251.t1, g10251.t2, g14591.t1, g25867.t1, g27371.t1, g28224.t1, g29273.t1, g33691.t1, g33697.t1, g46434.t1, g46434.t2, g50306.t1, g50911.t1, g51861.t1, g55249.t1, g55249.t2, g55252.t1, g63322.t1	STRG.13401.1.p1, STRG.13401.2.p1, STRG.14261.1.p1, STRG.14261.2.p1, STRG.14683.1.p1, STRG.15157.1.p1, STRG.17196.1.p1, STRG.17196.2.p1, STRG.17196.3.p1, STRG.17199.1.p1, STRG.17199.2.p1, STRG.17199.3.p1, STRG.23921.1.p1, STRG.25810.1.p1, STRG.26173.1.p1, STRG.26600.2.p1, STRG.26600.3.p1, STRG.26600.4.p1, STRG.26600.5.p1, STRG.28265.1.p1, STRG.28265.2.p1, STRG.28265.3.p1, STRG.28265.4.p1, STRG.282…	TRINITY_GG_11166_c0_g2_i11.p1, TRINITY_GG_11166_c0_g2_i12.p1, TRINITY_GG_11166_c0_g2_i16.p1, TRINITY_GG_11166_c0_g2_i18.p2, TRINITY_GG_11166_c0_g2_i2.p1, TRINITY_GG_11166_c0_g2_i4.p1, TRINITY_GG_11166_c0_g2_i5.p2, TRINITY_GG_11166_c0_g2_i9.p2, TRINITY_GG_11170_c0_g1_i2.p1, TRINITY_GG_11170_c0_g1_i4.p1, TRINITY_GG_11170_c0_g1_i6.p1, TRINITY_GG_11170_c0_g1_i7.p1, TRINITY_GG_12857_c4_g1_i1.p1, TRINI…	asmbl_120723.p1, asmbl_120723.p2, asmbl_120724.p2, asmbl_120724.p3, asmbl_120725.p4, asmbl_120725.p5, asmbl_120726.p4, asmbl_120726.p5, asmbl_120727.p1, asmbl_120728.p2, asmbl_122879.p1, asmbl_122880.p1, asmbl_122881.p1, asmbl_122881.p2, asmbl_122882.p1, asmbl_122883.p1, asmbl_122884.p1, asmbl_122885.p1, asmbl_140015.p1, asmbl_140016.p1, asmbl_140021.p1, asmbl_140023.p1, asmbl_140025.p1, asmbl_14…	g20113.t1, g20431.t1, g20446.t1, g34694.t1, g35330.t1, g40800.t1, g46704.t1, g52540.t1, g54715.t1, g60965.t1, g60966.t1, g60968.t1, g60968.t2, g61929.t1, g61931.t1, g61935.t1, g62553.t1, g62553.t2, g62555.t1, g62555.t2, g9677.t1	STRG.10531.1.p1, STRG.10531.2.p1, STRG.10531.3.p1, STRG.10654.1.p1, STRG.10663.1.p1, STRG.12960.1.p1, STRG.12960.2.p1, STRG.17737.2.p2, STRG.17737.3.p1, STRG.18089.1.p1, STRG.18089.2.p1, STRG.20718.1.p1, STRG.20718.2.p1, STRG.23310.1.p1, STRG.25680.1.p2, STRG.26518.1.p1, STRG.26518.2.p1, STRG.26518.2.p2, STRG.26518.3.p1, STRG.26518.3.p2, STRG.26518.4.p1, STRG.26518.4.p2, STRG.29022.1.p1, STRG.290…	TRINITY_GG_10663_c4_g1_i10.p1, TRINITY_GG_10663_c4_g1_i2.p1, TRINITY_GG_10663_c4_g1_i4.p1, TRINITY_GG_10663_c4_g1_i5.p1, TRINITY_GG_10663_c4_g1_i7.p1, TRINITY_GG_10663_c4_g1_i7.p2, TRINITY_GG_10663_c4_g1_i9.p1, TRINITY_GG_11103_c2_g1_i1.p1, TRINITY_GG_11103_c2_g1_i10.p1, TRINITY_GG_11103_c2_g1_i3.p1, TRINITY_GG_11103_c2_g1_i3.p2, TRINITY_GG_11103_c2_g1_i5.p1, TRINITY_GG_11103_c2_g1_i7.p1, TRINITY…	TRINITY_DN25629_c0_g1_i1.p1, TRINITY_DN3331_c0_g1_i1.p1, TRINITY_DN3331_c0_g1_i3.p1, TRINITY_DN3331_c0_g2_i1.p1, TRINITY_DN5035_c0_g1_i1.p1, TRINITY_DN5436_c0_g2_i1.p1, TRINITY_DN6747_c0_g1_i1.p1, TRINITY_DN6747_c0_g1_i2.p1, TRINITY_DN6747_c0_g1_i3.p1, TRINITY_DN6747_c0_g1_i5.p1, TRINITY_DN8405_c0_g1_i2.p1	asmbl_101711.p1, asmbl_101712.p1, asmbl_101713.p1, asmbl_101713.p2, asmbl_101714.p1, asmbl_101715.p1, asmbl_101716.p1, asmbl_101717.p1, asmbl_112856.p1, asmbl_112909.p1, asmbl_112910.p1, asmbl_127044.p1, asmbl_127049.p1, asmbl_127050.p1, asmbl_127052.p1, asmbl_127066.p1, asmbl_127067.p1, asmbl_127069.p1, asmbl_127073.p1, asmbl_127075.p1, asmbl_48992.p1, asmbl_55604.p1, asmbl_55605.p1, asmbl_55606…	g12389.t1, g13502.t1, g13502.t2, g13749.t1, g13749.t2, g13751.t1, g13751.t2, g13920.t1, g14390.t1, g17294.t1, g19470.t1, g21345.t1, g23785.t1, g23793.t1, g26083.t1, g26086.t1	STRG.10275.1.p1, STRG.10509.1.p1, STRG.10509.2.p1, STRG.10509.2.p2, STRG.10509.3.p1, STRG.10509.3.p2, STRG.10509.4.p1, STRG.10509.5.p1, STRG.10674.1.p1, STRG.11126.1.p1, STRG.11126.2.p2, STRG.13915.1.p1, STRG.13915.2.p1, STRG.13915.3.p1, STRG.13915.4.p1, STRG.13915.4.p2, STRG.13915.5.p1, STRG.15943.1.p1, STRG.15943.2.p1, STRG.17765.1.p1, STRG.17765.2.p1, STRG.19778.1.p1, STRG.19785.1.p1, STRG.220…	TRINITY_GG_2017_c26_g1_i1.p1, TRINITY_GG_2017_c26_g1_i11.p1, TRINITY_GG_2017_c26_g1_i2.p1, TRINITY_GG_2017_c26_g1_i9.p1, TRINITY_GG_2017_c9_g1_i2.p1, TRINITY_GG_2017_c9_g1_i5.p1, TRINITY_GG_2017_c9_g1_i8.p1, TRINITY_GG_2361_c30_g1_i12.p2, TRINITY_GG_2361_c30_g1_i29.p2, TRINITY_GG_2361_c30_g1_i35.p1, TRINITY_GG_2361_c30_g1_i55.p1, TRINITY_GG_2361_c30_g1_i8.p2, TRINITY_GG_2434_c31_g1_i1.p1, TRINITY…	NP_001037040.1, NP_001040425.1, NP_001135960.1, NP_001161187.1, NP_001182386.1, NP_001182387.1, NP_001182388.1, NP_001182389.1, NP_001182390.1, NP_001182395.1, NP_001243955.1, NP_001243956.1, NP_001243957.1, NP_001243958.1, NP_001243959.1, NP_001243960.1, NP_001243962.1, NP_001243963.1, NP_001243964.1, NP_001243965.1, NP_001243966.1, NP_001243967.1, NP_001243968.1, NP_001243969.1, NP_001243970.1,…	NP_496059.2, NP_497918.1, NP_501911.1, NP_504274.2	NP_001036565.1, NP_001097744.1, NP_001097859.4, NP_001246079.1, NP_001246082.2, NP_001246083.1, NP_001246084.1, NP_001260516.1, NP_001260710.1, NP_001287281.1, NP_524313.2, NP_524314.2, NP_525007.2, NP_609882.1, NP_609909.1, NP_609910.1, NP_609911.1, NP_611563.1, NP_611564.2, NP_650228.1, NP_651866.1, NP_652620.1, NP_652622.3, NP_652623.2, NP_652625.2, NP_652626.1, NP_652629.1, NP_724133.1, NP_72…	XP_046437652.1, XP_046437653.1, XP_046437654.1, XP_046438486.1, XP_046441085.1, XP_046443501.1, XP_046443502.1, XP_046443503.1, XP_046443554.1, XP_046443555.1, XP_046443556.1, XP_046443557.1, XP_046444983.1, XP_046444987.1, XP_046444989.1, XP_046444990.1, XP_046444991.1, XP_046444993.1, XP_046444994.1, XP_046445312.1, XP_046446632.1, XP_046446633.1, XP_046449609.1, XP_046451220.1, XP_046451262.1,…	XP_050521167.1, XP_050521168.1, XP_050522153.1, XP_050522868.1, XP_050523189.1, XP_050523190.1, XP_050523191.1, XP_050523192.1, XP_050523193.1, XP_050523255.1, XP_050523820.1, XP_050523821.1, XP_050523822.1, XP_050524846.1, XP_050524847.1, XP_050527574.1, XP_050533046.1, XP_050533508.1, XP_050535148.1, XP_050537199.1, XP_050537200.1, XP_050537201.1, XP_050537202.1, XP_050537203.1, XP_050537204.1,…	XP_042204177.1, XP_042207986.1, XP_042207987.1, XP_042207988.1, XP_042207989.1, XP_042207990.1, XP_042210359.1, XP_042221656.1, XP_042223953.1, XP_042223981.1, XP_042224423.1, XP_042225059.1, XP_042229453.1, XP_042231229.1, XP_042233281.1, XP_042233284.1, XP_042233285.1, XP_042233286.1, XP_042233287.1, XP_042235224.1, XP_042235225.1, XP_042235226.1, XP_042235227.1, XP_042235228.1, XP_042236148.1,…	NP_000454.1, NP_001064.1, NP_001065.2, NP_001066.1, NP_001067.2, NP_001068.1, NP_001099147.2, NP_001121646.2, NP_001138239.1, NP_001193933.1, NP_001239203.2, NP_001239204.2, NP_001277020.1, NP_001284544.1, NP_001284545.1, NP_001288162.1, NP_001288168.1, NP_001309041.2, NP_001309042.2, NP_001309043.2, NP_001317648.1, NP_001336497.1, NP_001376494.1, NP_003351.3, NP_006789.3, NP_061949.3, NP_066307.…	XP_046658304.1, XP_046658305.1, XP_046658306.1, XP_046658308.1, XP_046659554.1, XP_046659555.1, XP_046659556.1, XP_046659557.1, XP_046659560.1, XP_046659562.1, XP_046659563.1, XP_046659564.1, XP_046659567.1, XP_046660039.1, XP_046661350.1, XP_046661351.1, XP_046661352.1, XP_046661353.1, XP_046661354.1, XP_046661356.1, XP_046661357.1, XP_046661358.1, XP_046661359.1, XP_046661710.1, XP_046661711.1,…	NP_001019319.1, NP_035804.2, NP_038729.1, NP_082370.2, NP_444414.2, NP_444445.2, NP_598655.1, NP_690024.1, NP_705826.1, NP_964005.2, NP_964007.2, XP_006501373.1	XP_064077578.1, XP_064077579.1, XP_064084256.1, XP_064089536.1, XP_064090427.1, XP_064090428.1, XP_064092110.1, XP_064092111.1, XP_064092113.1, XP_064092114.1, XP_064092115.1, XP_064092116.1, XP_064092117.1, XP_064092118.1, XP_064092119.1, XP_064092120.1, XP_064092121.1, XP_064092127.1, XP_064106733.1, XP_064106734.1, XP_064112219.1, XP_064112220.1, XP_064112774.1, XP_064112775.1, XP_064112776.1,…	XP_022162825.1, XP_022162826.1, XP_022162963.1, XP_022162964.1, XP_022162965.1, XP_022164035.1, XP_022164044.1, XP_022164054.1, XP_022164062.1, XP_022164071.1, XP_022166626.1, XP_022166627.1, XP_022166629.1, XP_022166869.1, XP_022175220.1, XP_022175455.1, XP_022177589.1, XP_022177590.1, XP_022177591.1, XP_022179545.1, XP_022179546.1, XP_022179547.1, XP_022179698.1, XP_022179699.1, XP_022179700.1,…	XP_022185111.2, XP_022185112.2, XP_022185113.2, XP_022185114.2, XP_022189984.2, XP_022189985.2, XP_022190398.2, XP_022190399.2, XP_022196004.2, XP_022197631.2, XP_022200986.2, XP_022200987.2, XP_022202010.1, XP_022202011.1, XP_022207525.2, XP_039276643.1, XP_039282644.1, XP_039282645.1, XP_039282646.1, XP_039282647.1, XP_039283144.1, XP_039283416.1, XP_039283417.1, XP_039289235.1, XP_039290797.1,…	XP_059469651.1, XP_059470049.1, XP_059470072.1, XP_059470206.1, XP_059470207.1, XP_059470209.1, XP_059470472.1, XP_059475739.1, XP_059478099.1, XP_059478485.1, XP_059478833.1, XP_059478834.1, XP_059478835.1, XP_059478836.1, XP_059478837.1, XP_059478839.1, XP_059480629.1, XP_059480683.1, XP_059480750.1, XP_059480751.1, XP_059481173.1, XP_059481174.1, XP_059481176.1, XP_059481177.1, XP_059481178.1,…	XP_026805927.1, XP_026807342.1, XP_026807343.1, XP_026808140.1, XP_026808482.1, XP_026808483.1, XP_026809990.1, XP_026809991.1, XP_026809992.1, XP_026811997.1, XP_026816849.1, XP_026816857.1, XP_026816900.1, XP_026816901.1, XP_026817585.1, XP_026817587.1, XP_026822353.1, XP_026822354.1, XP_026822355.1, XP_026822356.1, XP_026822357.1, XP_026823443.1	XP_060833725.1, XP_060833726.1, XP_060833811.1, XP_060835183.1, XP_060838847.1, XP_060838848.1, XP_060838849.1, XP_060847315.1, XP_060849433.1, XP_060849615.1, XP_060849844.1, XP_060850465.1, XP_060850466.1, XP_060852343.1, XP_060854698.1	XP_049827532.1, XP_049827533.1, XP_049827534.1, XP_049827536.1, XP_049827537.1, XP_049827538.1, XP_049827589.1, XP_049827590.1, XP_049827591.1, XP_049827593.1, XP_049827979.1, XP_049828690.1, XP_049828691.1, XP_049828786.1, XP_049828787.1, XP_049830226.1, XP_049830227.1, XP_049831439.1, XP_049831987.1, XP_049831988.1, XP_049832166.1, XP_049832167.1, XP_049832168.1, XP_049832169.1, XP_049832170.1,…	XP_008190471.1, XP_008191380.2, XP_008191789.1, XP_008191790.1, XP_008191791.1, XP_008191815.1, XP_008191816.1, XP_008191817.1, XP_008192323.2, XP_008195237.1, XP_008196344.2, XP_008197534.1, XP_008197584.2, XP_008197585.2, XP_008197586.2, XP_008197588.1, XP_008197589.2, XP_015833980.2, XP_015837439.2, XP_015837683.1, XP_015838653.2, XP_015838775.2, XP_015838776.1, XP_015838840.2, XP_015838842.1,…
OG0000005		XP_050052892.1, XP_050053391.1, XP_050054554.1, XP_050055671.1, XP_050055775.1, XP_050057035.1, XP_050059635.1, XP_050059716.1, XP_050059778.1, XP_050059780.1, XP_050059782.1, XP_050059872.1, XP_050060984.1, XP_050060985.1, XP_050061491.1, XP_050061702.1, XP_050061739.1, XP_050062089.1, XP_050062268.1, XP_050062271.1, XP_050062454.1, XP_050062483.1, XP_050062931.1, XP_050062935.1, XP_050063018.1,…		XP_008178595.1, XP_008179823.1, XP_008181856.2, XP_008188430.1, XP_016657746.1, XP_016658777.1, XP_016658779.1, XP_029340935.1, XP_029344604.1, XP_029346322.1, XP_029348176.1, XP_029348220.1, XP_029348309.1	asmbl_105210.p1, asmbl_107306.p2, asmbl_107308.p2, asmbl_107310.p1, asmbl_108453.p1, asmbl_112963.p1, asmbl_114330.p1, asmbl_114468.p1, asmbl_114566.p1, asmbl_114567.p1, asmbl_118230.p1, asmbl_118231.p1, asmbl_118233.p1, asmbl_122492.p1, asmbl_123072.p1, asmbl_126369.p1, asmbl_126371.p1, asmbl_128873.p1, asmbl_133542.p1, asmbl_135827.p1, asmbl_135891.p1, asmbl_135891.p2, asmbl_135892.p1, asmbl_13…	g13061.t1, g13134.t1, g13134.t2, g13243.t1, g13745.t1, g14846.t1, g16638.t1, g17073.t1, g17073.t2, g17763.t1, g17786.t1, g17937.t1, g18408.t1, g18555.t1, g19466.t1, g20782.t1, g21039.t1, g22544.t1, g22995.t1, g23144.t1, g24174.t2, g24430.t1, g27306.t1, g28561.t1, g28561.t2, g28561.t3, g28964.t1, g30854.t1, g31824.t1, g32212.t1, g33537.t1, g33827.t1, g33875.t1, g33949.t1, g33959.t1, g34924.t1, g35…	STRG.14197.1.p1, STRG.16258.1.p2, STRG.16258.2.p2, STRG.17906.1.p1, STRG.17906.2.p1, STRG.19307.1.p1, STRG.19307.2.p1, STRG.20867.1.p1, STRG.22525.1.p1, STRG.25088.1.p1, STRG.25824.1.p1, STRG.25954.2.p1, STRG.25954.3.p1, STRG.26815.1.p1, STRG.27096.1.p1, STRG.27292.1.p1, STRG.27292.2.p1, STRG.28541.1.p2, STRG.29746.1.p1, STRG.30417.1.p1, STRG.30447.1.p1, STRG.30880.1.p1, STRG.30880.2.p1, STRG.310…	TRINITY_GG_11827_c2_g1_i1.p1, TRINITY_GG_13281_c0_g1_i1.p1, TRINITY_GG_1361_c2_g1_i1.p1, TRINITY_GG_13876_c0_g1_i1.p1, TRINITY_GG_13942_c0_g1_i1.p1, TRINITY_GG_14540_c0_g1_i1.p1, TRINITY_GG_14540_c0_g1_i3.p1, TRINITY_GG_14540_c0_g1_i6.p1, TRINITY_GG_14540_c0_g1_i7.p1, TRINITY_GG_1536_c0_g1_i1.p1, TRINITY_GG_15706_c0_g1_i1.p1, TRINITY_GG_16029_c1_g1_i1.p1, TRINITY_GG_16301_c0_g1_i1.p1, TRINITY_GG_…	asmbl_100834.p1, asmbl_101672.p1, asmbl_106042.p1, asmbl_109706.p1, asmbl_109708.p1, asmbl_117367.p1, asmbl_119208.p1, asmbl_121257.p1, asmbl_137681.p1, asmbl_137682.p1, asmbl_137683.p1, asmbl_142701.p1, asmbl_144281.p1, asmbl_144641.p1, asmbl_144642.p1, asmbl_144645.p2, asmbl_145505.p1, asmbl_145516.p1, asmbl_149137.p1, asmbl_149770.p1, asmbl_149770.p2, asmbl_149771.p1, asmbl_149771.p2, asmbl_14…	g10435.t1, g1227.t1, g14070.t1, g1569.t1, g15846.t1, g16975.t1, g17888.t1, g18763.t1, g18763.t2, g20408.t1, g21343.t1, g21344.t1, g21927.t1, g22124.t1, g24745.t1, g2549.t1, g25704.t1, g25706.t1, g26403.t1, g2652.t1, g2653.t1, g27282.t1, g27626.t1, g27627.t1, g27889.t1, g28401.t1, g28764.t1, g30054.t1, g31197.t1, g31199.t1, g32613.t1, g33644.t1, g34319.t1, g34925.t1, g39992.t1, g41654.t1, g42240.t…	STRG.1423.1.p1, STRG.1423.2.p1, STRG.20326.1.p1, STRG.20326.2.p1, STRG.20327.1.p1, STRG.20555.2.p1, STRG.22219.1.p1, STRG.22219.1.p2, STRG.22219.2.p1, STRG.22219.2.p2, STRG.24569.1.p1, STRG.24569.2.p1, STRG.24569.3.p1, STRG.24569.4.p1, STRG.25316.1.p2, STRG.25516.1.p1, STRG.28477.1.p1, STRG.28477.1.p2, STRG.28548.1.p1, STRG.30793.1.p1, STRG.30961.1.p1, STRG.30961.1.p3, STRG.31086.1.p1, STRG.31528…	TRINITY_GG_10944_c0_g1_i1.p1, TRINITY_GG_10944_c0_g1_i5.p1, TRINITY_GG_10944_c0_g1_i7.p1, TRINITY_GG_10944_c0_g1_i8.p1, TRINITY_GG_11433_c1_g1_i1.p1, TRINITY_GG_12399_c14_g1_i1.p1, TRINITY_GG_12562_c0_g1_i1.p1, TRINITY_GG_13275_c0_g1_i1.p1, TRINITY_GG_13331_c0_g1_i1.p1, TRINITY_GG_14001_c0_g1_i1.p1, TRINITY_GG_14621_c0_g2_i1.p1, TRINITY_GG_14878_c16_g1_i1.p1, TRINITY_GG_14878_c7_g1_i1.p1, TRINITY…	TRINITY_DN11922_c0_g1_i1.p1, TRINITY_DN11922_c0_g1_i11.p1, TRINITY_DN11922_c0_g1_i11.p2, TRINITY_DN11922_c0_g1_i15.p2, TRINITY_DN11922_c0_g1_i16.p1, TRINITY_DN11922_c0_g1_i17.p1, TRINITY_DN11922_c0_g1_i4.p1, TRINITY_DN11922_c0_g1_i5.p1, TRINITY_DN11922_c0_g1_i5.p3, TRINITY_DN11922_c0_g1_i6.p1, TRINITY_DN31405_c0_g1_i1.p1, TRINITY_DN5332_c0_g2_i2.p1, TRINITY_DN5332_c0_g2_i2.p2, TRINITY_DN5332_c0_g…	asmbl_11719.p1, asmbl_11720.p1, asmbl_11722.p1, asmbl_15778.p1, asmbl_15955.p1, asmbl_16088.p2, asmbl_16089.p2, asmbl_16090.p2, asmbl_16091.p2, asmbl_16092.p2, asmbl_160983.p1, asmbl_165878.p1, asmbl_165878.p2, asmbl_165879.p1, asmbl_165879.p2, asmbl_165880.p1, asmbl_165880.p2, asmbl_166822.p1, asmbl_167446.p1, asmbl_169268.p1, asmbl_169269.p1, asmbl_169270.p1, asmbl_169272.p1, asmbl_169583.p1, a…	g10625.t1, g11445.t1, g11887.t1, g15145.t1, g20533.t1, g23741.t1, g2500.t1, g32645.t1, g3283.t1, g34986.t2, g34987.t1, g35382.t1, g35767.t1, g36739.t1, g36867.t1, g37403.t1, g37731.t1, g37903.t1, g38213.t1, g39741.t1, g410.t1, g4840.t1, g4929.t1, g5974.t1, g7135.t2, g8698.t1, g9320.t1	STRG.11879.1.p1, STRG.1339.1.p1, STRG.15465.1.p1, STRG.1969.1.p1, STRG.1969.2.p1, STRG.27813.1.p1, STRG.2825.2.p2, STRG.2825.3.p2, STRG.2825.4.p2, STRG.29166.1.p1, STRG.29166.1.p2, STRG.29166.2.p1, STRG.29166.3.p1, STRG.29167.1.p1, STRG.29395.1.p1, STRG.29951.1.p1, STRG.29951.2.p1, STRG.29951.3.p1, STRG.30042.1.p1, STRG.30344.1.p1, STRG.30546.1.p1, STRG.30546.2.p1, STRG.30631.1.p1, STRG.31637.1.p…	TRINITY_GG_10122_c0_g1_i1.p1, TRINITY_GG_10122_c0_g1_i4.p1, TRINITY_GG_10892_c0_g1_i1.p1, TRINITY_GG_10892_c0_g1_i2.p1, TRINITY_GG_10892_c0_g1_i6.p1, TRINITY_GG_11001_c0_g2_i1.p1, TRINITY_GG_11001_c0_g2_i1.p2, TRINITY_GG_12733_c0_g1_i1.p1, TRINITY_GG_1851_c4_g1_i1.p1, TRINITY_GG_2203_c123_g1_i1.p1, TRINITY_GG_2232_c29_g1_i1.p1, TRINITY_GG_2232_c29_g1_i2.p1, TRINITY_GG_2252_c27_g1_i1.p1, TRINITY_G…					XP_050520099.1, XP_050520247.1, XP_050520265.1, XP_050521587.1, XP_050521970.1, XP_050522299.1, XP_050522300.1, XP_050522301.1, XP_050523883.1, XP_050523923.1, XP_050524619.1, XP_050524620.1, XP_050525619.1, XP_050526079.1, XP_050526080.1, XP_050526707.1, XP_050526708.1, XP_050527627.1, XP_050527799.1, XP_050527842.1, XP_050527896.1, XP_050527906.1, XP_050527933.1, XP_050527951.1, XP_050528062.1,…			XP_046665974.1, XP_046666468.1, XP_046666612.1, XP_046667069.1, XP_046671122.1, XP_046671795.1, XP_046677408.1, XP_046679033.1, XP_046679816.1, XP_046681356.1, XP_046681424.1, XP_046684554.1, XP_046684696.1, XP_046684721.1, XP_046684880.1, XP_046684954.1, XP_046685023.1, XP_046685179.1, XP_046685988.1, XP_046686498.1, XP_046686954.1, XP_046687323.1		XP_064096430.1, XP_064106780.1	XP_022160047.1, XP_022160917.1, XP_022161019.1, XP_022161257.1, XP_022162585.1, XP_022163069.1, XP_022164010.1, XP_022164231.1, XP_022164232.1, XP_022164233.1, XP_022165297.1, XP_022167532.1, XP_022168593.1, XP_022168742.1, XP_022169868.1, XP_022170549.1, XP_022171548.1, XP_022172707.1, XP_022173276.1, XP_022173953.1, XP_022179896.1, XP_022180190.1, XP_022180830.1, XP_022181211.1, XP_022182607.1,…	XP_039276648.1, XP_039278288.1, XP_039278289.1, XP_039278588.1, XP_039278732.1, XP_039282935.1, XP_039287358.1, XP_039287366.1, XP_039287747.1, XP_039287836.1, XP_039288489.1, XP_039291050.1, XP_039291063.1, XP_039291214.1, XP_039294513.1, XP_039297175.1, XP_039297740.1, XP_039297741.1, XP_039297939.1, XP_039297953.1, XP_039297968.1, XP_039297994.1, XP_039299282.1, XP_039299385.1, XP_039299405.1,…	XP_059474518.1	XP_026807437.1, XP_026815429.1, XP_026815430.1, XP_026815431.1, XP_026816913.1, XP_026816914.1, XP_026818221.1, XP_026818978.1, XP_026819198.1, XP_026819379.1, XP_026819458.1, XP_026819467.1, XP_026819468.1, XP_026819572.1, XP_026819595.2, XP_026819648.1, XP_026819651.1, XP_026819682.1, XP_026819897.1, XP_026820669.1, XP_026821385.1, XP_026821581.1	XP_060836438.1, XP_060841843.1, XP_060842080.1, XP_060843701.1, XP_060844037.1, XP_060845617.1, XP_060846030.1, XP_060846032.1, XP_060846034.1, XP_060846059.1, XP_060846068.1, XP_060846206.1, XP_060846303.1, XP_060846364.1, XP_060846389.1, XP_060846408.1, XP_060847288.1, XP_060847585.1, XP_060847586.1, XP_060847730.1, XP_060847756.1, XP_060847882.1, XP_060847948.1, XP_060847972.1, XP_060848110.1,…		XP_015837476.2, XP_015837946.2, XP_064211026.1, XP_064214277.1, XP_064215761.1, XP_969027.1
OG0000006	XP_021707386.1	XP_027841892.2, XP_027849363.2, XP_050053291.1, XP_050053297.1, XP_050053300.1, XP_050053483.1, XP_050054368.1	XP_001120594.2	XP_001946490.2, XP_003244613.1, XP_003246142.3, XP_008182200.1, XP_008185021.1, XP_008185022.1, XP_008185023.1, XP_008185438.1, XP_016655839.1, XP_016655840.1, XP_016655841.1, XP_016655958.1, XP_016658567.1, XP_016658569.1, XP_016658570.1, XP_016658572.1, XP_016659387.1, XP_016659718.1, XP_016661105.1, XP_016661517.1, XP_016661519.1, XP_016661520.1, XP_016661868.1, XP_016661869.1, XP_016661870.1,…	asmbl_10882.p1, asmbl_10883.p1, asmbl_10884.p1, asmbl_10885.p1, asmbl_10886.p1, asmbl_10887.p1, asmbl_10888.p2, asmbl_10889.p1, asmbl_116600.p2, asmbl_116611.p2, asmbl_116638.p2, asmbl_116644.p2, asmbl_124174.p3, asmbl_124177.p1, asmbl_124178.p1, asmbl_124179.p1, asmbl_124180.p1, asmbl_124185.p1, asmbl_124187.p2, asmbl_145654.p1, asmbl_145655.p1, asmbl_145656.p1, asmbl_145657.p1, asmbl_145658.p1,…	g24020.t1, g24025.t1, g24026.t1, g26618.t1, g26618.t2, g4025.t1, g43288.t1, g43292.t1, g43293.t1, g44911.t1, g44912.t1, g44916.t1, g44923.t1, g44935.t1, g44936.t1, g44949.t1, g44949.t2, g44953.t1, g44959.t1, g44965.t1, g44966.t1, g44969.t1, g49013.t4, g49016.t1, g49020.t1, g49020.t2, g54610.t1, g58168.t1, g60010.t1, g60010.t2, g60010.t3	STRG.12396.1.p1, STRG.12396.2.p1, STRG.12396.3.p1, STRG.12396.4.p1, STRG.12396.5.p1, STRG.12398.1.p1, STRG.12398.10.p1, STRG.12398.2.p1, STRG.12398.3.p1, STRG.12398.4.p1, STRG.12398.5.p1, STRG.12398.6.p1, STRG.12398.7.p1, STRG.12398.9.p1, STRG.1352.1.p1, STRG.1352.2.p1, STRG.1352.3.p1, STRG.1352.4.p1, STRG.1352.5.p1, STRG.13846.1.p1, STRG.13846.2.p1, STRG.13846.3.p1, STRG.13846.4.p1, STRG.17624.1…	TRINITY_GG_13055_c1_g1_i1.p1, TRINITY_GG_13055_c1_g1_i11.p1, TRINITY_GG_13055_c1_g1_i12.p1, TRINITY_GG_13055_c1_g1_i13.p1, TRINITY_GG_13055_c1_g1_i17.p1, TRINITY_GG_13055_c1_g1_i19.p1, TRINITY_GG_13055_c1_g1_i3.p1, TRINITY_GG_13055_c1_g1_i7.p1, TRINITY_GG_13855_c1_g1_i10.p1, TRINITY_GG_13855_c1_g1_i13.p1, TRINITY_GG_13855_c1_g1_i14.p1, TRINITY_GG_13855_c1_g1_i15.p1, TRINITY_GG_13855_c1_g1_i5.p1, …	asmbl_105004.p1, asmbl_105005.p1, asmbl_105006.p1, asmbl_105010.p1, asmbl_105011.p1, asmbl_105043.p1, asmbl_105060.p1, asmbl_105062.p1, asmbl_105063.p1, asmbl_105064.p1, asmbl_105067.p1, asmbl_105067.p2, asmbl_105073.p1, asmbl_118766.p2, asmbl_118767.p2, asmbl_118769.p3, asmbl_118770.p3, asmbl_118771.p2, asmbl_118772.p3, asmbl_118773.p2, asmbl_13944.p1, asmbl_13945.p1, asmbl_13950.p1, asmbl_13954…	g13424.t1, g13425.t1, g1977.t1, g1980.t1, g1980.t2, g23279.t1, g23672.t1, g29756.t1, g29756.t2, g29760.t1, g51166.t1, g51169.t1, g51170.t1, g51172.t1, g51175.t1, g58997.t1, g58997.t2, g59002.t1, g59003.t1, g59004.t1, g59010.t1, g59012.t1, g59012.t2, g59116.t1, g59118.t1, g60741.t1, g60742.t1, g60742.t2, g60747.t1, g60760.t1, g60772.t1, g60780.t1, g65140.t1, g71346.t1	STRG.1107.1.p1, STRG.1107.2.p1, STRG.1109.2.p1, STRG.1109.3.p1, STRG.1109.4.p1, STRG.1110.1.p1, STRG.1110.2.p1, STRG.1110.3.p1, STRG.12404.1.p1, STRG.12404.2.p1, STRG.12404.3.p1, STRG.12404.4.p1, STRG.12404.5.p1, STRG.12404.6.p1, STRG.12577.1.p1, STRG.12577.2.p1, STRG.12577.3.p1, STRG.12577.4.p1, STRG.12577.5.p1, STRG.12868.1.p2, STRG.12868.2.p2, STRG.15431.1.p1, STRG.15431.2.p1, STRG.15431.3.p1,…	TRINITY_GG_10479_c5_g1_i11.p1, TRINITY_GG_10479_c5_g1_i20.p1, TRINITY_GG_10479_c5_g1_i22.p1, TRINITY_GG_10479_c5_g1_i24.p1, TRINITY_GG_10479_c5_g1_i27.p1, TRINITY_GG_10479_c5_g1_i32.p1, TRINITY_GG_12233_c5_g1_i12.p1, TRINITY_GG_12233_c5_g1_i18.p1, TRINITY_GG_12233_c5_g1_i19.p1, TRINITY_GG_12233_c5_g1_i23.p1, TRINITY_GG_12233_c5_g1_i24.p1, TRINITY_GG_12233_c5_g1_i27.p1, TRINITY_GG_12233_c5_g1_i4.p…	TRINITY_DN10717_c0_g1_i1.p1, TRINITY_DN10717_c0_g2_i1.p1, TRINITY_DN10717_c0_g2_i2.p1, TRINITY_DN10717_c0_g2_i5.p1, TRINITY_DN11712_c0_g1_i2.p1, TRINITY_DN11999_c1_g3_i1.p1, TRINITY_DN13399_c0_g1_i2.p1, TRINITY_DN5352_c0_g4_i1.p1, TRINITY_DN6789_c0_g1_i6.p1, TRINITY_DN8330_c0_g1_i1.p1	asmbl_107818.p2, asmbl_107822.p2, asmbl_107825.p2, asmbl_107834.p2, asmbl_109634.p1, asmbl_109638.p1, asmbl_132089.p1, asmbl_132090.p1, asmbl_132091.p1, asmbl_132092.p1, asmbl_132093.p1, asmbl_132094.p1, asmbl_132095.p1, asmbl_132096.p1, asmbl_132097.p1, asmbl_132098.p1, asmbl_132116.p1, asmbl_132124.p1, asmbl_132125.p1, asmbl_132126.p1, asmbl_132127.p1, asmbl_133786.p1, asmbl_133787.p1, asmbl_13…	g11206.t1, g11206.t2, g11214.t1, g11217.t1, g11220.t1, g16866.t1, g16873.t1, g16875.t3, g23241.t1, g26946.t1, g26946.t2, g26948.t1, g26949.t1, g27236.t1, g27240.t1, g27241.t1, g27246.t1, g27247.t1, g27252.t1, g27254.t1, g27256.t1, g27258.t1, g27260.t1, g27260.t2, g40677.t1	STRG.12536.2.p1, STRG.12536.3.p1, STRG.13508.1.p1, STRG.13510.1.p1, STRG.13510.2.p1, STRG.13510.3.p1, STRG.13510.4.p1, STRG.13514.1.p1, STRG.13514.2.p1, STRG.18772.1.p2, STRG.18772.2.p2, STRG.18772.3.p2, STRG.19237.2.p1, STRG.22799.1.p1, STRG.22799.2.p1, STRG.22799.3.p1, STRG.22799.4.p1, STRG.22799.5.p1, STRG.22799.6.p1, STRG.22799.7.p1, STRG.22802.1.p1, STRG.22802.2.p1, STRG.22802.3.p1, STRG.228…	TRINITY_GG_2028_c13_g1_i1.p1, TRINITY_GG_2028_c13_g1_i12.p1, TRINITY_GG_2028_c13_g1_i31.p1, TRINITY_GG_2028_c13_g1_i44.p2, TRINITY_GG_2028_c13_g1_i7.p1, TRINITY_GG_2114_c0_g1_i1.p1, TRINITY_GG_2114_c0_g1_i12.p1, TRINITY_GG_2114_c0_g1_i13.p1, TRINITY_GG_2114_c0_g1_i14.p1, TRINITY_GG_2114_c0_g1_i14.p2, TRINITY_GG_2114_c0_g1_i2.p1, TRINITY_GG_2114_c0_g1_i3.p1, TRINITY_GG_2114_c0_g1_i4.p1, TRINITY_GG…	XP_037875797.1		NP_536776.2		XP_050526633.1, XP_050529012.1, XP_050544989.1			XP_046658698.1, XP_046662638.1, XP_046685877.1, XP_046685886.1, XP_046685893.1, XP_046687201.1, XP_046687207.1, XP_046687216.1, XP_046688318.1, XP_046689112.1		XP_064110276.1, XP_064110280.1, XP_064110283.1, XP_064110287.1, XP_064110292.1, XP_064110298.1, XP_064110306.1, XP_064110312.1	XP_022160338.1, XP_022161855.1, XP_022162693.1, XP_022162694.1, XP_022162695.1, XP_022162705.1, XP_022162708.1, XP_022162710.1, XP_022164235.1, XP_022171487.1, XP_022171488.1, XP_022171489.1, XP_022171490.1, XP_022177837.1, XP_022177838.1, XP_022177839.1, XP_022177840.1, XP_022177841.1, XP_022177843.1, XP_022182772.1, XP_022182774.1	XP_039282614.1, XP_039282615.1, XP_039283406.1, XP_039283407.1, XP_039283408.1, XP_039283409.1, XP_039283410.1, XP_039283411.1, XP_039283487.1	XP_059472943.1, XP_059472944.1, XP_059472946.1, XP_059472947.1, XP_059487636.1	XP_026808941.1, XP_026810570.1, XP_026811098.1, XP_026811292.1, XP_026811293.1, XP_026813708.1, XP_026813709.1, XP_026813710.1, XP_026813711.1, XP_026813712.1, XP_026813714.1, XP_026813716.1, XP_026813717.1, XP_026815137.1, XP_026815143.1, XP_026815144.1, XP_026815145.1, XP_026815146.1	XP_060836525.1, XP_060836526.1, XP_060836527.1, XP_060836528.1, XP_060836529.1, XP_060836532.1, XP_060836533.1, XP_060836534.1, XP_060836537.1, XP_060836724.1, XP_060836725.1, XP_060836727.1, XP_060836728.1, XP_060836729.1, XP_060836730.1, XP_060836731.1, XP_060836732.1, XP_060836733.1, XP_060836734.1, XP_060837335.1, XP_060840495.1, XP_060840496.1, XP_060840497.1, XP_060840499.1, XP_060842122.1,…	XP_049836619.1, XP_049836968.1, XP_049836969.1, XP_049837710.1, XP_049842810.1, XP_049842811.1	XP_064212353.1
OG0000007				XP_003240792.1, XP_003243226.1, XP_003244615.1, XP_003248667.3, XP_008181118.1, XP_008181752.1, XP_016657461.1, XP_016657462.1, XP_016657463.1, XP_016657464.1, XP_016657465.1, XP_016657466.1, XP_016657467.1, XP_016657469.1, XP_016658349.1, XP_016658350.1, XP_016658351.1, XP_016658352.1, XP_016658353.1, XP_016658354.1, XP_016658355.1, XP_016658356.1, XP_016658357.1, XP_016658358.1, XP_016658359.1,…	asmbl_107918.p1, asmbl_107919.p1, asmbl_108220.p1, asmbl_108221.p1, asmbl_108225.p1, asmbl_11312.p1, asmbl_11313.p1, asmbl_11314.p1, asmbl_11315.p1, asmbl_11315.p2, asmbl_11316.p1, asmbl_11316.p2, asmbl_11319.p1, asmbl_131031.p1, asmbl_131031.p2, asmbl_131032.p1, asmbl_131033.p1, asmbl_131034.p1, asmbl_131035.p1, asmbl_131036.p1, asmbl_131037.p1, asmbl_131038.p1, asmbl_131042.p1, asmbl_131048.p1,…	g17744.t1, g17749.t1, g17749.t2, g17749.t3, g17750.t1, g24137.t1, g24137.t2, g25268.t1, g25268.t2, g25269.t1, g25270.t1, g32050.t1, g32153.t1, g38763.t1, g38763.t2, g38763.t3, g38766.t1, g38767.t1, g38768.t1, g38768.t2, g38768.t3, g4140.t1, g48729.t1, g48729.t2, g48734.t1, g48737.t1, g48739.t1, g48740.t1, g48743.t1, g48746.t1, g48751.t1, g48755.t1, g48755.t2, g48755.t3, g48756.t1, g48756.t2, g534…	STRG.12477.1.p1, STRG.12478.1.p1, STRG.12478.2.p1, STRG.13072.1.p1, STRG.13072.2.p1, STRG.13072.3.p1, STRG.13072.4.p1, STRG.1381.1.p1, STRG.1381.1.p2, STRG.1381.2.p1, STRG.16352.1.p1, STRG.16352.2.p1, STRG.16388.2.p1, STRG.16388.3.p1, STRG.20090.1.p1, STRG.20090.2.p1, STRG.20090.3.p1, STRG.20090.4.p1, STRG.20090.5.p1, STRG.20090.5.p2, STRG.20090.6.p1, STRG.20092.1.p1, STRG.20092.10.p1, STRG.20092…	TRINITY_GG_1445_c0_g1_i11.p2, TRINITY_GG_1445_c0_g1_i13.p2, TRINITY_GG_1445_c0_g1_i3.p1, TRINITY_GG_1445_c0_g1_i8.p2, TRINITY_GG_18995_c0_g1_i1.p1, TRINITY_GG_18995_c0_g1_i10.p1, TRINITY_GG_18995_c0_g1_i11.p1, TRINITY_GG_18995_c0_g1_i12.p1, TRINITY_GG_18995_c0_g1_i17.p1, TRINITY_GG_18995_c0_g1_i20.p1, TRINITY_GG_18995_c0_g1_i21.p1, TRINITY_GG_18995_c0_g1_i22.p1, TRINITY_GG_18995_c0_g1_i5.p1, TRIN…	asmbl_118468.p1, asmbl_118470.p1, asmbl_118473.p1, asmbl_118474.p1, asmbl_118475.p1, asmbl_118476.p1, asmbl_118477.p1, asmbl_118478.p1, asmbl_118479.p1, asmbl_118480.p1, asmbl_118481.p1, asmbl_118487.p1, asmbl_118488.p1, asmbl_118489.p1, asmbl_118490.p1, asmbl_118491.p1, asmbl_118511.p1, asmbl_118512.p1, asmbl_118523.p1, asmbl_118524.p1, asmbl_118525.p1, asmbl_129044.p1, asmbl_129045.p2, asmbl_12…	g10032.t1, g13204.t1, g27906.t1, g27906.t2, g27906.t3, g27907.t1, g27908.t1, g27912.t1, g27912.t2, g33969.t1, g33969.t2, g33972.t1, g33975.t1, g33978.t1, g33983.t1, g37409.t1, g40629.t1, g45929.t1, g45930.t1, g50246.t1, g50253.t1, g50254.t1, g50255.t1, g50256.t1, g50258.t1, g50259.t1, g58477.t1, g61429.t1, g61434.t1, g61435.t1, g61435.t2, g61435.t3, g64187.t1, g64192.t1, g66867.t1, g66873.t1, g68…	STRG.14508.1.p1, STRG.14508.10.p1, STRG.14508.2.p1, STRG.14508.3.p1, STRG.14508.4.p1, STRG.14508.5.p1, STRG.14508.6.p1, STRG.14508.7.p1, STRG.14508.8.p1, STRG.14508.9.p1, STRG.14511.1.p1, STRG.17417.1.p1, STRG.17417.10.p1, STRG.17417.11.p1, STRG.17417.12.p1, STRG.17417.13.p1, STRG.17417.14.p1, STRG.17417.15.p1, STRG.17417.2.p1, STRG.17417.3.p1, STRG.17417.4.p1, STRG.17417.5.p1, STRG.17417.6.p1, S…	TRINITY_GG_11106_c0_g1_i1.p1, TRINITY_GG_11774_c0_g2_i1.p1, TRINITY_GG_11774_c0_g2_i3.p1, TRINITY_GG_13810_c0_g1_i1.p1, TRINITY_GG_13810_c0_g1_i12.p1, TRINITY_GG_13810_c0_g1_i15.p1, TRINITY_GG_13810_c0_g1_i2.p1, TRINITY_GG_13810_c0_g1_i4.p1, TRINITY_GG_13810_c0_g1_i7.p1, TRINITY_GG_14184_c0_g1_i10.p1, TRINITY_GG_14184_c0_g1_i11.p1, TRINITY_GG_14184_c0_g1_i12.p1, TRINITY_GG_14184_c0_g1_i13.p1, TRI…	TRINITY_DN3694_c0_g1_i1.p1, TRINITY_DN3694_c0_g1_i2.p1, TRINITY_DN4798_c0_g1_i2.p1, TRINITY_DN4798_c0_g1_i3.p1, TRINITY_DN4798_c0_g2_i1.p1, TRINITY_DN4798_c0_g3_i1.p1, TRINITY_DN5545_c1_g1_i10.p1, TRINITY_DN5545_c1_g1_i16.p1, TRINITY_DN5545_c1_g1_i3.p1, TRINITY_DN5545_c1_g1_i4.p1, TRINITY_DN5545_c1_g1_i6.p1, TRINITY_DN5545_c1_g1_i7.p1, TRINITY_DN6649_c0_g1_i1.p1, TRINITY_DN6649_c0_g1_i2.p1, TRINI…	asmbl_107067.p1, asmbl_107070.p1, asmbl_107093.p2, asmbl_107094.p1, asmbl_107098.p1, asmbl_107099.p1, asmbl_107100.p1, asmbl_107101.p1, asmbl_107110.p1, asmbl_107115.p1, asmbl_107120.p1, asmbl_107128.p1, asmbl_107128.p2, asmbl_107129.p1, asmbl_107130.p1, asmbl_107140.p1, asmbl_107142.p1, asmbl_107144.p1, asmbl_107175.p1, asmbl_107176.p1, asmbl_108206.p1, asmbl_108207.p1, asmbl_108208.p1, asmbl_10…	g19408.t1, g22580.t1, g22581.t1, g22588.t1, g22589.t1, g22592.t1, g22596.t1, g22598.t1, g22599.t1, g22600.t1, g22611.t1, g22611.t2, g22611.t3, g23238.t1, g23238.t2, g23240.t1, g23257.t1, g23258.t1, g23258.t2, g23259.t1, g23261.t1, g23262.t1, g23730.t1, g23731.t1, g23731.t2, g23731.t3, g35202.t1, g35202.t2, g35203.t1, g35205.t1, g35205.t2, g35208.t1, g40139.t1, g41686.t1, g7304.t1, g7304.t2, g7304…	STRG.15889.1.p1, STRG.15889.2.p1, STRG.15889.3.p1, STRG.15889.3.p2, STRG.15889.4.p1, STRG.15889.4.p2, STRG.18813.2.p1, STRG.18865.1.p1, STRG.18865.2.p1, STRG.18865.3.p1, STRG.18865.4.p1, STRG.18865.5.p1, STRG.18870.1.p2, STRG.18870.2.p1, STRG.18871.1.p1, STRG.18871.2.p1, STRG.18871.3.p1, STRG.18872.1.p2, STRG.18872.2.p2, STRG.18873.1.p1, STRG.18875.1.p1, STRG.18875.2.p1, STRG.18875.2.p2, STRG.188…	TRINITY_GG_1241_c0_g1_i10.p1, TRINITY_GG_1241_c0_g1_i13.p1, TRINITY_GG_1241_c0_g1_i18.p1, TRINITY_GG_1241_c0_g1_i22.p1, TRINITY_GG_1241_c0_g1_i23.p1, TRINITY_GG_1241_c0_g1_i27.p1, TRINITY_GG_1241_c0_g1_i31.p1, TRINITY_GG_1241_c0_g1_i34.p1, TRINITY_GG_1241_c0_g1_i6.p1, TRINITY_GG_1241_c0_g1_i9.p1, TRINITY_GG_1241_c5_g1_i1.p1, TRINITY_GG_3380_c4_g1_i16.p1, TRINITY_GG_3380_c4_g1_i17.p1, TRINITY_GG_3…	NP_001108405.1	NP_001293349.1, NP_001293350.1, NP_001300229.1, NP_491451.2, NP_503523.2, NP_740857.2	NP_728759.1		XP_050548475.1	XP_042235089.1, XP_042235090.1, XP_042235091.1, XP_042235092.1	NP_001017924.1, NP_001019849.2, NP_001093128.1, NP_001093130.1, NP_001094861.1, NP_001180264.1, NP_001182474.1, NP_001245211.1, NP_001271152.1, NP_001304737.1, NP_001304738.1, NP_001304739.1, NP_001304740.1, NP_001311117.1, NP_001311118.1, NP_001317035.1, NP_001333102.1, NP_001333104.1, NP_001341503.1, NP_001341504.1, NP_001350453.1, NP_001382574.1, NP_001382575.1, NP_001382576.1, NP_001702.1, NP…	XP_046663245.1	NP_001013780.2, NP_001135393.1, NP_001159471.1, NP_001159472.1, NP_001159473.1, NP_001165952.1, NP_001177380.1, NP_001182473.1, NP_001258637.1, NP_001258638.1, NP_001297515.1, NP_001346675.1, NP_001347063.1, NP_001398705.1, NP_001407131.1, NP_001407132.1, NP_001407133.1, NP_001407134.1, NP_001412670.1, NP_001412671.1, NP_001412988.1, NP_031568.2, NP_031859.1, NP_032542.1, NP_034862.1, NP_034863.1…	XP_064077751.1, XP_064078343.1, XP_064097315.1, XP_064097316.1		XP_039287593.1, XP_039287594.1, XP_039300125.1, XP_039300816.1	XP_059477688.1, XP_059491280.1			XP_049845309.1, XP_049849817.1, XP_049850738.1, XP_049859317.1, XP_049859994.1, XP_049859995.1
OG0000008		XP_027841493.1, XP_050054138.1, XP_050056210.1, XP_050056256.1, XP_050058504.1, XP_050058505.1, XP_050059679.1, XP_050059766.1, XP_050059808.1, XP_050059810.1, XP_050059844.1, XP_050059885.1, XP_050061309.1, XP_050063137.1, XP_050063208.1, XP_050064494.1, XP_050064595.1, XP_050064884.1, XP_050065107.1, XP_050065204.1, XP_050065233.1, XP_050065290.1, XP_050065454.1, XP_050065514.1, XP_050066036.1,…	XP_006570363.1	XP_001945116.1, XP_003247570.2, XP_008178895.1, XP_008178928.1, XP_008180898.1, XP_008181050.1, XP_008182430.1, XP_008183256.1, XP_008186921.1, XP_008186966.1, XP_008188059.1, XP_008188540.1, XP_008188988.1, XP_008189275.1, XP_008189450.1, XP_008189468.1, XP_008189622.1, XP_008189904.1, XP_008189907.1, XP_016655741.2, XP_016656414.1, XP_016657965.1, XP_016658417.1, XP_016660168.1, XP_016660457.2,…	asmbl_100883.p1, asmbl_102876.p1, asmbl_102877.p1, asmbl_103305.p1, asmbl_105713.p1, asmbl_105714.p1, asmbl_10827.p1, asmbl_110044.p1, asmbl_110044.p2, asmbl_110045.p1, asmbl_110045.p2, asmbl_110047.p1, asmbl_110048.p1, asmbl_112739.p1, asmbl_113029.p1, asmbl_117607.p1, asmbl_117617.p1, asmbl_125535.p1, asmbl_125536.p1, asmbl_125699.p1, asmbl_125783.p1, asmbl_127938.p1, asmbl_127939.p1, asmbl_127…	g10355.t1, g11687.t1, g11784.t1, g12395.t1, g12710.t1, g14656.t1, g14658.t1, g15711.t1, g16053.t1, g16313.t1, g16314.t1, g16322.t1, g16565.t1, g16777.t1, g17667.t1, g17926.t1, g17972.t1, g17973.t1, g18390.t1, g18423.t1, g18662.t1, g19492.t1, g19719.t1, g19905.t1, g20277.t1, g2124.t1, g21423.t1, g22003.t1, g22130.t1, g22164.t1, g22768.t1, g23020.t1, g23598.t1, g25915.t1, g26265.t1, g26693.t1, g268…	STRG.10567.1.p1, STRG.10707.2.p1, STRG.11247.1.p2, STRG.11248.1.p1, STRG.11249.1.p1, STRG.1142.1.p1, STRG.13400.1.p2, STRG.13439.1.p1, STRG.15489.1.p1, STRG.15973.1.p1, STRG.16656.1.p1, STRG.16656.1.p2, STRG.16657.1.p1, STRG.16657.1.p2, STRG.17767.1.p1, STRG.19112.1.p1, STRG.19558.1.p1, STRG.19558.2.p1, STRG.21536.1.p1, STRG.23356.1.p1, STRG.24814.1.p1, STRG.25885.1.p1, STRG.28975.1.p2, STRG.2928…	TRINITY_GG_12254_c24_g1_i1.p1, TRINITY_GG_12966_c1_g1_i1.p1, TRINITY_GG_12966_c1_g1_i1.p2, TRINITY_GG_12966_c1_g1_i2.p1, TRINITY_GG_12966_c1_g1_i3.p1, TRINITY_GG_12966_c1_g1_i3.p2, TRINITY_GG_12966_c1_g1_i4.p1, TRINITY_GG_12966_c1_g1_i4.p2, TRINITY_GG_13360_c245_g1_i1.p1, TRINITY_GG_13457_c0_g1_i1.p1, TRINITY_GG_13573_c9_g1_i1.p1, TRINITY_GG_13573_c9_g1_i2.p1, TRINITY_GG_15440_c1_g1_i8.p1, TRINIT…	asmbl_100716.p1, asmbl_101253.p1, asmbl_102265.p1, asmbl_107732.p1, asmbl_111044.p2, asmbl_111206.p1, asmbl_112726.p1, asmbl_11276.p1, asmbl_115968.p1, asmbl_115969.p1, asmbl_117182.p1, asmbl_119137.p1, asmbl_119221.p1, asmbl_119223.p1, asmbl_122045.p1, asmbl_122713.p1, asmbl_125030.p1, asmbl_125680.p1, asmbl_126178.p1, asmbl_13341.p1, asmbl_133814.p1, asmbl_133815.p1, asmbl_133816.p1, asmbl_1349…	g1011.t1, g10485.t1, g11195.t1, g11758.t1, g11759.t1, g12704.t1, g13597.t1, g15841.t1, g16221.t1, g17343.t1, g18106.t1, g18133.t1, g18781.t1, g18880.t1, g192.t1, g20600.t1, g21147.t1, g21524.t1, g22372.t1, g22648.t1, g26032.t1, g26400.t1, g26595.t1, g26763.t1, g26764.t1, g26765.t1, g27343.t1, g27403.t1, g28353.t1, g28567.t1, g28977.t1, g28977.t2, g30590.t1, g3089.t1, g31788.t1, g31884.t1, g32301.…	STRG.13894.1.p2, STRG.13967.1.p1, STRG.14330.1.p1, STRG.14330.2.p1, STRG.14330.2.p2, STRG.147.1.p1, STRG.14998.1.p1, STRG.16368.1.p2, STRG.19726.1.p1, STRG.19726.2.p1, STRG.20264.1.p1, STRG.20264.1.p2, STRG.22078.2.p2, STRG.22078.2.p5, STRG.22078.6.p2, STRG.22078.6.p3, STRG.22078.9.p2, STRG.22078.9.p3, STRG.22629.1.p1, STRG.23226.1.p1, STRG.23518.1.p1, STRG.2518.4.p1, STRG.25470.1.p1, STRG.27182.…	TRINITY_GG_1053_c0_g1_i1.p1, TRINITY_GG_12213_c179_g1_i1.p1, TRINITY_GG_13125_c0_g1_i1.p1, TRINITY_GG_13306_c0_g1_i1.p1, TRINITY_GG_13342_c1_g1_i1.p1, TRINITY_GG_13712_c28_g2_i1.p1, TRINITY_GG_13803_c0_g1_i1.p1, TRINITY_GG_13935_c0_g1_i1.p1, TRINITY_GG_14781_c0_g1_i1.p1, TRINITY_GG_1889_c1_g1_i1.p1, TRINITY_GG_2136_c0_g1_i1.p1, TRINITY_GG_2136_c0_g1_i2.p1, TRINITY_GG_2136_c0_g1_i3.p1, TRINITY_GG_…	TRINITY_DN20878_c0_g1_i1.p1, TRINITY_DN26801_c0_g1_i1.p1	asmbl_108113.p1, asmbl_108414.p1, asmbl_12365.p1, asmbl_12366.p1, asmbl_127773.p1, asmbl_129241.p1, asmbl_13077.p1, asmbl_132030.p1, asmbl_13228.p1, asmbl_135662.p1, asmbl_14376.p1, asmbl_144996.p1, asmbl_145015.p1, asmbl_157245.p1, asmbl_157245.p2, asmbl_157710.p1, asmbl_158039.p1, asmbl_158728.p1, asmbl_159011.p1, asmbl_160297.p1, asmbl_161706.p1, asmbl_162605.p1, asmbl_163759.p1, asmbl_165649.…	g10017.t1, g10017.t2, g10341.t1, g10497.t1, g1060.t1, g10659.t1, g14646.t1, g15304.t1, g16446.t1, g16800.t1, g16949.t1, g16949.t2, g17664.t1, g17664.t2, g20518.t1, g20670.t1, g2244.t1, g22807.t1, g22915.t1, g2324.t1, g2510.t1, g26188.t1, g26438.t1, g26934.t1, g27514.t1, g28976.t1, g30905.t1, g30906.t1, g31143.t1, g31294.t1, g31610.t2, g31743.t1, g31908.t1, g32343.t1, g32371.t1, g32966.t1, g33404.…	STRG.11450.1.p1, STRG.13575.1.p1, STRG.14272.1.p1, STRG.15220.3.p2, STRG.15220.5.p1, STRG.15944.1.p1, STRG.22787.1.p1, STRG.24868.1.p1, STRG.26632.1.p1, STRG.27208.1.p1, STRG.27284.1.p1, STRG.28279.1.p1, STRG.29435.1.p1, STRG.29435.2.p1, STRG.29435.3.p1, STRG.30141.1.p1, STRG.30141.1.p2, STRG.30675.1.p2, STRG.30675.2.p2, STRG.32407.1.p1, STRG.5670.1.p1, STRG.6476.1.p1, STRG.660.1.p1, STRG.7058.1.…	TRINITY_GG_10214_c1_g1_i1.p1, TRINITY_GG_10370_c0_g1_i1.p1, TRINITY_GG_10370_c0_g1_i1.p2, TRINITY_GG_10370_c0_g1_i2.p1, TRINITY_GG_10370_c0_g1_i2.p2, TRINITY_GG_10370_c0_g1_i5.p1, TRINITY_GG_10370_c0_g1_i5.p2, TRINITY_GG_10370_c0_g1_i6.p1, TRINITY_GG_10370_c0_g1_i6.p2, TRINITY_GG_10576_c0_g1_i1.p1, TRINITY_GG_1076_c7_g1_i1.p1, TRINITY_GG_10912_c1_g1_i1.p1, TRINITY_GG_1278_c20_g1_i1.p1, TRINITY_GG…					XP_050526897.1, XP_050529731.1, XP_050532607.1, XP_050535399.1, XP_050539932.1	XP_042221182.1	NP_001291876.1, NP_998762.1	XP_046662739.1, XP_046662933.1, XP_046671003.1, XP_046671120.1, XP_046671151.1, XP_046672087.1, XP_046673339.1, XP_046677250.1, XP_046681388.1, XP_046684717.1, XP_046686279.1		XP_064077690.1, XP_064079417.1, XP_064079514.1, XP_064080656.1, XP_064080728.1, XP_064081972.1, XP_064082882.1, XP_064082909.1, XP_064083051.1, XP_064083969.1, XP_064085851.1, XP_064086079.1, XP_064086116.1, XP_064086178.1, XP_064086259.1, XP_064088336.1, XP_064088429.1, XP_064093172.1, XP_064093255.1, XP_064093818.1, XP_064094340.1, XP_064094348.1, XP_064095207.1, XP_064096298.1, XP_064096374.1,…	XP_022160133.1, XP_022160763.1, XP_022161709.1, XP_022162759.1, XP_022163806.1, XP_022164522.1, XP_022166355.1, XP_022168403.1, XP_022168465.1, XP_022168665.1, XP_022170651.1, XP_022170988.1, XP_022172127.1, XP_022173177.1, XP_022173178.1, XP_022173179.1, XP_022174573.1, XP_022174575.1, XP_022175233.1, XP_022176913.1, XP_022177151.1, XP_022177368.1, XP_022177551.1, XP_022177600.1, XP_022177817.1,…	XP_022194657.2		XP_026808719.1, XP_026811174.1, XP_026811219.1, XP_026811263.1, XP_026811285.1, XP_026811325.1, XP_026811518.1, XP_026813585.1, XP_026813586.1, XP_026814091.1, XP_026814121.1, XP_026815216.1, XP_026817999.1, XP_026818566.1, XP_026819639.1, XP_026821571.1, XP_026821600.1, XP_026821630.1, XP_026821676.1, XP_026821707.1, XP_028044444.1	XP_060834102.1, XP_060835330.1, XP_060835331.1, XP_060836266.1, XP_060836274.1, XP_060836281.1, XP_060836399.1, XP_060837691.1, XP_060839505.1, XP_060840113.1, XP_060840893.1, XP_060841739.1, XP_060842692.1, XP_060842693.1, XP_060842900.1, XP_060842901.1, XP_060842993.1, XP_060844002.1, XP_060845125.1, XP_060845211.1, XP_060845364.1, XP_060845434.1, XP_060845447.1, XP_060845525.1, XP_060845649.1,…		XP_008198278.1, XP_974139.1
OG0000009	XP_001650374.3, XP_001650475.2, XP_001650480.3, XP_001656119.2, XP_001659467.2, XP_001663023.1, XP_021695430.1, XP_021695431.1, XP_021695432.1, XP_021695433.1, XP_021695434.1, XP_021699190.1, XP_021702655.1	XP_027844907.2, XP_027844908.2, XP_027845094.2, XP_027845095.2, XP_027845106.2, XP_027850482.2, XP_050056086.1, XP_050056091.1, XP_050056094.1, XP_050056100.1, XP_050056150.1, XP_050056160.1, XP_050057222.1	NP_001011563.1, NP_001119716.1, XP_006566930.1, XP_391943.1, XP_393293.2	XP_001947304.2, XP_001950359.2, XP_001950655.2, XP_001950765.1, XP_001950814.2, XP_001951835.1, XP_001951866.1, XP_003247261.1, XP_003248391.3, XP_003248985.4, XP_008180697.1, XP_008187205.1, XP_008189501.2, XP_016657984.1, XP_016657989.1, XP_016663291.1, XP_016663292.2, XP_016664500.1, XP_016665008.1, XP_029342209.1, XP_029342210.1, XP_029343101.1, XP_029344161.1, XP_029344162.1, XP_029344163.1,…	asmbl_10992.p1, asmbl_10992.p2, asmbl_10993.p1, asmbl_10993.p2, asmbl_10994.p1, asmbl_10994.p2, asmbl_10997.p1, asmbl_10998.p1, asmbl_11007.p1, asmbl_11008.p1, asmbl_179968.p1, asmbl_179970.p1, asmbl_179971.p1, asmbl_179972.p1, asmbl_179986.p1, asmbl_187018.p1, asmbl_198990.p1, asmbl_198991.p1, asmbl_198992.p1, asmbl_198993.p1, asmbl_198994.p1, asmbl_198996.p1, asmbl_198997.p1, asmbl_199001.p1, a…	g11147.t1, g11148.t1, g26336.t1, g26516.t1, g26518.t1, g28472.t1, g28474.t1, g4042.t1, g54936.t1, g57467.t1, g62004.t1, g62005.t1, g62005.t2, g62006.t1, g62007.t1, g62010.t1, g62010.t2, g62011.t1, g62011.t2, g62012.t1, g62013.t1, g62019.t1, g63707.t1, g7013.t1	STRG.1367.1.p1, STRG.1367.2.p1, STRG.13678.1.p1, STRG.13801.1.p1, STRG.13801.3.p1, STRG.13801.4.p1, STRG.13801.5.p1, STRG.13801.6.p1, STRG.13801.7.p1, STRG.14795.1.p1, STRG.14795.2.p1, STRG.14796.1.p1, STRG.14796.2.p1, STRG.14796.3.p1, STRG.14796.4.p1, STRG.14796.5.p1, STRG.14796.6.p1, STRG.14796.7.p1, STRG.14796.8.p1, STRG.14796.9.p1, STRG.28120.1.p1, STRG.29379.1.p1, STRG.31499.1.p1, STRG.31500…	TRINITY_GG_10526_c29_g1_i1.p1, TRINITY_GG_10526_c2_g1_i1.p1, TRINITY_GG_10526_c2_g1_i1.p2, TRINITY_GG_10526_c2_g1_i18.p1, TRINITY_GG_10526_c2_g1_i25.p1, TRINITY_GG_10526_c2_g1_i25.p2, TRINITY_GG_10526_c2_g1_i27.p1, TRINITY_GG_10526_c2_g1_i27.p2, TRINITY_GG_10526_c2_g1_i32.p1, TRINITY_GG_10526_c2_g1_i33.p1, TRINITY_GG_10526_c2_g2_i12.p1, TRINITY_GG_10526_c2_g2_i13.p1, TRINITY_GG_10526_c2_g2_i2.p1,…	asmbl_101401.p1, asmbl_127029.p1, asmbl_127032.p1, asmbl_127043.p1, asmbl_175554.p1, asmbl_197346.p1, asmbl_197347.p1, asmbl_27262.p1, asmbl_27264.p1, asmbl_27267.p1, asmbl_27267.p2, asmbl_27268.p1, asmbl_27270.p1, asmbl_27270.p2, asmbl_27273.p1, asmbl_27273.p2, asmbl_27274.p1, asmbl_27274.p2, asmbl_27275.p1, asmbl_27280.p1, asmbl_27282.p1, asmbl_27314.p1, asmbl_27315.p1, asmbl_34851.p1, asmbl_34…	g11824.t1, g11825.t1, g11825.t2, g11831.t1, g11832.t1, g11833.t1, g11833.t2, g11834.t1, g11834.t2, g11838.t1, g11858.t1, g11859.t1, g11860.t1, g11861.t1, g11867.t1, g23262.t1, g28671.t1, g36817.t1, g36818.t1, g53985.t1, g63130.t1, g7163.t1, g7168.t1, g7171.t1, g7173.t1, g7174.t1, g9046.t1, g9047.t1	STRG.12391.1.p1, STRG.12391.2.p1, STRG.14857.1.p2, STRG.18698.1.p1, STRG.18698.5.p1, STRG.29844.1.p1, STRG.3830.1.p1, STRG.3830.2.p1, STRG.3830.3.p1, STRG.3830.4.p1, STRG.3830.5.p1, STRG.3830.6.p1, STRG.3834.1.p1, STRG.3834.1.p2, STRG.3834.2.p1, STRG.3834.2.p2, STRG.3834.3.p1, STRG.3834.3.p2, STRG.3834.4.p1, STRG.3834.4.p2, STRG.4914.1.p1, STRG.4914.2.p1, STRG.4914.3.p1, STRG.4914.3.p2, STRG.4914…	TRINITY_GG_1095_c0_g2_i1.p1, TRINITY_GG_1095_c0_g2_i2.p1, TRINITY_GG_15785_c2_g1_i1.p1, TRINITY_GG_15785_c2_g1_i1.p2, TRINITY_GG_15785_c2_g1_i13.p1, TRINITY_GG_15785_c2_g1_i13.p2, TRINITY_GG_15785_c2_g1_i14.p1, TRINITY_GG_15785_c2_g1_i14.p2, TRINITY_GG_15785_c2_g1_i2.p1, TRINITY_GG_15785_c2_g1_i2.p2, TRINITY_GG_15785_c2_g1_i25.p1, TRINITY_GG_15785_c2_g1_i25.p2, TRINITY_GG_15785_c2_g1_i30.p1, TRIN…	TRINITY_DN1450_c1_g2_i2.p1, TRINITY_DN1926_c0_g1_i1.p1, TRINITY_DN2517_c0_g1_i1.p1, TRINITY_DN2517_c0_g1_i2.p1, TRINITY_DN2839_c4_g2_i1.p1, TRINITY_DN36181_c0_g1_i1.p1, TRINITY_DN4977_c0_g1_i1.p1, TRINITY_DN4977_c0_g1_i3.p1, TRINITY_DN4977_c0_g1_i4.p1, TRINITY_DN6380_c0_g1_i1.p1, TRINITY_DN6380_c0_g1_i2.p1, TRINITY_DN6737_c0_g1_i1.p1, TRINITY_DN8395_c0_g1_i2.p1, TRINITY_DN8395_c0_g1_i4.p1, TRINIT…	asmbl_141713.p1, asmbl_141713.p2, asmbl_141714.p1, asmbl_141715.p1, asmbl_141725.p1, asmbl_141726.p1, asmbl_142513.p1, asmbl_142514.p1, asmbl_142515.p1, asmbl_142519.p1, asmbl_142520.p1, asmbl_142521.p1, asmbl_142522.p1, asmbl_142527.p1, asmbl_142529.p1, asmbl_142531.p1, asmbl_142532.p1, asmbl_142533.p1, asmbl_142534.p1, asmbl_142544.p1, asmbl_142551.p1, asmbl_142567.p1, asmbl_142583.p1, asmbl_15…	g11184.t1, g18236.t1, g18237.t1, g18239.t1, g18241.t1, g18242.t1, g18242.t2, g18243.t1, g18244.t1, g18247.t1, g28545.t1, g28546.t1, g28652.t1, g28654.t1, g28654.t2, g28657.t1, g28659.t1, g28661.t1, g31381.t1, g32993.t1, g33380.t1, g41451.t1	STRG.14866.1.p1, STRG.14868.1.p1, STRG.14868.2.p1, STRG.14869.1.p1, STRG.14869.2.p1, STRG.14869.3.p1, STRG.14869.4.p1, STRG.14869.5.p1, STRG.14870.1.p1, STRG.14870.2.p1, STRG.14870.3.p1, STRG.14876.1.p1, STRG.14876.1.p2, STRG.14876.1.p3, STRG.14876.2.p1, STRG.14876.2.p2, STRG.14876.2.p3, STRG.14876.3.p1, STRG.14876.4.p1, STRG.14876.4.p2, STRG.14876.5.p1, STRG.14876.5.p2, STRG.14876.6.p1, STRG.148…	TRINITY_GG_2586_c0_g1_i1.p1, TRINITY_GG_2586_c0_g1_i1.p2, TRINITY_GG_2586_c0_g1_i16.p1, TRINITY_GG_2586_c0_g1_i16.p2, TRINITY_GG_2586_c0_g1_i16.p3, TRINITY_GG_2586_c0_g1_i18.p1, TRINITY_GG_2586_c0_g1_i18.p2, TRINITY_GG_2586_c0_g1_i21.p1, TRINITY_GG_2586_c0_g1_i28.p1, TRINITY_GG_2586_c0_g1_i28.p3, TRINITY_GG_2586_c0_g1_i31.p1, TRINITY_GG_2586_c0_g1_i4.p1, TRINITY_GG_2586_c0_g1_i4.p2, TRINITY_GG_25…	NP_001108339.1, NP_001121191.1, NP_001124351.1, NP_001182393.1, XP_004923385.5, XP_004932947.1, XP_004933451.1, XP_021202428.1, XP_021203197.2, XP_021203217.3, XP_062524221.1	NP_497609.1, NP_503411.1, NP_504613.1, NP_504614.1, NP_504621.1, NP_505114.1, NP_509187.4	NP_001163166.1, NP_001188759.1, NP_001261749.1, NP_001262469.1, NP_001286476.1, NP_001303565.1, NP_523758.3, NP_570089.1, NP_609300.1, NP_609301.2, NP_611085.2, NP_650043.1, NP_788500.1, NP_788501.1	XP_046442229.1, XP_046451699.1, XP_046451732.1, XP_046451733.1, XP_046451766.1, XP_046451767.1, XP_046452283.1, XP_046452757.1, XP_046453228.1, XP_046453229.1, XP_046453230.1, XP_046453231.1, XP_046453232.1, XP_046453233.1, XP_046453234.1, XP_046453235.1, XP_046453236.1, XP_046453238.1, XP_046453239.1	XP_050531732.1, XP_050531733.1, XP_050531734.1, XP_050531736.1, XP_050531737.1, XP_050531738.1, XP_050531739.1, XP_050531741.1, XP_050531742.1, XP_050531743.1, XP_050531745.1, XP_050531746.1, XP_050531747.1, XP_050531748.1, XP_050531749.1, XP_050531750.1, XP_050531751.1, XP_050531752.1, XP_050531753.1, XP_050531754.1, XP_050531756.1, XP_050531757.1, XP_050531758.1, XP_050531759.1, XP_050531760.1,…	XP_042204971.1, XP_042205829.1, XP_042205830.1, XP_042208680.1, XP_042208757.1, XP_042208758.1, XP_042208759.1, XP_042208761.1, XP_042209759.1, XP_042209760.1, XP_042209766.1, XP_042210261.1, XP_042210263.1, XP_042215681.1, XP_042217445.1, XP_042217572.1, XP_042217573.1, XP_042225142.1, XP_042234701.1, XP_042234708.1, XP_042234802.1, XP_042236794.1	NP_001020365.1, NP_001020366.1, NP_001257.4, NP_001352334.1, NP_001352337.1, NP_003860.3, NP_932327.2, XP_005255831.1, XP_054185552.1	XP_046664962.1, XP_046665477.1, XP_046667433.1, XP_046667435.1, XP_046670822.1, XP_046671404.1, XP_046672634.1, XP_046672635.1, XP_046672636.1, XP_046672637.1, XP_046673168.1, XP_046677003.1, XP_046678712.1, XP_046679175.1, XP_046679491.1, XP_046679564.1, XP_046679907.1, XP_046679908.1, XP_046679909.1, XP_046680313.1, XP_046680494.1, XP_046681276.1, XP_046681329.1, XP_046681342.1	NP_001013786.2, NP_001073334.2, NP_001074841.1, NP_001177259.1, NP_001258974.1, NP_001357759.1, NP_001368851.1, NP_001390662.1, NP_031980.2, NP_067431.2, NP_444430.2, NP_598421.1, NP_598721.1, NP_659179.1, NP_663578.1, NP_932116.2, XP_006531062.1, XP_006531445.1, XP_006531608.1, XP_006531609.1, XP_017168309.1, XP_030099410.1, XP_036010191.1	XP_064079820.1, XP_064080223.1, XP_064080224.1, XP_064080225.1, XP_064080226.1, XP_064086945.1, XP_064086946.1, XP_064086947.1, XP_064089784.1, XP_064094477.1, XP_064096918.1, XP_064096919.1, XP_064097361.1, XP_064098465.1, XP_064098466.1, XP_064098467.1, XP_064098468.1, XP_064109033.1, XP_064109034.1, XP_064109035.1, XP_064109828.1, XP_064115851.1, XP_064115852.1, XP_064115853.1, XP_064115854.1,…	XP_022161488.1, XP_022161489.1, XP_022165688.1, XP_022165689.1, XP_022165690.1, XP_022165691.1, XP_022165703.1, XP_022165704.1, XP_022165706.1, XP_022165707.1, XP_022165708.1, XP_022165709.1, XP_022165710.1, XP_022165711.1, XP_022165712.1, XP_022165713.1, XP_022165714.1, XP_022165715.1, XP_022165716.1, XP_022165726.1, XP_022165728.1, XP_022169372.1, XP_022171401.1, XP_022171834.1, XP_022173891.1,…	XP_022197708.2, XP_022201494.2, XP_022204353.2, XP_039277448.1, XP_039279515.1, XP_039279516.1, XP_039279888.1, XP_039282489.1, XP_039291964.1, XP_039294727.1, XP_039294745.1, XP_039294746.1, XP_039294747.1, XP_039295011.1, XP_039295370.1, XP_039299663.1	XP_059473044.1, XP_059477447.1, XP_059477825.1, XP_059482440.1, XP_059483605.1, XP_059483674.1, XP_059483675.1	XP_026807871.1, XP_026807872.1, XP_026807940.1, XP_026808460.1, XP_026808470.1, XP_026808479.1, XP_026808622.1, XP_026808623.1, XP_026822519.1, XP_026822531.1, XP_026822870.1	XP_060833735.1, XP_060836209.1, XP_060836210.1, XP_060836211.1, XP_060836212.1, XP_060845468.1, XP_060845477.1, XP_060847593.1, XP_060847594.1, XP_060848474.1, XP_060853987.1, XP_060853988.1, XP_060853989.1, XP_060853990.1, XP_060854331.1, XP_060854364.1	XP_049829402.1, XP_049832547.1, XP_049832737.1, XP_049832749.1, XP_049836282.1, XP_049837667.1, XP_049837668.1, XP_049842019.1, XP_049842583.1, XP_049853539.1, XP_049853540.1, XP_049853935.1, XP_049853936.1, XP_049854024.1, XP_049854025.1, XP_049854026.1, XP_049854027.1, XP_049854052.1, XP_049854057.1, XP_049854141.1, XP_049854142.1, XP_049854143.1, XP_049854431.1, XP_049855208.1, XP_049858311.1,…	NP_001034512.1, NP_001034535.2, NP_001164097.1, NP_001180223.1, XP_001814500.1, XP_008194206.2, XP_008195481.1, XP_008197517.1, XP_015835613.1, XP_015835614.1, XP_015835615.1, XP_015835616.1, XP_015836115.1, XP_015838446.1, XP_015840853.2, XP_015840858.2, XP_064211307.1, XP_064211744.1, XP_064212439.1, XP_064212594.1, XP_064212595.1, XP_064212596.1, XP_064212597.1, XP_064213592.1, XP_967137.2, XP…
OG0000010		XP_027838293.2, XP_027838313.2, XP_027839080.2, XP_027842094.2, XP_027843956.2, XP_027845356.1, XP_027845686.2, XP_027850809.2, XP_027854530.2, XP_050055170.1, XP_050056134.1, XP_050056187.1, XP_050056260.1, XP_050056261.1, XP_050056647.1, XP_050058647.1, XP_050058746.1, XP_050059675.1, XP_050059855.1, XP_050061520.1, XP_050061524.1, XP_050062906.1, XP_050062920.1, XP_050062950.1, XP_050062961.1,…		XP_001945611.2, XP_001946200.2, XP_001947548.1, XP_001948346.2, XP_003240516.1, XP_003241398.1, XP_003241866.1, XP_003243296.1, XP_008178214.1, XP_008178574.1, XP_008179338.1, XP_008179617.1, XP_008179676.1, XP_008180085.1, XP_008180308.1, XP_008180310.1, XP_008180311.1, XP_008180356.1, XP_008180732.1, XP_008181221.1, XP_008181228.1, XP_008181478.1, XP_008181501.1, XP_008182748.2, XP_008182759.1,…	asmbl_100245.p1, asmbl_100246.p1, asmbl_100661.p1, asmbl_101623.p1, asmbl_108439.p1, asmbl_114369.p1, asmbl_117624.p1, asmbl_119426.p1, asmbl_124111.p1, asmbl_12448.p1, asmbl_12448.p2, asmbl_12450.p1, asmbl_12450.p2, asmbl_126540.p1, asmbl_130695.p1, asmbl_133322.p1, asmbl_133322.p2, asmbl_133350.p1, asmbl_133590.p1, asmbl_140523.p1, asmbl_141768.p1, asmbl_145983.p1, asmbl_152019.p1, asmbl_152020…	g10188.t1, g11120.t1, g11658.t1, g11658.t2, g13847.t1, g13900.t1, g13963.t1, g15528.t1, g15529.t1, g16600.t1, g16869.t1, g16890.t1, g17412.t1, g23943.t1, g26345.t1, g28274.t1, g28303.t1, g29143.t1, g29292.t1, g29317.t1, g29318.t1, g29585.t1, g32204.t1, g32205.t1, g33848.t1, g34830.t1, g35383.t1, g36822.t1, g37504.t1, g38663.t1, g39395.t1, g39396.t1, g39401.t1, g39480.t1, g4109.t1, g41715.t1, g421…	STRG.14714.1.p1, STRG.15084.1.p1, STRG.15153.1.p1, STRG.15172.1.p1, STRG.15172.1.p2, STRG.17769.1.p1, STRG.18179.1.p1, STRG.18949.1.p1, STRG.1968.1.p1, STRG.25991.1.p1, STRG.26265.1.p1, STRG.27488.1.p1, STRG.28018.1.p1, STRG.28018.2.p1, STRG.2826.1.p1, STRG.28693.1.p1, STRG.28790.1.p1, STRG.28790.2.p1, STRG.29650.1.p1, STRG.30544.1.p1, STRG.34014.1.p1, STRG.34014.1.p2, STRG.4784.1.p1, STRG.4784.1…	TRINITY_GG_10975_c25_g1_i1.p1, TRINITY_GG_11151_c27_g1_i1.p2, TRINITY_GG_11787_c2_g1_i1.p1, TRINITY_GG_14170_c0_g1_i1.p1, TRINITY_GG_14937_c0_g1_i1.p1, TRINITY_GG_16008_c0_g1_i12.p1, TRINITY_GG_16008_c0_g1_i28.p1, TRINITY_GG_16008_c0_g1_i39.p1, TRINITY_GG_16008_c0_g1_i40.p1, TRINITY_GG_16008_c0_g1_i43.p1, TRINITY_GG_16008_c0_g1_i45.p1, TRINITY_GG_16008_c0_g1_i46.p1, TRINITY_GG_16149_c3_g1_i1.p1, …	asmbl_101277.p1, asmbl_103554.p1, asmbl_103554.p3, asmbl_103556.p1, asmbl_103556.p2, asmbl_107677.p2, asmbl_107678.p1, asmbl_109399.p1, asmbl_109405.p1, asmbl_109422.p1, asmbl_113932.p1, asmbl_115016.p2, asmbl_117392.p1, asmbl_117393.p1, asmbl_118652.p1, asmbl_118653.p1, asmbl_12059.p1, asmbl_121181.p1, asmbl_122636.p1, asmbl_127645.p1, asmbl_14094.p1, asmbl_14094.p2, asmbl_14095.p1, asmbl_141794…	g10241.t1, g10594.t1, g11392.t1, g11393.t1, g11394.t1, g11461.t1, g12701.t1, g14268.t1, g18547.t1, g19342.t1, g19981.t1, g20406.t1, g20407.t1, g21038.t1, g22983.t1, g23606.t1, g24603.t1, g24609.t1, g25707.t1, g26811.t1, g26811.t2, g28585.t1, g29389.t1, g29390.t1, g30573.t1, g31060.t1, g31065.t1, g31073.t1, g32678.t1, g3279.t1, g32982.t1, g33669.t1, g34033.t1, g34034.t1, g34767.t1, g34874.t1, g352…	STRG.11012.1.p1, STRG.12087.1.p1, STRG.12087.2.p1, STRG.13573.1.p1, STRG.15845.1.p2, STRG.16109.1.p1, STRG.1968.1.p1, STRG.1968.1.p2, STRG.2115.3.p1, STRG.22755.1.p1, STRG.23632.1.p1, STRG.24671.1.p1, STRG.24671.1.p2, STRG.24919.2.p1, STRG.2642.1.p1, STRG.26910.1.p1, STRG.28815.1.p1, STRG.31758.1.p1, STRG.32309.1.p1, STRG.33181.1.p1, STRG.4888.1.p1, STRG.4888.2.p1, STRG.5100.1.p1, STRG.5641.1.p1,…	TRINITY_GG_10507_c0_g1_i1.p1, TRINITY_GG_10507_c0_g2_i1.p1, TRINITY_GG_10850_c0_g1_i1.p1, TRINITY_GG_11064_c0_g1_i10.p1, TRINITY_GG_11064_c0_g1_i13.p1, TRINITY_GG_11064_c0_g1_i16.p1, TRINITY_GG_11064_c0_g1_i17.p1, TRINITY_GG_11064_c0_g1_i22.p1, TRINITY_GG_11064_c0_g1_i25.p1, TRINITY_GG_11064_c0_g1_i29.p1, TRINITY_GG_11064_c0_g1_i33.p1, TRINITY_GG_11064_c0_g1_i37.p1, TRINITY_GG_11064_c0_g1_i39.p1,…	TRINITY_DN10649_c0_g1_i1.p1, TRINITY_DN29003_c0_g1_i1.p1, TRINITY_DN45836_c0_g1_i1.p1, TRINITY_DN7555_c0_g1_i1.p1, TRINITY_DN7609_c0_g1_i1.p1	asmbl_104510.p1, asmbl_105313.p1, asmbl_106281.p1, asmbl_108316.p4, asmbl_108324.p1, asmbl_109473.p1, asmbl_113801.p1, asmbl_114154.p1, asmbl_114154.p2, asmbl_114154.p3, asmbl_114155.p1, asmbl_114155.p2, asmbl_11923.p1, asmbl_12580.p1, asmbl_12584.p1, asmbl_12598.p1, asmbl_13153.p1, asmbl_13154.p1, asmbl_135062.p1, asmbl_135760.p1, asmbl_136471.p1, asmbl_13985.p1, asmbl_13986.p1, asmbl_141914.p1,…	g11082.t1, g11352.t1, g13115.t1, g1410.t1, g14164.t1, g15034.t1, g15035.t1, g15480.t1, g15878.t1, g16951.t1, g18102.t1, g19543.t1, g19597.t1, g21838.t1, g22054.t1, g22401.t1, g22892.t1, g23207.t1, g23952.t1, g24020.t1, g24021.t1, g27414.t1, g27528.t1, g27653.t1, g28569.t1, g31641.t1, g33023.t1, g3386.t1, g34202.t1, g34255.t1, g34381.t1, g34443.t1, g34454.t1, g34515.t1, g34678.t1, g34679.t1, g3480…	STRG.12166.1.p1, STRG.13579.1.p1, STRG.16067.1.p1, STRG.18593.4.p1, STRG.18833.1.p4, STRG.19891.1.p1, STRG.2147.1.p1, STRG.23367.1.p1, STRG.23488.1.p1, STRG.2383.1.p1, STRG.24342.2.p1, STRG.28904.1.p1, STRG.28925.1.p1, STRG.29062.1.p1, STRG.29488.1.p1, STRG.5904.1.p1, STRG.5904.2.p1, STRG.6137.3.p1, STRG.6137.4.p1	TRINITY_GG_10793_c0_g1_i1.p1, TRINITY_GG_1539_c28_g1_i1.p1, TRINITY_GG_1636_c48_g1_i1.p1, TRINITY_GG_1907_c0_g1_i1.p1, TRINITY_GG_2028_c23_g1_i41.p1, TRINITY_GG_2028_c23_g1_i41.p3, TRINITY_GG_2057_c3_g1_i1.p1, TRINITY_GG_2096_c13_g2_i1.p1, TRINITY_GG_2470_c13_g2_i2.p1, TRINITY_GG_2470_c13_g2_i6.p1, TRINITY_GG_2470_c13_g2_i8.p1, TRINITY_GG_2774_c7_g2_i1.p2, TRINITY_GG_2875_c1_g1_i4.p1, TRINITY_GG_…	XP_021204146.2, XP_037867914.2, XP_037868210.1, XP_062531792.1, XP_062532866.1	NP_493767.1			XP_050527551.1	XP_042210282.1, XP_042210931.1	NP_001269466.1, NP_001351640.1	XP_046666361.1, XP_046666826.1, XP_046670973.1, XP_046671005.1, XP_046671211.1, XP_046671567.1, XP_046674441.1, XP_046674538.1, XP_046674540.1, XP_046674549.1, XP_046674895.1, XP_046674909.1, XP_046675005.1, XP_046675105.1, XP_046677233.1, XP_046677305.1, XP_046677427.1, XP_046682493.1, XP_046683441.1, XP_046683461.1, XP_046683661.1, XP_046684781.1, XP_046685195.1, XP_046685364.1, XP_046685395.1,…	NP_083528.1	XP_064078946.1, XP_064078953.1, XP_064080755.1, XP_064080918.1, XP_064081216.1, XP_064081406.1, XP_064081407.1, XP_064081861.1, XP_064082826.1, XP_064082865.1, XP_064083062.1, XP_064083595.1, XP_064083889.1, XP_064084821.1, XP_064084822.1, XP_064087268.1, XP_064087269.1, XP_064089245.1, XP_064089305.1, XP_064089306.1, XP_064091951.1, XP_064091958.1, XP_064093762.1, XP_064093763.1, XP_064097617.1,…	XP_022159946.1, XP_022160092.1, XP_022160162.1, XP_022160279.1, XP_022160668.1, XP_022160922.1, XP_022161706.1, XP_022162179.1, XP_022162283.1, XP_022163063.1, XP_022163493.1, XP_022163521.1, XP_022167266.1, XP_022168062.1, XP_022168981.1, XP_022169544.1, XP_022169735.1, XP_022170332.1, XP_022172555.1, XP_022172706.1, XP_022172769.1, XP_022173446.1, XP_022173581.1, XP_022174483.1, XP_022174497.1,…	XP_022186498.2, XP_022195252.2, XP_022199399.2, XP_039282804.1, XP_039282805.1, XP_039282807.1, XP_039286286.1, XP_039287335.1, XP_039292080.1, XP_039292081.1, XP_039294141.1, XP_039297551.1	XP_059477267.1, XP_059483628.1	XP_026804113.1, XP_026805228.1, XP_026806836.1, XP_026810689.1, XP_026811106.1, XP_026811218.1, XP_026811255.1, XP_026813621.1, XP_026815467.1, XP_026815523.1, XP_026818991.1, XP_026819006.1, XP_026819046.1, XP_026819385.1, XP_026819517.1, XP_026819587.1, XP_026821235.1, XP_026821269.1, XP_026821632.1, XP_026821642.1, XP_026821662.1, XP_026821663.1, XP_026821722.1, XP_026821732.1, XP_026822882.1,…	XP_060834098.1, XP_060834308.1, XP_060836273.1, XP_060836318.1, XP_060836421.1, XP_060836444.1, XP_060839131.1, XP_060839627.1, XP_060840749.1, XP_060840764.1, XP_060841803.1, XP_060842876.1, XP_060843069.1, XP_060845124.1, XP_060845201.1, XP_060845244.1, XP_060845340.1, XP_060845752.1, XP_060845805.1, XP_060845845.1, XP_060845949.1, XP_060845971.1, XP_060845973.1, XP_060845982.1, XP_060846058.1,…	XP_049832914.1, XP_049835112.1, XP_049835143.1, XP_049835151.1, XP_049835642.1, XP_049843784.1, XP_049843785.1, XP_049855485.1, XP_049861992.1	XP_008192256.1
OG0000011	XP_021705545.1, XP_021705546.1, XP_021705547.1, XP_021705548.1, XP_021705549.1, XP_021705550.1, XP_021705551.1, XP_021705552.1, XP_021705553.1, XP_021705554.1, XP_021705555.1, XP_021705556.1, XP_021705557.1, XP_021705558.1, XP_021705559.1, XP_021705560.1, XP_021705561.1, XP_021705562.1, XP_021705563.1, XP_021705564.1, XP_021705565.1, XP_021705566.1, XP_021705567.1, XP_021705568.1, XP_021705569.1,…	XP_050054031.1, XP_050054032.1, XP_050054033.1, XP_050054034.1, XP_050054035.1, XP_050054036.1, XP_050054037.1, XP_050054038.1, XP_050054039.1, XP_050054040.1, XP_050054041.1, XP_050054042.1, XP_050054043.1, XP_050054044.1, XP_050054045.1, XP_050054046.1, XP_050054047.1, XP_050054048.1, XP_050054049.1, XP_050054050.1, XP_050054051.1, XP_050054052.1, XP_050054053.1, XP_050054054.1, XP_050054055.1,…	NP_001014991.1, XP_026295680.1, XP_026295681.1, XP_026295682.1, XP_026295683.1, XP_026295684.1, XP_026295685.1, XP_026295686.1, XP_026295687.1, XP_026295688.1, XP_026295689.1, XP_026295690.1, XP_026295691.1, XP_026295692.1, XP_026295693.1, XP_026295694.1, XP_026295695.1, XP_026295696.1, XP_026295697.1, XP_026295699.1, XP_026295700.1, XP_026295701.1, XP_026295702.1, XP_026295703.1, XP_026295704.1,…	XP_008186133.1, XP_008186143.1, XP_008186146.1, XP_008186151.1, XP_008186156.1, XP_008186163.1, XP_008186172.1, XP_008186175.1, XP_008186179.1, XP_008186192.1, XP_008186199.1, XP_008186213.1, XP_008186232.1, XP_008186238.1, XP_008186257.1, XP_008186268.1, XP_008186273.1, XP_008186278.1, XP_008186290.1, XP_008186297.1, XP_008186304.1, XP_008186311.1, XP_008186316.1, XP_016662632.1, XP_016662634.1,…	asmbl_139735.p1, asmbl_139736.p1, asmbl_139737.p1, asmbl_139738.p1, asmbl_139739.p1, asmbl_139740.p1, asmbl_139748.p1, asmbl_139749.p1, asmbl_139750.p1, asmbl_139752.p1, asmbl_139753.p1, asmbl_139754.p1, asmbl_139755.p1, asmbl_139756.p1, asmbl_139757.p1, asmbl_139763.p1, asmbl_139765.p1, asmbl_139766.p1, asmbl_139768.p1, asmbl_139770.p1, asmbl_139771.p1, asmbl_139777.p1, asmbl_139778.p1	g41455.t1, g41455.t2, g41455.t3, g41455.t4, g41455.t5, g41455.t6	STRG.21458.1.p1, STRG.21458.10.p1, STRG.21458.11.p1, STRG.21458.12.p1, STRG.21458.13.p1, STRG.21458.14.p1, STRG.21458.15.p1, STRG.21458.16.p1, STRG.21458.17.p1, STRG.21458.2.p1, STRG.21458.3.p1, STRG.21458.4.p1, STRG.21458.5.p1, STRG.21458.6.p1, STRG.21458.7.p1, STRG.21458.8.p1, STRG.21458.9.p1, STRG.21458.9.p2	TRINITY_GG_7118_c0_g1_i22.p1, TRINITY_GG_7118_c0_g1_i24.p1, TRINITY_GG_7118_c0_g1_i29.p1, TRINITY_GG_7118_c0_g1_i41.p1, TRINITY_GG_7118_c0_g1_i43.p1, TRINITY_GG_7118_c0_g1_i50.p1, TRINITY_GG_7118_c0_g1_i58.p1, TRINITY_GG_7118_c0_g1_i59.p1, TRINITY_GG_7118_c0_g1_i63.p1, TRINITY_GG_7118_c0_g1_i64.p1, TRINITY_GG_7118_c0_g1_i67.p1, TRINITY_GG_7118_c0_g1_i69.p1, TRINITY_GG_7118_c0_g1_i75.p1, TRINITY_G…	asmbl_5774.p1, asmbl_5776.p1, asmbl_5778.p1, asmbl_5779.p1, asmbl_5780.p1, asmbl_5781.p1, asmbl_5784.p1, asmbl_5785.p1, asmbl_5786.p1, asmbl_5787.p1, asmbl_5788.p1, asmbl_5789.p1, asmbl_5790.p1, asmbl_5791.p1, asmbl_5792.p1, asmbl_5793.p1, asmbl_5794.p1, asmbl_5795.p1, asmbl_5798.p1, asmbl_5799.p1, asmbl_5800.p1, asmbl_5801.p1, asmbl_5802.p1, asmbl_5803.p1, asmbl_5804.p1, asmbl_5805.p1, asmbl_580…	g1452.t1, g1452.t2, g1452.t3, g1452.t4, g1452.t5	STRG.816.1.p1, STRG.816.10.p1, STRG.816.11.p1, STRG.816.12.p1, STRG.816.13.p1, STRG.816.14.p1, STRG.816.15.p1, STRG.816.16.p1, STRG.816.17.p1, STRG.816.18.p1, STRG.816.19.p1, STRG.816.2.p1, STRG.816.20.p1, STRG.816.21.p1, STRG.816.22.p1, STRG.816.23.p1, STRG.816.24.p1, STRG.816.25.p1, STRG.816.26.p1, STRG.816.27.p1, STRG.816.28.p1, STRG.816.29.p1, STRG.816.3.p1, STRG.816.30.p1, STRG.816.31.p1, ST…	TRINITY_GG_3287_c0_g1_i1.p1, TRINITY_GG_3287_c0_g1_i10.p1, TRINITY_GG_3287_c0_g1_i12.p1, TRINITY_GG_3287_c0_g1_i13.p1, TRINITY_GG_3287_c0_g1_i15.p1, TRINITY_GG_3287_c0_g1_i17.p1, TRINITY_GG_3287_c0_g1_i18.p1, TRINITY_GG_3287_c0_g1_i22.p1, TRINITY_GG_3287_c0_g1_i23.p1, TRINITY_GG_3287_c0_g1_i24.p1, TRINITY_GG_3287_c0_g1_i25.p1, TRINITY_GG_3287_c0_g1_i3.p1, TRINITY_GG_3287_c0_g1_i33.p1, TRINITY_GG_…		asmbl_151688.p1, asmbl_151690.p1, asmbl_151691.p1, asmbl_151692.p1, asmbl_151694.p1, asmbl_151697.p1, asmbl_151698.p1, asmbl_151699.p1, asmbl_151700.p1, asmbl_151702.p1, asmbl_151705.p1, asmbl_151706.p1, asmbl_151707.p1, asmbl_151709.p1, asmbl_151710.p1, asmbl_151718.p1, asmbl_151719.p1, asmbl_151720.p1, asmbl_151721.p1, asmbl_151722.p1, asmbl_151723.p1, asmbl_151724.p1, asmbl_151725.p1, asmbl_15…	g30032.t1, g30032.t2, g30032.t3, g30032.t4, g30032.t5	STRG.25818.1.p1, STRG.25818.10.p1, STRG.25818.11.p1, STRG.25818.12.p1, STRG.25818.13.p1, STRG.25818.14.p1, STRG.25818.15.p1, STRG.25818.16.p1, STRG.25818.17.p1, STRG.25818.18.p1, STRG.25818.19.p1, STRG.25818.2.p1, STRG.25818.20.p1, STRG.25818.21.p1, STRG.25818.22.p1, STRG.25818.23.p1, STRG.25818.24.p1, STRG.25818.25.p1, STRG.25818.25.p2, STRG.25818.26.p1, STRG.25818.27.p1, STRG.25818.28.p1, STRG.…	TRINITY_GG_3636_c1_g1_i1.p1, TRINITY_GG_3636_c1_g1_i13.p1, TRINITY_GG_3636_c1_g1_i17.p1, TRINITY_GG_3636_c1_g1_i17.p2, TRINITY_GG_3636_c1_g1_i24.p1, TRINITY_GG_3636_c1_g1_i25.p1, TRINITY_GG_3636_c1_g1_i27.p1, TRINITY_GG_3636_c1_g1_i3.p1, TRINITY_GG_3636_c1_g1_i37.p1, TRINITY_GG_3636_c1_g1_i37.p2, TRINITY_GG_3636_c1_g1_i38.p1, TRINITY_GG_3636_c1_g1_i42.p1, TRINITY_GG_3636_c1_g1_i43.p1, TRINITY_GG_…	XP_062527426.1, XP_062527427.1, XP_062527428.1, XP_062527429.1, XP_062527430.1, XP_062527431.1, XP_062527432.1, XP_062527433.1, XP_062527434.1, XP_062527435.1, XP_062527436.1, XP_062527438.1, XP_062527439.1, XP_062527440.1, XP_062527441.1, XP_062527442.1, XP_062527443.1, XP_062527444.1, XP_062527445.1, XP_062527446.1, XP_062527447.1, XP_062527448.1, XP_062527449.1, XP_062527450.1, XP_062527451.1,…		NP_001036476.1, NP_001036477.1, NP_001036478.1, NP_001036479.1, NP_001036480.1, NP_001036481.1, NP_001036482.1, NP_001036483.1, NP_001036484.1, NP_001036485.1, NP_001036486.1, NP_001036487.1, NP_001036488.1, NP_001036489.1, NP_001036490.1, NP_001036491.1, NP_001036492.1, NP_001036493.1, NP_001036494.1, NP_001036495.1, NP_001036497.1, NP_001036498.1, NP_001036499.1, NP_001036500.1, NP_001036501.1,…	XP_046451828.1, XP_046451829.1, XP_046451830.1, XP_046451831.1, XP_046451833.1, XP_046451834.1, XP_046451835.1, XP_046451836.1, XP_046451837.1, XP_046451838.1, XP_046451839.1, XP_046451840.1, XP_046451841.1, XP_046451842.1, XP_046451844.1, XP_046451845.1, XP_046451846.1, XP_046451847.1, XP_046451848.1, XP_046451849.1, XP_046451850.1, XP_046451851.1, XP_046451852.1, XP_046451853.1, XP_046451856.1,…	XP_050520748.1, XP_050520749.1, XP_050520750.1, XP_050520751.1, XP_050520752.1, XP_050520753.1, XP_050520754.1, XP_050520756.1, XP_050520757.1, XP_050520758.1, XP_050520759.1, XP_050520760.1, XP_050520761.1, XP_050520762.1, XP_050520763.1, XP_050520764.1, XP_050520765.1, XP_050520767.1, XP_050520768.1, XP_050520769.1, XP_050520770.1, XP_050520771.1, XP_050520772.1, XP_050520773.1, XP_050520774.1,…	XP_042237760.1, XP_042237761.1, XP_042237762.1, XP_042237763.1, XP_042237764.1, XP_042237766.1, XP_042237767.1, XP_042237768.1, XP_042237769.1, XP_042237770.1, XP_042237771.1, XP_042237772.1, XP_042237773.1, XP_042237774.1, XP_042237775.1, XP_042237777.1, XP_042237778.1, XP_042237779.1, XP_042237780.1, XP_042237781.1, XP_042237782.1, XP_042237783.1, XP_042237784.1, XP_042237785.1, XP_042237786.1,…	NP_001258463.1, NP_001380.2, NP_065744.3, XP_011541219.1, XP_011541220.1, XP_011541221.1, XP_011541223.1, XP_011541226.1, XP_011541227.1, XP_016883770.1, XP_054189283.1	XP_046664820.1, XP_046664821.1, XP_046664822.1, XP_046664823.1, XP_046664825.1, XP_046664826.1, XP_046664827.1, XP_046664828.1, XP_046664829.1, XP_046664830.1, XP_046664831.1, XP_046664832.1, XP_046664833.1, XP_046664834.1, XP_046664836.1, XP_046664837.1, XP_046664838.1, XP_046664839.1, XP_046664840.1, XP_046664841.1, XP_046664842.1, XP_046664843.1, XP_046664844.1, XP_046664845.1, XP_046664847.1,…	NP_001074739.2, NP_112451.1, XP_006510010.1, XP_006522949.1, XP_017168598.1, XP_036010463.1	XP_064091663.1, XP_064102034.1, XP_064112207.1, XP_064112208.1, XP_064112209.1, XP_064112210.1, XP_064112211.1, XP_064112212.1, XP_064122427.1, XP_064122926.1	XP_022176357.1, XP_022176358.1, XP_022176359.1, XP_022176360.1, XP_022176362.1, XP_022176363.1, XP_022176364.1, XP_022176365.1, XP_022176366.1, XP_022176367.1, XP_022176368.1, XP_022176369.1, XP_022176370.1, XP_022176371.1, XP_022176372.1, XP_022176373.1, XP_022176374.1, XP_022176375.1, XP_022176376.1, XP_022176378.1, XP_022176379.1, XP_022176380.1, XP_022176381.1, XP_022176382.1, XP_022176383.1,…	XP_039283530.1, XP_039283532.1, XP_039283533.1, XP_039283534.1, XP_039283535.1, XP_039283536.1, XP_039283537.1, XP_039283538.1, XP_039283539.1, XP_039283540.1, XP_039283541.1, XP_039283543.1, XP_039283544.1, XP_039283545.1, XP_039283546.1, XP_039283547.1, XP_039283549.1, XP_039283550.1, XP_039283551.1, XP_039283552.1, XP_039283553.1, XP_039283555.1, XP_039283556.1, XP_039283557.1, XP_039283558.1,…	XP_059477695.1, XP_059477697.1, XP_059477698.1, XP_059477699.1, XP_059477700.1, XP_059477701.1, XP_059477702.1, XP_059477703.1, XP_059477704.1, XP_059477705.1, XP_059477706.1, XP_059477708.1, XP_059477709.1, XP_059477710.1, XP_059477711.1, XP_059477712.1, XP_059477713.1, XP_059477714.1, XP_059477715.1, XP_059477716.1, XP_059477717.1, XP_059477718.1, XP_059477719.1, XP_059477720.1, XP_059477721.1,…	XP_026814847.1, XP_026814848.1, XP_026814849.1, XP_026814850.1, XP_026814852.1, XP_026814853.1, XP_026814854.1, XP_026814855.1, XP_026814856.1, XP_026814857.1, XP_026814858.1, XP_026814859.1, XP_026814860.1, XP_026814861.1, XP_026814862.1, XP_026814863.1, XP_026814864.1, XP_026814865.1, XP_026814866.1, XP_026814868.1, XP_026814869.1, XP_026814870.1, XP_026814871.1, XP_026814872.1, XP_026814873.1,…	XP_060838228.1, XP_060838229.1, XP_060838230.1, XP_060838231.1, XP_060838232.1, XP_060838233.1, XP_060838234.1, XP_060838237.1, XP_060838238.1, XP_060838239.1, XP_060838240.1, XP_060838241.1, XP_060838242.1, XP_060838243.1, XP_060838244.1, XP_060838245.1, XP_060838246.1, XP_060838248.1, XP_060838249.1, XP_060838250.1, XP_060838251.1, XP_060838252.1, XP_060838253.1, XP_060838254.1, XP_060838255.1,…	XP_049833912.1, XP_049833913.1, XP_049833914.1, XP_049833915.1, XP_049833916.1, XP_049833917.1, XP_049833918.1, XP_049833919.1, XP_049833921.1, XP_049833922.1, XP_049833923.1, XP_049833924.1, XP_049833925.1, XP_049833926.1, XP_049833927.1, XP_049833928.1, XP_049833929.1, XP_049833930.1, XP_049833932.1, XP_049833933.1, XP_049833934.1, XP_049833935.1, XP_049833936.1, XP_049833937.1	NP_001107841.1, XP_015838920.1, XP_064216064.1, XP_064216065.1, XP_064216066.1, XP_064216067.1, XP_064216068.1, XP_064216069.1, XP_064216070.1, XP_064216071.1, XP_064216072.1, XP_064216073.1, XP_064216074.1, XP_064216075.1, XP_064216076.1, XP_064216077.1, XP_064216078.1, XP_064216079.1, XP_064216080.1, XP_064216081.1, XP_064216082.1, XP_064216083.1, XP_064216084.1, XP_064216085.1, XP_064216086.1,…
OG0000012	XP_021694728.1, XP_021697170.1, XP_021697510.1, XP_021699796.1, XP_021700128.1, XP_021700679.1, XP_021701239.1, XP_021704105.1, XP_021706451.1, XP_021707298.1, XP_021708190.1, XP_021708700.1, XP_021708773.1, XP_021708882.1, XP_021709698.1, XP_021709704.1, XP_021709737.1, XP_021711983.1, XP_021712875.1, XP_021712884.1	XP_027839895.2, XP_027843808.2, XP_027845816.2, XP_050054676.1, XP_050056043.1, XP_050057187.1, XP_050059965.1, XP_050062266.1, XP_050063528.1, XP_050064147.1, XP_050064245.1, XP_050064256.1, XP_050064293.1, XP_050064758.1, XP_050064838.1, XP_050064845.1, XP_050064907.1, XP_050064930.1, XP_050065054.1, XP_050065157.1, XP_050065410.1, XP_050065411.1, XP_050065530.1, XP_050065743.1, XP_050065991.1,…		XP_001946487.2, XP_001946822.2, XP_001951483.2, XP_003248262.1, XP_008178158.1, XP_008178190.1, XP_008178249.1, XP_008178278.2, XP_008178355.1, XP_008178456.1, XP_008178602.1, XP_008178603.1, XP_008179142.1, XP_008179595.1, XP_008179707.1, XP_008179798.1, XP_008179800.1, XP_008179824.1, XP_008179920.1, XP_008179993.1, XP_008180124.1, XP_008180130.1, XP_008180960.1, XP_008180990.1, XP_008181097.1,…	asmbl_101859.p1, asmbl_101896.p1, asmbl_102119.p1, asmbl_102124.p1, asmbl_102902.p1, asmbl_104736.p1, asmbl_106299.p1, asmbl_106300.p1, asmbl_106370.p1, asmbl_106711.p1, asmbl_106743.p1, asmbl_107718.p1, asmbl_108178.p1, asmbl_110528.p1, asmbl_11134.p1, asmbl_11302.p1, asmbl_114367.p1, asmbl_116325.p1, asmbl_117975.p1, asmbl_118270.p1, asmbl_120479.p1, asmbl_123474.p1, asmbl_124089.p1, asmbl_1240…	g10187.t1, g11681.t1, g12119.t1, g13341.t1, g14101.t1, g15951.t1, g16513.t1, g16543.t1, g16900.t1, g17240.t1, g17928.t1, g19431.t1, g19516.t1, g20790.t1, g21091.t1, g21254.t1, g21645.t1, g22183.t1, g22888.t1, g23465.t1, g2410.t1, g24405.t1, g25331.t1, g25981.t1, g25989.t1, g27170.t1, g27326.t1, g27327.t1, g27688.t1, g27962.t1, g29671.t1, g29699.t1, g29796.t1, g30072.t1, g30698.t1, g31319.t1, g313…	STRG.11367.1.p1, STRG.11769.1.p1, STRG.11897.1.p1, STRG.11897.3.p1, STRG.14205.1.p1, STRG.14488.1.p1, STRG.14560.1.p1, STRG.15382.1.p1, STRG.16069.1.p1, STRG.16132.1.p1, STRG.16357.1.p1, STRG.17862.1.p1, STRG.17862.1.p2, STRG.18314.1.p1, STRG.1951.1.p1, STRG.22307.1.p1, STRG.23144.1.p1, STRG.23890.1.p1, STRG.27853.1.p1, STRG.28046.1.p1, STRG.32308.1.p1, STRG.324.1.p1, STRG.4280.1.p1, STRG.4881.1.…	TRINITY_GG_11215_c2_g1_i1.p1, TRINITY_GG_11619_c2_g1_i1.p1, TRINITY_GG_12964_c0_g1_i1.p1, TRINITY_GG_12964_c0_g1_i2.p1, TRINITY_GG_14465_c6_g1_i1.p1, TRINITY_GG_15005_c0_g1_i2.p1, TRINITY_GG_16585_c4_g1_i1.p1, TRINITY_GG_16717_c3_g1_i1.p1, TRINITY_GG_16945_c65_g1_i1.p1, TRINITY_GG_17539_c8_g1_i1.p1, TRINITY_GG_17539_c8_g1_i2.p1, TRINITY_GG_17574_c0_g1_i1.p1, TRINITY_GG_17574_c0_g3_i1.p1, TRINITY_…	asmbl_101251.p1, asmbl_101373.p1, asmbl_101375.p1, asmbl_105107.p1, asmbl_105206.p1, asmbl_107479.p1, asmbl_115786.p1, asmbl_115786.p2, asmbl_119740.p1, asmbl_12020.p1, asmbl_121988.p1, asmbl_122634.p1, asmbl_128798.p1, asmbl_128799.p1, asmbl_128800.p1, asmbl_143421.p1, asmbl_147443.p1, asmbl_148132.p1, asmbl_148146.p1, asmbl_151321.p1, asmbl_151472.p1, asmbl_157053.p1, asmbl_159188.p1, asmbl_159…	g10721.t1, g10721.t2, g11076.t1, g12421.t1, g13181.t1, g13839.t1, g13978.t1, g14264.t1, g14945.t1, g15905.t1, g16387.t1, g16676.t1, g17129.t1, g17393.t1, g17394.t1, g18185.t1, g18523.t1, g20604.t1, g21815.t1, g22492.t1, g23373.t1, g23478.t1, g23524.t1, g23734.t1, g23735.t1, g24649.t1, g24651.t1, g25043.t1, g25066.t1, g26208.t1, g26321.t1, g26439.t1, g27223.t1, g28565.t1, g28659.t1, g28661.t1, g29…	STRG.1059.1.p1, STRG.13916.1.p1, STRG.15440.1.p1, STRG.17052.1.p1, STRG.17052.1.p2, STRG.18985.1.p1, STRG.18985.3.p1, STRG.24066.1.p1, STRG.24154.1.p1, STRG.24655.1.p1, STRG.26586.2.p1, STRG.27006.1.p1, STRG.27093.1.p1, STRG.28946.1.p1, STRG.29030.1.p1, STRG.29099.1.p1, STRG.29451.1.p1, STRG.29917.1.p1, STRG.3839.1.p1, STRG.516.1.p1, STRG.7461.1.p1, STRG.9509.1.p1, STRG.9509.2.p1, STRG.9509.3.p1	TRINITY_GG_10190_c23_g1_i1.p1, TRINITY_GG_1061_c5_g2_i1.p1, TRINITY_GG_11256_c1_g1_i1.p1, TRINITY_GG_11256_c1_g1_i3.p1, TRINITY_GG_11256_c1_g1_i9.p1, TRINITY_GG_12698_c6_g1_i1.p1, TRINITY_GG_12935_c154_g1_i1.p1, TRINITY_GG_13729_c50_g1_i1.p1, TRINITY_GG_14658_c29_g1_i1.p1, TRINITY_GG_15659_c31_g1_i1.p1, TRINITY_GG_16194_c2_g2_i1.p1, TRINITY_GG_2926_c1_g1_i1.p1, TRINITY_GG_3007_c4_g1_i1.p1, TRINIT…	TRINITY_DN11253_c0_g1_i1.p1, TRINITY_DN11253_c0_g1_i2.p1	asmbl_10.p1, asmbl_105330.p1, asmbl_105546.p1, asmbl_105547.p1, asmbl_105548.p1, asmbl_107506.p1, asmbl_107922.p1, asmbl_11359.p1, asmbl_120005.p1, asmbl_12163.p1, asmbl_12363.p1, asmbl_12395.p1, asmbl_124415.p1, asmbl_12479.p1, asmbl_12653.p1, asmbl_12799.p1, asmbl_12828.p1, asmbl_131772.p1, asmbl_132444.p1, asmbl_132448.p1, asmbl_133963.p1, asmbl_133971.p1, asmbl_14054.p1, asmbl_14095.p1, asmbl…	g1.t1, g10499.t1, g10677.t1, g1130.t1, g11601.t1, g1234.t1, g13357.t1, g1490.t1, g1518.t1, g15915.t1, g1623.t1, g16622.t1, g16792.t1, g17407.t1, g17407.t2, g18721.t1, g19014.t1, g2102.t1, g2117.t1, g2120.t1, g22147.t1, g22147.t2, g22147.t3, g22670.t1, g22744.t1, g2400.t1, g25648.t1, g26381.t1, g26892.t1, g27243.t1, g30839.t1, g31181.t1, g31374.t1, g3203.t1, g33649.t1, g34393.t1, g34394.t1, g34578…	STRG.1059.1.p1, STRG.12578.1.p1, STRG.13273.1.p1, STRG.13273.1.p2, STRG.14023.1.p1, STRG.18314.1.p1, STRG.2121.1.p1, STRG.22631.1.p1, STRG.22933.1.p1, STRG.22933.2.p1, STRG.23069.1.p1, STRG.2884.1.p1, STRG.29351.1.p1, STRG.30575.1.p1, STRG.30575.2.p1, STRG.30667.1.p1, STRG.30667.2.p1, STRG.30667.2.p2, STRG.30667.3.p1, STRG.3306.1.p1, STRG.4.1.p1, STRG.4.2.p1, STRG.5.1.p1, STRG.5.2.p1, STRG.5238.1…	TRINITY_GG_1085_c0_g1_i2.p1, TRINITY_GG_11019_c1_g1_i1.p1, TRINITY_GG_11019_c1_g1_i2.p1, TRINITY_GG_11019_c1_g1_i3.p1, TRINITY_GG_11019_c1_g1_i4.p1, TRINITY_GG_1821_c0_g1_i1.p1, TRINITY_GG_1_c0_g1_i10.p1, TRINITY_GG_1_c0_g1_i8.p1, TRINITY_GG_2167_c129_g1_i1.p1, TRINITY_GG_2169_c53_g1_i1.p1, TRINITY_GG_3031_c42_g1_i1.p1, TRINITY_GG_3087_c116_g1_i1.p1, TRINITY_GG_3087_c116_g1_i2.p1, TRINITY_GG_3087…	XP_012546308.1, XP_037867392.1, XP_037868218.1, XP_037868223.1, XP_037868939.1, XP_037869966.2, XP_037870005.1, XP_037875445.1, XP_037876474.1, XP_062527038.1, XP_062531761.1			XP_046454485.1	XP_050521181.1, XP_050522912.1, XP_050527810.1, XP_050528035.1, XP_050528217.1, XP_050530997.1, XP_050530998.1, XP_050532495.1, XP_050533708.1, XP_050535066.1, XP_050537946.1, XP_050537947.1, XP_050540419.1, XP_050540679.1, XP_050540680.1, XP_050545823.1, XP_050545824.1, XP_050546071.1			XP_046662301.1, XP_046663074.1, XP_046665829.1, XP_046666328.1, XP_046666714.1, XP_046666978.1, XP_046668500.1, XP_046672969.1, XP_046672970.1, XP_046677093.1, XP_046678032.1, XP_046678382.1, XP_046679165.1, XP_046679392.1, XP_046679467.1, XP_046679468.1, XP_046681374.1, XP_046681626.1, XP_046682941.1, XP_046683371.1, XP_046683943.1, XP_046684354.1, XP_046684570.1, XP_046684849.1, XP_046685252.1,…		XP_064088348.1, XP_064102667.1, XP_064105038.1, XP_064108004.1, XP_064108616.1, XP_064117677.1, XP_064122533.1	XP_022159948.1, XP_022159949.1, XP_022160232.1, XP_022160344.1, XP_022160367.1, XP_022160388.1, XP_022160459.1, XP_022160987.1, XP_022161027.1, XP_022161053.1, XP_022161466.1, XP_022161827.1, XP_022161949.1, XP_022162115.1, XP_022162400.1, XP_022162413.1, XP_022162491.1, XP_022162492.1, XP_022163037.1, XP_022163286.1, XP_022163881.1, XP_022165217.1, XP_022165634.1, XP_022166004.1, XP_022166114.1,…	XP_022188757.2, XP_022197965.1, XP_022201746.2, XP_039278270.1, XP_039278409.1, XP_039286657.1, XP_039291426.1, XP_039299113.1, XP_039299417.1, XP_039300967.1	XP_059472107.1	XP_026811286.1, XP_026813230.1, XP_026816170.1, XP_026816172.1, XP_026816395.1, XP_026816456.1, XP_026818988.1, XP_026819022.1, XP_026819028.1, XP_026819148.1, XP_026819315.1, XP_026819546.1, XP_026819596.1, XP_026821209.1, XP_026821593.1, XP_026821629.1, XP_026821666.1, XP_026821669.1, XP_026821708.1, XP_026821718.1, XP_026821721.1, XP_026821828.1	XP_060835748.1, XP_060835766.1, XP_060844013.1, XP_060845446.1, XP_060845480.1, XP_060845515.1, XP_060845553.1, XP_060845734.1, XP_060845765.1, XP_060845817.1, XP_060846013.1, XP_060846267.1, XP_060846438.1, XP_060846449.1, XP_060846468.1	XP_049842931.1
OG0000013	XP_001652397.2, XP_001658266.2, XP_001658670.2, XP_021695569.1, XP_021697022.1, XP_021697024.1, XP_021697172.1, XP_021697173.1, XP_021697174.1, XP_021699805.1, XP_021699806.1, XP_021699807.1, XP_021700717.1, XP_021700718.1, XP_021700719.1, XP_021700720.1, XP_021700721.1, XP_021702581.1, XP_021702582.1, XP_021702583.1, XP_021702584.1, XP_021705719.1, XP_021705720.1, XP_021705801.1, XP_021706076.1,…	XP_027840839.1, XP_027844363.2, XP_027847735.2, XP_027847743.2, XP_027847751.2, XP_027847759.2, XP_027849399.1, XP_027853087.2, XP_027853510.1, XP_050053495.1, XP_050054235.1, XP_050054236.1, XP_050055394.1, XP_050055395.1, XP_050055396.1, XP_050055397.1, XP_050057952.1, XP_050057953.1, XP_050057954.1, XP_050058053.1, XP_050058054.1, XP_050058771.1, XP_050059177.1, XP_050059178.1, XP_050059179.1,…	XP_001119871.2, XP_001120626.2, XP_001121303.2, XP_001121872.3, XP_003251584.1, XP_006557594.2, XP_006560474.1, XP_006560475.1, XP_006560477.1, XP_006561928.1, XP_006565479.1, XP_006567636.1, XP_006567638.1, XP_006567639.1, XP_006568851.1, XP_006570603.1, XP_006571617.1, XP_006571618.1, XP_006571619.1, XP_006571620.1, XP_006571621.1, XP_016769544.2, XP_016769545.2, XP_016769546.2, XP_016769547.2,…	XP_001942815.2, XP_001945894.2, XP_003241716.1, XP_008187242.1, XP_008187243.1, XP_016663310.1, XP_029342349.1, XP_029342350.1, XP_029342414.1, XP_029342802.1, XP_029343074.1, XP_029343677.1, XP_029344559.1, XP_029345451.1, XP_029345993.1, XP_029345994.1, XP_029345995.1, XP_029345996.1, XP_029345997.1, XP_029345998.1, XP_029345999.1, XP_029346272.1, XP_029346347.1, XP_029346603.1	asmbl_103177.p1, asmbl_103178.p1, asmbl_105253.p1, asmbl_105254.p1, asmbl_105968.p1, asmbl_121108.p1, asmbl_121109.p1, asmbl_121111.p1, asmbl_121149.p1, asmbl_135810.p1, asmbl_135811.p1, asmbl_135812.p1, asmbl_135813.p1, asmbl_135814.p1, asmbl_135815.p1, asmbl_143718.p1, asmbl_143991.p1, asmbl_143992.p1, asmbl_202835.p1, asmbl_202854.p1, asmbl_29463.p1, asmbl_36944.p1, asmbl_36951.p1, asmbl_63468…	g10630.t1, g17957.t1, g18379.t1, g19010.t1, g20009.t1, g23281.t1, g27541.t1, g27541.t2, g28840.t1, g30186.t1, g30876.t1, g31187.t1, g35954.t1, g35963.t1, g40189.t1, g40189.t2, g42720.t1, g42803.t1, g42803.t2, g53495.t1, g63629.t1, g8694.t1	STRG.11988.1.p1, STRG.14315.1.p1, STRG.14315.2.p1, STRG.14953.1.p1, STRG.15555.1.p1, STRG.15896.1.p1, STRG.15896.2.p1, STRG.16012.1.p1, STRG.18413.1.p1, STRG.18423.1.p1, STRG.20844.1.p1, STRG.20844.2.p1, STRG.20844.3.p1, STRG.20844.4.p1, STRG.22070.1.p1, STRG.22141.1.p1, STRG.22141.2.p1, STRG.32146.1.p1, STRG.4050.1.p1, STRG.5106.1.p1, STRG.9402.1.p1, STRG.9726.1.p1	TRINITY_GG_10067_c0_g1_i1.p1, TRINITY_GG_17368_c0_g3_i1.p1, TRINITY_GG_21695_c0_g1_i1.p1, TRINITY_GG_2644_c0_g1_i1.p1, TRINITY_GG_2644_c0_g1_i3.p1, TRINITY_GG_3029_c0_g3_i1.p2, TRINITY_GG_4830_c1_g1_i1.p1, TRINITY_GG_4830_c1_g1_i4.p1, TRINITY_GG_4830_c1_g1_i7.p1, TRINITY_GG_5693_c0_g1_i3.p1, TRINITY_GG_6054_c0_g1_i1.p1, TRINITY_GG_6054_c0_g1_i2.p1, TRINITY_GG_6054_c0_g1_i3.p1, TRINITY_GG_6054_c0_…	asmbl_125463.p1, asmbl_125464.p1, asmbl_125465.p1, asmbl_125466.p1, asmbl_125468.p1, asmbl_125470.p1, asmbl_125523.p1, asmbl_149787.p1, asmbl_149789.p1, asmbl_149790.p1, asmbl_149792.p1, asmbl_149793.p1, asmbl_149795.p1, asmbl_149796.p1, asmbl_165597.p1, asmbl_17439.p1, asmbl_17440.p1, asmbl_175485.p1, asmbl_183402.p1, asmbl_210585.p1, asmbl_215081.p1, asmbl_215082.p1, asmbl_215083.p1, asmbl_7173…	g19824.t1, g19855.t1, g20774.t1, g20778.t1, g20932.t1, g20932.t2, g24394.t1, g25011.t1, g36171.t1, g36182.t1, g40138.t1, g44137.t1, g44374.t1, g4750.t1, g50024.t1, g53974.t1, g57144.t1, g69735.t1, g72187.t1, g72187.t2	STRG.10338.1.p1, STRG.10353.1.p1, STRG.10837.3.p1, STRG.10938.1.p1, STRG.10938.2.p1, STRG.10938.3.p1, STRG.10938.4.p1, STRG.13014.1.p1, STRG.13283.1.p1, STRG.18440.1.p1, STRG.18440.2.p1, STRG.18440.3.p1, STRG.18447.1.p1, STRG.22222.1.p1, STRG.22222.2.p1, STRG.22222.3.p1, STRG.24617.1.p1, STRG.2481.1.p1, STRG.26215.1.p1, STRG.27561.1.p1, STRG.32169.1.p1, STRG.32945.1.p1, STRG.32945.2.p1, STRG.3294…	TRINITY_GG_1876_c1_g1_i2.p1, TRINITY_GG_1876_c1_g1_i3.p1, TRINITY_GG_2522_c5_g1_i4.p1, TRINITY_GG_3371_c5_g1_i1.p1, TRINITY_GG_3371_c5_g1_i2.p1, TRINITY_GG_3371_c5_g1_i4.p1, TRINITY_GG_4664_c0_g1_i1.p1, TRINITY_GG_6024_c1_g1_i1.p1, TRINITY_GG_8455_c3_g5_i1.p1, TRINITY_GG_8455_c3_g5_i2.p1, TRINITY_GG_8988_c0_g1_i1.p1	TRINITY_DN12374_c0_g1_i1.p1, TRINITY_DN12374_c0_g1_i2.p1, TRINITY_DN18529_c0_g1_i1.p1, TRINITY_DN19870_c0_g2_i1.p1, TRINITY_DN31372_c0_g1_i1.p1, TRINITY_DN37248_c0_g1_i1.p1, TRINITY_DN38333_c0_g1_i1.p1, TRINITY_DN4149_c1_g1_i1.p1, TRINITY_DN7752_c0_g2_i1.p1	asmbl_124081.p1, asmbl_124082.p1, asmbl_124084.p1, asmbl_124130.p1, asmbl_124131.p1, asmbl_124132.p1, asmbl_127898.p1, asmbl_127899.p1, asmbl_127900.p1, asmbl_127901.p1, asmbl_127903.p1, asmbl_138839.p1, asmbl_145631.p1, asmbl_145632.p1, asmbl_145633.p1, asmbl_145634.p1, asmbl_41660.p1, asmbl_41661.p1, asmbl_41662.p1, asmbl_42698.p1, asmbl_51573.p1, asmbl_51590.p1, asmbl_51641.p1, asmbl_56879.p1,…	g11055.t1, g11055.t2, g11246.t1, g11248.t1, g12831.t1, g12849.t1, g13689.t1, g16259.t1, g20053.t1, g21056.t1, g25587.t1, g25596.t1, g26218.t1, g26218.t2, g28067.t1, g29074.t1, g29074.t2	STRG.10448.1.p1, STRG.12763.1.p1, STRG.12763.2.p1, STRG.12763.3.p1, STRG.12763.4.p1, STRG.12763.5.p1, STRG.16477.1.p1, STRG.17358.3.p1, STRG.21470.1.p1, STRG.21479.1.p1, STRG.21479.2.p1, STRG.21479.3.p1, STRG.21479.4.p1, STRG.22061.1.p1, STRG.23653.1.p1, STRG.24632.1.p1, STRG.24632.2.p1, STRG.24632.3.p1, STRG.24632.4.p1, STRG.24632.5.p1, STRG.7892.1.p1, STRG.7892.2.p1, STRG.7892.3.p1, STRG.8073.1…	TRINITY_GG_2017_c34_g1_i2.p1, TRINITY_GG_2017_c34_g1_i3.p1, TRINITY_GG_2134_c2_g1_i1.p1, TRINITY_GG_2136_c13_g1_i1.p1, TRINITY_GG_2136_c13_g1_i2.p1, TRINITY_GG_2136_c13_g1_i6.p1, TRINITY_GG_2251_c0_g2_i1.p1, TRINITY_GG_2251_c0_g2_i2.p1, TRINITY_GG_2331_c7_g1_i1.p1, TRINITY_GG_2675_c8_g3_i1.p1, TRINITY_GG_2924_c5_g2_i1.p1, TRINITY_GG_2924_c5_g2_i3.p1, TRINITY_GG_2924_c5_g2_i5.p1, TRINITY_GG_3113_c…	XP_004928110.3, XP_004929451.1, XP_004933577.1, XP_012544933.1, XP_012548588.1, XP_012553145.1, XP_021202479.1, XP_021204803.2, XP_021205952.1, XP_021206479.1, XP_021209302.1, XP_037873610.1, XP_037873612.1, XP_037873748.1, XP_037874391.1, XP_037874392.1, XP_037874423.1, XP_037874424.1, XP_037874428.1, XP_037874429.1, XP_062524490.1, XP_062525426.1, XP_062525427.1, XP_062530580.1, XP_062530714.1,…	NP_499714.1	NP_001014480.4, NP_001014616.2, NP_001033956.2, NP_001096850.2, NP_001096851.2, NP_001162945.3, NP_001163838.2, NP_001245573.1, NP_001260716.1, NP_001261673.1, NP_001261674.1, NP_001261675.1, NP_001261676.1, NP_001262320.1, NP_001285239.1, NP_001286555.1, NP_001286645.1, NP_001287018.1, NP_001287332.1, NP_572419.1, NP_610186.2, NP_612066.1, NP_650080.3, NP_652439.1, NP_652462.3, NP_727781.1, NP_7…	XP_046440064.1, XP_046441955.1, XP_046446267.1, XP_046449221.1, XP_046454675.1, XP_046454847.1, XP_046454850.1, XP_046456687.1, XP_046460133.1, XP_046460999.1, XP_046461367.1, XP_046461368.1, XP_046462181.1, XP_046462182.1, XP_046462618.1, XP_046462776.1, XP_046462777.1, XP_046463449.1, XP_046463450.1, XP_046463451.1, XP_046463452.1, XP_046463453.1, XP_046463454.1, XP_046464037.1, XP_046464038.1,…	XP_050519921.1, XP_050519922.1, XP_050519923.1, XP_050519924.1, XP_050519925.1, XP_050520230.1, XP_050520231.1, XP_050520232.1, XP_050522632.1, XP_050522633.1, XP_050523170.1, XP_050523171.1, XP_050524072.1, XP_050524073.1, XP_050524074.1, XP_050524081.1, XP_050524082.1, XP_050524083.1, XP_050524956.1, XP_050524957.1, XP_050524958.1, XP_050524959.1, XP_050524960.1, XP_050524962.1, XP_050525946.1,…	XP_042203798.1, XP_042203849.1, XP_042205726.1, XP_042205792.1, XP_042206928.1, XP_042206929.1, XP_042207046.1, XP_042208315.1, XP_042209054.1, XP_042209711.1, XP_042209712.1, XP_042209714.1, XP_042209715.1, XP_042209757.1, XP_042209758.1, XP_042210003.1, XP_042210310.1, XP_042210969.1, XP_042211034.1, XP_042211189.1, XP_042211190.1, XP_042211647.1, XP_042211900.1, XP_042212066.1, XP_042212962.1,…		XP_046659186.1, XP_046661230.1, XP_046661231.1, XP_046661398.1, XP_046661399.1, XP_046661400.1, XP_046661698.1, XP_046661844.1, XP_046662237.1, XP_046662473.1, XP_046662534.1, XP_046663014.1, XP_046663494.1, XP_046663593.1, XP_046663601.1, XP_046672003.1, XP_046672004.1, XP_046674571.1, XP_046676287.1, XP_046677773.1, XP_046677775.1, XP_046677782.1, XP_046678163.1, XP_046678164.1, XP_046678212.1,…		XP_064078139.1, XP_064078140.1, XP_064078141.1, XP_064078142.1, XP_064079667.1, XP_064081848.1, XP_064082266.1, XP_064082267.1, XP_064082307.1, XP_064082308.1, XP_064083534.1, XP_064085051.1, XP_064085052.1, XP_064085330.1, XP_064085995.1, XP_064085996.1, XP_064086097.1, XP_064086103.1, XP_064086118.1, XP_064086237.1, XP_064086740.1, XP_064086891.1, XP_064086892.1, XP_064088010.1, XP_064088011.1,…	XP_022163876.1, XP_022165425.1, XP_022165579.1, XP_022165580.1, XP_022165581.1, XP_022165582.1, XP_022165583.1, XP_022166102.1, XP_022168756.1, XP_022172811.1, XP_022172948.1, XP_022173457.1, XP_022173699.1, XP_022173700.1, XP_022177661.1, XP_022181835.1, XP_022181843.1, XP_022182238.1, XP_022182239.1, XP_022182240.1	XP_022195204.1, XP_022196437.2, XP_022196438.2, XP_022199915.2, XP_039275136.1, XP_039276235.1, XP_039276392.1, XP_039276394.1, XP_039276399.1, XP_039276400.1, XP_039276755.1, XP_039276882.1, XP_039276918.1, XP_039276923.1, XP_039276924.1, XP_039276925.1, XP_039276927.1, XP_039276928.1, XP_039276929.1, XP_039276930.1, XP_039277270.1, XP_039277271.1, XP_039277272.1, XP_039277273.1, XP_039277432.1,…	XP_059471353.1, XP_059474120.1, XP_059474121.1, XP_059474136.1, XP_059474137.1, XP_059474138.1, XP_059474139.1, XP_059474140.1, XP_059474150.1, XP_059474612.1, XP_059479165.1, XP_059479167.1, XP_059479168.1, XP_059479169.1, XP_059479170.1, XP_059479171.1, XP_059479173.1, XP_059479174.1, XP_059479246.1, XP_059479247.1, XP_059479353.1, XP_059479354.1, XP_059479355.1, XP_059479357.1, XP_059479550.1,…	XP_026804996.1, XP_026806039.1, XP_026806040.1, XP_026806041.1, XP_026807608.1, XP_026807616.1, XP_026811874.1, XP_026813313.1, XP_026815988.1, XP_026816045.1, XP_026816314.1, XP_026821992.1, XP_026822639.1, XP_026823164.1, XP_026823430.1, XP_026823431.1, XP_026823432.1, XP_026823433.1, XP_026823434.1, XP_026823435.1	XP_060834115.1, XP_060834116.1, XP_060834117.1, XP_060834118.1, XP_060834119.1, XP_060834121.1, XP_060834122.1, XP_060834563.1, XP_060834565.1, XP_060835022.1, XP_060838967.1, XP_060840900.1, XP_060842499.1, XP_060842504.1, XP_060842834.1, XP_060842835.1, XP_060842836.1, XP_060842837.1, XP_060850885.1, XP_060850991.1, XP_060850992.1, XP_060850994.1, XP_060851619.1, XP_060852665.1, XP_060852666.1,…	XP_049827038.1, XP_049827274.1, XP_049827275.1, XP_049827958.1, XP_049830930.1, XP_049830931.1, XP_049830932.1, XP_049830955.1, XP_049831127.1, XP_049831148.1, XP_049831210.1, XP_049831428.1, XP_049831806.1, XP_049832332.1, XP_049832334.1, XP_049832704.1, XP_049832762.1, XP_049832926.1, XP_049834977.1, XP_049835015.1, XP_049835091.1, XP_049835817.1, XP_049836254.1, XP_049836255.1, XP_049836436.1,…	XP_001815475.1, XP_008193329.1, XP_008195602.1, XP_008196317.2, XP_008196319.2, XP_008198398.1, XP_008200681.1, XP_008201117.2, XP_015833705.1, XP_015833712.1, XP_015833718.1, XP_015833725.1, XP_015837008.1, XP_015837009.1, XP_015837010.1, XP_015837011.1, XP_015837324.1, XP_015837325.1, XP_015837326.1, XP_015837634.2, XP_015837650.1, XP_015837656.1, XP_015837657.1, XP_015837658.1, XP_015837661.1,…
OG0000014				XP_016664938.1, XP_029340996.1	asmbl_10316.p1, asmbl_105768.p1, asmbl_105768.p2, asmbl_105775.p1, asmbl_110560.p1, asmbl_112238.p1, asmbl_117101.p1, asmbl_121294.p1, asmbl_121295.p1, asmbl_121626.p1, asmbl_121627.p1, asmbl_121804.p1, asmbl_122368.p1, asmbl_122369.p1, asmbl_12434.p1, asmbl_12434.p2, asmbl_128722.p1, asmbl_128722.p2, asmbl_128742.p1, asmbl_12948.p1, asmbl_132925.p1, asmbl_133903.p1, asmbl_134870.p1, asmbl_13576.…	g10215.t1, g10219.t1, g10685.t1, g13597.t1, g13714.t1, g14807.t1, g14808.t1, g16546.t1, g16933.t1, g17497.t1, g17878.t1, g19987.t1, g21581.t1, g21952.t1, g21954.t1, g23552.t1, g23907.t1, g23946.t1, g24306.t1, g26276.t1, g26731.t1, g2735.t1, g27549.t1, g27917.t1, g28045.t1, g28113.t1, g28114.t1, g28219.t1, g29031.t1, g31103.t1, g31108.t1, g32871.t1, g33285.t1, g34690.t1, g36024.t1, g36125.t1, g361…	STRG.1213.1.p1, STRG.12331.1.p1, STRG.12532.1.p1, STRG.15030.1.p1, STRG.15983.1.p1, STRG.15983.1.p2, STRG.20534.1.p1, STRG.21452.1.p1, STRG.25698.1.p1, STRG.27162.1.p1, STRG.27501.2.p3, STRG.27501.3.p3, STRG.30125.1.p1, STRG.32305.1.p1, STRG.32589.1.p1, STRG.33256.1.p1, STRG.33256.1.p3, STRG.4885.1.p2, STRG.4885.2.p1, STRG.8183.1.p1	TRINITY_GG_10244_c0_g1_i1.p1, TRINITY_GG_10422_c0_g1_i1.p1, TRINITY_GG_1075_c0_g1_i1.p1, TRINITY_GG_1075_c0_g1_i1.p2, TRINITY_GG_10789_c0_g1_i1.p1, TRINITY_GG_10789_c0_g1_i2.p1, TRINITY_GG_11151_c11_g1_i1.p1, TRINITY_GG_11151_c11_g1_i1.p2, TRINITY_GG_11245_c1_g1_i1.p1, TRINITY_GG_11245_c1_g1_i2.p1, TRINITY_GG_11552_c0_g1_i1.p1, TRINITY_GG_11857_c11_g1_i1.p1, TRINITY_GG_12090_c17_g1_i1.p1, TRINITY…	asmbl_103648.p1, asmbl_109768.p1, asmbl_109769.p1, asmbl_109772.p1, asmbl_109777.p1, asmbl_109779.p1, asmbl_112283.p2, asmbl_112285.p1, asmbl_115796.p1, asmbl_115797.p1, asmbl_124414.p1, asmbl_128852.p1, asmbl_133863.p1, asmbl_133864.p1, asmbl_133865.p1, asmbl_133865.p2, asmbl_135505.p1, asmbl_135507.p1, asmbl_135508.p1, asmbl_137492.p1, asmbl_144921.p1, asmbl_145194.p1, asmbl_145194.p2, asmbl_14…	g10625.t1, g12472.t1, g1315.t1, g13734.t1, g14269.t1, g14368.t1, g15790.t1, g15790.t2, g16002.t1, g16311.t1, g17460.t1, g18002.t1, g1866.t1, g20508.t1, g21623.t1, g21624.t1, g23380.t1, g2366.t1, g25122.t1, g25123.t1, g26420.t1, g26431.t1, g26432.t1, g27014.t1, g29416.t1, g31242.t1, g31244.t1, g31246.t1, g31248.t1, g31249.t1, g32182.t1, g33083.t1, g33260.t1, g33261.t1, g35757.t1, g37371.t1, g38640…	STRG.10675.2.p1, STRG.10675.2.p2, STRG.10675.3.p1, STRG.10675.3.p2, STRG.1268.1.p1, STRG.1268.1.p2, STRG.13369.1.p1, STRG.13369.1.p2, STRG.18269.1.p1, STRG.18270.1.p1, STRG.19964.1.p1, STRG.19964.2.p1, STRG.21562.1.p1, STRG.21562.1.p2, STRG.21562.1.p3, STRG.22873.1.p1, STRG.22873.1.p2, STRG.22874.1.p1, STRG.22874.1.p2, STRG.23067.1.p1, STRG.25794.1.p1, STRG.26165.1.p1, STRG.26165.1.p2, STRG.26663…	TRINITY_GG_10110_c26_g1_i1.p1, TRINITY_GG_10509_c5_g1_i1.p1, TRINITY_GG_10535_c0_g1_i1.p1, TRINITY_GG_12579_c27_g1_i1.p1, TRINITY_GG_12963_c0_g1_i1.p1, TRINITY_GG_12969_c0_g1_i1.p1, TRINITY_GG_12999_c7_g1_i1.p1, TRINITY_GG_14654_c47_g1_i1.p1, TRINITY_GG_14946_c0_g1_i2.p1, TRINITY_GG_15640_c3_g1_i1.p1, TRINITY_GG_16234_c17_g1_i1.p1, TRINITY_GG_16588_c0_g1_i1.p1, TRINITY_GG_16636_c4_g1_i1.p1, TRINI…	TRINITY_DN2558_c0_g1_i1.p1, TRINITY_DN2558_c0_g1_i1.p3, TRINITY_DN2558_c0_g1_i1.p4, TRINITY_DN2558_c0_g1_i10.p2, TRINITY_DN2558_c0_g1_i10.p3, TRINITY_DN2558_c0_g1_i10.p4, TRINITY_DN2558_c0_g1_i10.p5, TRINITY_DN2558_c0_g1_i13.p1, TRINITY_DN2558_c0_g1_i13.p3, TRINITY_DN2558_c0_g1_i13.p4, TRINITY_DN2558_c0_g1_i14.p1, TRINITY_DN2558_c0_g1_i14.p3, TRINITY_DN2558_c0_g1_i14.p4, TRINITY_DN2558_c0_g1_i19.…	asmbl_108567.p1, asmbl_11810.p1, asmbl_118490.p1, asmbl_118491.p1, asmbl_131760.p1, asmbl_137162.p1, asmbl_141.p1, asmbl_141413.p1, asmbl_141414.p1, asmbl_14370.p1, asmbl_148103.p1, asmbl_148119.p1, asmbl_148119.p2, asmbl_148120.p1, asmbl_148120.p2, asmbl_157332.p1, asmbl_157338.p1, asmbl_157341.p1, asmbl_157342.p1, asmbl_157980.p1, asmbl_157981.p1, asmbl_158066.p1, asmbl_159057.p1, asmbl_159080.…	g1017.t1, g11341.t1, g133.t1, g13834.t1, g1461.t1, g1773.t1, g20713.t1, g20788.t1, g20965.t1, g22984.t1, g2381.t1, g26888.t1, g27768.t1, g28495.t1, g29458.t1, g29459.t1, g29460.t1, g30944.t1, g31271.t1, g31498.t1, g31763.t1, g31764.t1, g31776.t1, g31792.t1, g31808.t1, g31950.t1, g31953.t1, g32163.t1, g32242.t1, g3251.t1, g32522.t1, g32596.t1, g32692.t1, g32773.t1, g32989.t1, g33011.t1, g3317.t1, …	STRG.10592.1.p1, STRG.1135.1.p1, STRG.1406.1.p1, STRG.18064.1.p2, STRG.19033.1.p1, STRG.20690.1.p1, STRG.2502.1.p1, STRG.25322.1.p1, STRG.25322.1.p2, STRG.26656.1.p1, STRG.26656.2.p1, STRG.27020.1.p1, STRG.27366.1.p1, STRG.27389.1.p1, STRG.27570.1.p1, STRG.28047.1.p1, STRG.28416.1.p1, STRG.29174.1.p1, STRG.29175.1.p1, STRG.29176.1.p1, STRG.29176.1.p2, STRG.29795.1.p1, STRG.29795.1.p2, STRG.29811.…	TRINITY_GG_10019_c0_g1_i1.p1, TRINITY_GG_10159_c2_g1_i1.p1, TRINITY_GG_1030_c0_g1_i1.p1, TRINITY_GG_1076_c4_g1_i1.p1, TRINITY_GG_11294_c0_g1_i1.p1, TRINITY_GG_12115_c0_g1_i1.p1, TRINITY_GG_12690_c0_g1_i1.p1, TRINITY_GG_1295_c25_g1_i1.p1, TRINITY_GG_13026_c0_g1_i1.p1, TRINITY_GG_13026_c0_g1_i2.p1, TRINITY_GG_13301_c0_g1_i1.p1, TRINITY_GG_13346_c0_g1_i1.p1, TRINITY_GG_13549_c0_g1_i1.p1, TRINITY_GG_…	XP_021202898.1, XP_021208340.3, XP_037870990.1, XP_062528651.1, XP_062528652.1, XP_062528654.1, XP_062529207.1, XP_062529208.1			XP_046438878.1, XP_046443811.1, XP_046449303.1, XP_046450174.1, XP_046452558.1, XP_046452761.1, XP_046455565.1, XP_046456089.1, XP_046457405.1, XP_046458842.1, XP_046459553.1	XP_050528036.1, XP_050546164.1					XP_064077669.1, XP_064078464.1, XP_064083019.1, XP_064083958.1, XP_064085415.1, XP_064090795.1, XP_064093805.1, XP_064097145.1, XP_064100786.1, XP_064106818.1, XP_064111316.1, XP_064120728.1		XP_039283266.1		XP_026819041.1		XP_049828955.1, XP_049829116.1, XP_049832941.1, XP_049833261.1, XP_049834615.1, XP_049835052.1, XP_049845520.1, XP_049855083.1, XP_049855090.1, XP_049855139.1, XP_049855294.1, XP_049855363.1, XP_049858127.1, XP_049861874.1, XP_049862048.1
OG0000015	XP_001650147.2, XP_001651414.2, XP_021698763.1, XP_021698764.1, XP_021699908.1, XP_021699914.1, XP_021699921.1, XP_021700199.1, XP_021700200.1, XP_021700201.1, XP_021700202.1, XP_021700203.1, XP_021700204.1, XP_021700205.1, XP_021700206.1, XP_021700207.1, XP_021700209.1, XP_021700210.1, XP_021700211.1, XP_021700919.1, XP_021701340.1, XP_021703504.1, XP_021703506.1, XP_021703507.1, XP_021703508.1,…	XP_027836539.2, XP_027838988.2, XP_027841781.2, XP_027841782.2, XP_027846685.2, XP_027849315.2, XP_027850709.1, XP_027850711.1, XP_050054743.1, XP_050054744.1, XP_050055441.1, XP_050055442.1, XP_050055443.1, XP_050055444.1, XP_050056847.1, XP_050057019.1, XP_050057020.1, XP_050057191.1, XP_050057192.1, XP_050057193.1, XP_050057194.1, XP_050058347.1, XP_050059436.1, XP_050059437.1, XP_050062290.1,…	XP_006558411.1, XP_006558412.1, XP_006559965.2, XP_006559970.2, XP_006559973.2, XP_006560785.2, XP_006560786.2, XP_006560787.1, XP_006569751.2, XP_006569804.2, XP_006569805.2, XP_006569806.2, XP_016766350.1, XP_026298297.1, XP_026298298.1, XP_026298642.1, XP_026298859.1, XP_026298860.1, XP_026298861.1, XP_026298862.1, XP_026298863.1, XP_026298864.1, XP_026298865.1, XP_026298866.1, XP_026299230.1,…	NP_001280338.1, XP_001943403.2, XP_001947843.1, XP_001949883.2, XP_001952848.2, XP_003244194.1, XP_008179300.1, XP_008182108.1, XP_008182109.1, XP_008182110.1, XP_008185466.1, XP_029342869.1, XP_029342870.1, XP_029342871.1, XP_029342872.1, XP_029343120.1, XP_029343394.1, XP_029344334.1, XP_029344335.1, XP_029345117.1, XP_029345653.1, XP_029347131.1, XP_029347132.1	asmbl_10497.p1, asmbl_10498.p1, asmbl_10514.p1, asmbl_10515.p1, asmbl_118476.p1, asmbl_118477.p1, asmbl_167418.p1, asmbl_167419.p1, asmbl_186369.p1, asmbl_186370.p1, asmbl_186371.p1, asmbl_186372.p1, asmbl_186375.p1, asmbl_186378.p1, asmbl_186381.p1, asmbl_207997.p1, asmbl_45329.p1, asmbl_52795.p1, asmbl_52796.p1, asmbl_52799.p1, asmbl_52803.p1, asmbl_52805.p1, asmbl_52806.p1, asmbl_52816.p1, asm…	g12846.t1, g14869.t1, g14869.t2, g18001.t1, g20675.t1, g20675.t2, g21384.t1, g21384.t2, g21384.t3, g22592.t1, g22595.t1, g25927.t1, g26872.t1, g27342.t1, g3502.t1, g35145.t1, g3949.t1, g3949.t2, g3952.t1, g3952.t2, g50682.t1, g57190.t1, g66121.t1	STRG.10626.1.p1, STRG.10626.2.p1, STRG.10626.3.p1, STRG.10936.1.p1, STRG.10936.2.p1, STRG.11597.1.p1, STRG.1239.1.p1, STRG.1239.2.p1, STRG.1244.1.p1, STRG.1244.2.p1, STRG.13449.1.p1, STRG.13996.1.p1, STRG.18003.1.p1, STRG.18003.2.p1, STRG.26015.1.p1, STRG.29261.1.p1, STRG.29261.2.p1, STRG.29261.3.p1, STRG.29261.4.p1, STRG.33160.1.p1, STRG.6442.1.p1, STRG.7590.1.p1, STRG.7590.2.p1, STRG.7590.3.p1,…	TRINITY_GG_11900_c2_g1_i1.p1, TRINITY_GG_11900_c2_g1_i3.p1, TRINITY_GG_11900_c2_g1_i4.p1, TRINITY_GG_16125_c2_g1_i1.p1, TRINITY_GG_16125_c2_g1_i2.p1, TRINITY_GG_22314_c0_g2_i1.p1, TRINITY_GG_24347_c0_g1_i1.p1, TRINITY_GG_24357_c5_g1_i1.p1, TRINITY_GG_24357_c5_g1_i3.p1, TRINITY_GG_2815_c0_g1_i2.p1, TRINITY_GG_5345_c3_g1_i1.p1, TRINITY_GG_5345_c3_g1_i2.p1, TRINITY_GG_5345_c3_g1_i3.p1, TRINITY_GG_88…	asmbl_138420.p1, asmbl_158502.p1, asmbl_158671.p1, asmbl_158672.p1, asmbl_158673.p1, asmbl_188121.p1, asmbl_188122.p1, asmbl_211459.p1, asmbl_32588.p1, asmbl_32592.p1, asmbl_35077.p1, asmbl_35080.p1, asmbl_35084.p1, asmbl_35095.p1, asmbl_35115.p1, asmbl_35122.p1, asmbl_35123.p1, asmbl_35127.p1, asmbl_35128.p1, asmbl_35130.p1, asmbl_35131.p1, asmbl_35163.p1, asmbl_41593.p1, asmbl_41594.p1, asmbl_4…	g10801.t1, g14489.t1, g18179.t1, g18179.t2, g21220.t1, g22463.t1, g22463.t2, g22631.t1, g22631.t2, g33244.t1, g47134.t1, g47200.t1, g59103.t1, g70223.t1, g8459.t1, g9089.t1, g9097.t1, g9099.t1	STRG.11113.1.p1, STRG.11806.1.p1, STRG.11806.2.p1, STRG.11806.3.p1, STRG.11806.4.p1, STRG.11852.1.p1, STRG.11852.2.p1, STRG.11852.3.p1, STRG.20446.2.p1, STRG.23531.1.p1, STRG.23551.1.p1, STRG.23551.2.p1, STRG.28308.1.p1, STRG.28308.2.p1, STRG.32336.1.p1, STRG.4575.1.p1, STRG.4881.1.p1, STRG.4881.4.p1, STRG.4949.1.p1, STRG.4949.2.p1, STRG.7726.1.p1, STRG.9300.1.p1, STRG.9300.2.p1	TRINITY_GG_10502_c0_g6_i1.p1, TRINITY_GG_11741_c4_g1_i1.p1, TRINITY_GG_15845_c1_g1_i1.p1, TRINITY_GG_5802_c0_g1_i1.p1, TRINITY_GG_5802_c0_g1_i6.p1, TRINITY_GG_7111_c11_g2_i14.p1, TRINITY_GG_7111_c11_g2_i15.p1, TRINITY_GG_7111_c11_g2_i19.p1, TRINITY_GG_7790_c0_g1_i1.p1, TRINITY_GG_7790_c0_g1_i2.p1, TRINITY_GG_8235_c0_g1_i1.p1, TRINITY_GG_8235_c0_g1_i3.p1	TRINITY_DN14877_c0_g1_i1.p1, TRINITY_DN19348_c0_g1_i1.p1, TRINITY_DN19348_c0_g1_i2.p1, TRINITY_DN2637_c0_g1_i2.p1, TRINITY_DN2637_c0_g1_i3.p1, TRINITY_DN31414_c0_g1_i1.p1, TRINITY_DN4344_c0_g1_i1.p1, TRINITY_DN4344_c0_g1_i2.p1, TRINITY_DN4344_c0_g1_i5.p1, TRINITY_DN4344_c0_g1_i6.p1, TRINITY_DN6244_c0_g2_i1.p1, TRINITY_DN6244_c0_g2_i2.p1, TRINITY_DN8372_c0_g1_i1.p1	asmbl_112546.p1, asmbl_112573.p1, asmbl_116760.p1, asmbl_116761.p1, asmbl_116769.p1, asmbl_136591.p1, asmbl_136592.p1, asmbl_141447.p1, asmbl_141448.p1, asmbl_141452.p1, asmbl_141482.p1, asmbl_141483.p1, asmbl_141484.p1, asmbl_141493.p1, asmbl_144598.p1, asmbl_144599.p1, asmbl_144600.p1, asmbl_144602.p1, asmbl_144603.p1, asmbl_144604.p1, asmbl_144605.p1, asmbl_144608.p1, asmbl_52784.p1, asmbl_528…	g13058.t1, g13061.t1, g13061.t2, g13868.t1, g15129.t1, g16145.t1, g17919.t1, g17919.t2, g18603.t1, g19003.t1, g19004.t1, g23732.t1, g24463.t1, g27671.t1, g28507.t1, g28507.t2, g28511.t1, g28918.t1, g28918.t2, g28918.t3	STRG.10615.1.p1, STRG.11863.1.p1, STRG.11863.2.p1, STRG.14521.1.p1, STRG.15200.1.p1, STRG.15200.3.p1, STRG.15429.1.p1, STRG.15484.1.p1, STRG.19744.1.p1, STRG.23503.1.p1, STRG.24209.1.p1, STRG.24277.1.p1, STRG.24277.2.p1, STRG.24811.1.p1, STRG.24811.2.p1, STRG.24811.3.p1, STRG.24811.4.p1, STRG.24811.5.p1, STRG.9825.1.p1, STRG.9833.1.p1, STRG.9833.2.p1, STRG.9833.3.p1	TRINITY_GG_2031_c36_g1_i1.p1, TRINITY_GG_2156_c1_g1_i1.p1, TRINITY_GG_2156_c1_g1_i2.p1, TRINITY_GG_2203_c7_g2_i1.p1, TRINITY_GG_2203_c7_g2_i2.p1, TRINITY_GG_2203_c7_g2_i3.p1, TRINITY_GG_2529_c56_g1_i1.p1, TRINITY_GG_2529_c56_g1_i2.p1, TRINITY_GG_2972_c24_g2_i3.p1, TRINITY_GG_2972_c24_g2_i5.p1, TRINITY_GG_3644_c0_g1_i1.p1, TRINITY_GG_3644_c0_g1_i2.p1	XP_012544014.2, XP_012545030.1, XP_012545610.1, XP_012548770.1, XP_012549132.1, XP_012549186.1, XP_012549346.1, XP_012549568.1, XP_012552719.1, XP_021202222.1, XP_021206319.1, XP_021206320.1, XP_021206581.1, XP_037867072.1, XP_037867476.1, XP_037867737.1, XP_037874469.1, XP_037874470.1, XP_037874711.1, XP_062524629.1, XP_062524631.1, XP_062524632.1, XP_062524633.1, XP_062525059.1, XP_062525060.1,…	NP_001122427.1, NP_001122428.1, NP_001251129.1, NP_001251131.1, NP_001251132.1, NP_001366862.1, NP_492535.1	NP_001097100.1, NP_001097508.2, NP_001137799.1, NP_001138225.1, NP_001138226.1, NP_001188701.2, NP_001188744.1, NP_001259217.1, NP_001259218.1, NP_001261441.1, NP_001285520.1, NP_001285904.1, NP_001334747.1, NP_608946.3, NP_651649.1, NP_723103.1, NP_723441.2, NP_723442.2, NP_723828.1, NP_726871.1	XP_046439308.1, XP_046439310.1, XP_046440699.1, XP_046441958.1, XP_046441959.1, XP_046444207.1, XP_046444208.1, XP_046445431.1, XP_046445438.1, XP_046445446.1, XP_046445455.1, XP_046451650.1, XP_046451651.1, XP_046451652.1, XP_046452069.1, XP_046452070.1, XP_046452071.1, XP_046452073.1, XP_046452419.1, XP_046452528.1, XP_046452529.1, XP_046452532.1, XP_046457264.1, XP_046457265.1, XP_046458287.1,…	XP_050522459.1, XP_050522460.1, XP_050522747.1, XP_050522748.1, XP_050522749.1, XP_050522750.1, XP_050522751.1, XP_050522752.1, XP_050522753.1, XP_050522754.1, XP_050524345.1, XP_050524346.1, XP_050525794.1, XP_050525795.1, XP_050525797.1, XP_050525798.1, XP_050532748.1, XP_050532749.1, XP_050532750.1, XP_050532751.1, XP_050536347.1, XP_050540539.1, XP_050540540.1, XP_050540542.1, XP_050540543.1,…	XP_042205168.1, XP_042205493.1, XP_042206454.1, XP_042206455.1, XP_042206735.1, XP_042206980.1, XP_042209443.1, XP_042210155.1, XP_042211461.1, XP_042217548.1, XP_042217549.1, XP_042218222.1, XP_042218223.1, XP_042218224.1, XP_042218246.1, XP_042218247.1, XP_042218320.1, XP_042219531.1, XP_042224414.1, XP_042228035.1, XP_042228266.1, XP_042228267.1, XP_042228268.1, XP_042228269.1, XP_042229137.1,…	NP_001012393.1, NP_001041674.1, NP_001094842.1, NP_001137530.1, NP_001137531.1, NP_001305844.1, NP_001306032.1, NP_001306033.1, NP_001306034.1, NP_001306035.1, NP_001338930.1, NP_001338931.1, NP_001338932.1, NP_001338933.1, NP_001338934.1, NP_001338935.1, NP_001338936.1, NP_001338937.1, NP_001338938.1, NP_001373893.1, NP_001373894.1, NP_001373895.1, NP_001373896.1, NP_001373897.1, NP_001373898.1,…	XP_046661558.1, XP_046661700.1, XP_046661701.1, XP_046661702.1, XP_046662591.1, XP_046662982.1, XP_046663131.1, XP_046671742.1, XP_046672233.1, XP_046672234.1, XP_046672235.1, XP_046672236.1, XP_046673780.1, XP_046673781.1, XP_046673788.1, XP_046673789.1, XP_046677770.1, XP_046679264.1, XP_046686270.1, XP_046687002.1	NP_001034183.1, NP_001157990.1, NP_001334165.1, NP_001344522.1, NP_001344526.1, NP_001344527.1, NP_001344530.1, NP_001344531.1, NP_001344532.1, NP_001348210.1, NP_001348211.1, NP_758494.2, NP_796248.1, NP_808574.2, XP_006501640.1, XP_006510272.1, XP_006510274.1, XP_006510497.1, XP_006510498.1, XP_006510500.1, XP_006510501.1, XP_006510502.1, XP_006522264.2, XP_030100283.1, XP_030104997.1, XP_03010…	XP_064077999.1, XP_064078000.1, XP_064079473.1, XP_064084955.1, XP_064084956.1, XP_064084957.1, XP_064084958.1, XP_064084959.1, XP_064084960.1, XP_064084961.1, XP_064084962.1, XP_064087513.1, XP_064088887.1, XP_064090611.1, XP_064090612.1, XP_064090613.1, XP_064090614.1, XP_064090615.1, XP_064090617.1, XP_064090618.1, XP_064090619.1, XP_064091863.1, XP_064091864.1, XP_064091865.1, XP_064091866.1,…	XP_022160326.1, XP_022160327.1, XP_022160328.1, XP_022164357.1, XP_022165993.1, XP_022167540.1, XP_022167541.1, XP_022168349.1, XP_022168350.1, XP_022168351.1, XP_022169152.1, XP_022169153.1, XP_022169154.1, XP_022169155.1, XP_022170746.1, XP_022170747.1, XP_022171310.1, XP_022172560.1, XP_022175148.1, XP_022175156.1, XP_022175163.1, XP_022176234.1, XP_022176470.1, XP_022177833.1	XP_022190812.2, XP_039275894.1, XP_039275945.1, XP_039276194.1, XP_039276201.1, XP_039276210.1, XP_039276217.1, XP_039276220.1, XP_039276690.1, XP_039276692.1, XP_039276693.1, XP_039276694.1, XP_039276695.1, XP_039276696.1, XP_039277012.1, XP_039277013.1, XP_039277455.1, XP_039278189.1, XP_039287757.1, XP_039287762.1, XP_039287766.1, XP_039287875.1, XP_039291413.1, XP_039291414.1, XP_039291416.1,…	XP_059470073.1, XP_059470074.1, XP_059474237.1, XP_059474238.1, XP_059474239.1, XP_059474240.1, XP_059474241.1, XP_059474406.1, XP_059474407.1, XP_059474409.1, XP_059474410.1, XP_059478802.1, XP_059478803.1, XP_059478804.1, XP_059486680.1, XP_059486681.1, XP_059486682.1, XP_059486683.1, XP_059486684.1, XP_059486911.1, XP_059486912.1, XP_059486913.1, XP_059486914.1, XP_059486915.1, XP_059487663.1,…	XP_026804545.1, XP_026806217.1, XP_026808456.1, XP_026808457.1, XP_026808458.1, XP_026809377.1, XP_026809379.1, XP_026810863.1, XP_026810864.1, XP_026810865.1, XP_026812750.1, XP_026812854.1, XP_026813057.1, XP_026813058.1, XP_026818380.1, XP_026818381.1, XP_026818609.1, XP_026818610.1, XP_026818611.1, XP_026820457.1, XP_026820463.1, XP_026820469.1, XP_026821901.1, XP_026823161.1	XP_060833486.1, XP_060833487.1, XP_060833488.1, XP_060833489.1, XP_060833761.1, XP_060833762.1, XP_060834070.1, XP_060838082.1, XP_060839678.1, XP_060839679.1, XP_060839680.1, XP_060840626.1, XP_060840627.1, XP_060840747.1, XP_060840748.1, XP_060841187.1, XP_060841188.1, XP_060848719.1, XP_060848802.1, XP_060850265.1, XP_060851741.1, XP_060851785.1, XP_060853616.1, XP_060853617.1, XP_060853618.1,…	XP_049827036.1, XP_049827056.1, XP_049828521.1, XP_049828522.1, XP_049829727.1, XP_049830703.1, XP_049830704.1, XP_049830705.1, XP_049830706.1, XP_049831293.1, XP_049832184.1, XP_049832202.1, XP_049833223.1, XP_049833224.1, XP_049833225.1, XP_049833226.1, XP_049834060.1, XP_049835172.1, XP_049836440.1, XP_049836441.1, XP_049837334.1, XP_049837914.1, XP_049838886.1, XP_049838896.1, XP_049847695.1,…	XP_008190717.1, XP_008190718.1, XP_008193338.1, XP_008193339.1, XP_008193340.1, XP_008199409.1, XP_008199411.2, XP_008199412.1, XP_008199479.1, XP_008201402.1, XP_008201403.1, XP_008201404.1, XP_008201405.1, XP_008201406.1, XP_008201408.2, XP_008201409.2, XP_015836754.1, XP_015836845.1, XP_015836847.1, XP_015836851.1, XP_015836853.1, XP_015836859.1, XP_015839036.1, XP_015839038.1, XP_015839039.1,…
OG0000016	XP_021702767.1, XP_021704128.1, XP_021705680.1, XP_021707816.1, XP_021707817.1, XP_021707818.1	XP_027838277.2, XP_027839191.2, XP_027843496.2, XP_050053655.1, XP_050054951.1, XP_050054962.1, XP_050056087.1, XP_050056088.1, XP_050056116.1, XP_050057178.1, XP_050059711.1, XP_050059751.1, XP_050062310.1, XP_050062434.1, XP_050063188.1, XP_050064545.1, XP_050064759.1, XP_050064850.1, XP_050065106.1, XP_050065121.1, XP_050065223.1, XP_050065355.1, XP_050065362.1, XP_050065565.1, XP_050065815.1,…	XP_016771932.2	XP_003241803.1, XP_003241930.1, XP_003247929.1, XP_003248584.1, XP_008178492.1, XP_008178503.1, XP_008178756.1, XP_008178807.1, XP_008179529.1, XP_008180205.1, XP_008180283.1, XP_008181197.1, XP_008181233.1, XP_008181981.1, XP_008182361.1, XP_008182397.1, XP_008182425.1, XP_008182823.1, XP_008182854.1, XP_008184752.2, XP_008185411.1, XP_008186193.1, XP_008188170.1, XP_008190219.1, XP_016656274.2,…	asmbl_102125.p1, asmbl_102903.p1, asmbl_103214.p1, asmbl_103566.p1, asmbl_103574.p1, asmbl_106191.p1, asmbl_106316.p1, asmbl_106584.p1, asmbl_107256.p1, asmbl_107256.p2, asmbl_111078.p1, asmbl_112709.p1, asmbl_116313.p1, asmbl_130295.p1, asmbl_135488.p1, asmbl_135488.p2, asmbl_135490.p1, asmbl_135497.p1, asmbl_14493.p1, asmbl_145897.p1, asmbl_146670.p1, asmbl_146671.p1, asmbl_146786.p1, asmbl_149…	g10109.t1, g10439.t1, g10815.t1, g11967.t1, g11968.t1, g13462.t1, g13484.t1, g13519.t1, g13580.t1, g15113.t1, g15144.t1, g15356.t1, g15501.t1, g15502.t1, g16395.t1, g16396.t1, g16903.t1, g16904.t1, g16906.t1, g18096.t1, g18097.t1, g20393.t1, g22323.t1, g23066.t1, g2494.t1, g25425.t1, g25997.t1, g27165.t1, g27400.t1, g27452.t1, g28245.t1, g29797.t1, g29797.t2, g30073.t1, g30205.t1, g30299.t1, g303…	STRG.20785.1.p1, STRG.20785.1.p2, STRG.22611.1.p1, STRG.24867.1.p1, STRG.24867.2.p1, STRG.25186.1.p1, STRG.25186.1.p2, STRG.32376.1.p1, STRG.32376.1.p2, STRG.33539.1.p1, STRG.34132.1.p1, STRG.34132.2.p1, STRG.3870.1.p1, STRG.3870.1.p2, STRG.7892.1.p1, STRG.7892.1.p2, STRG.9271.1.p1, STRG.9271.1.p2, STRG.9271.1.p3	TRINITY_GG_1057_c0_g1_i1.p1, TRINITY_GG_11318_c3_g1_i1.p1, TRINITY_GG_1235_c0_g1_i1.p1, TRINITY_GG_14431_c56_g1_i1.p2, TRINITY_GG_14487_c0_g1_i1.p1, TRINITY_GG_14487_c0_g1_i2.p1, TRINITY_GG_14487_c0_g1_i4.p1, TRINITY_GG_14487_c0_g1_i5.p1, TRINITY_GG_15132_c0_g1_i1.p1, TRINITY_GG_15132_c0_g1_i2.p1, TRINITY_GG_15132_c0_g1_i3.p1, TRINITY_GG_15132_c0_g2_i1.p1, TRINITY_GG_21489_c0_g1_i1.p1, TRINITY_GG…	asmbl_107401.p1, asmbl_110345.p1, asmbl_118943.p1, asmbl_119190.p1, asmbl_119239.p1, asmbl_121059.p1, asmbl_121060.p1, asmbl_121092.p1, asmbl_122348.p1, asmbl_122655.p1, asmbl_122655.p2, asmbl_123540.p1, asmbl_123541.p1, asmbl_123542.p1, asmbl_124456.p1, asmbl_125666.p1, asmbl_129528.p1, asmbl_129537.p1, asmbl_129558.p1, asmbl_13420.p1, asmbl_13421.p1, asmbl_134461.p1, asmbl_134508.p1, asmbl_1345…	g11460.t1, g13765.t1, g14646.t1, g14697.t1, g15472.t1, g15473.t1, g16437.t1, g16438.t1, g16513.t1, g16514.t1, g16536.t1, g16859.t1, g17856.t1, g21818.t1, g21819.t1, g21875.t1, g22706.t1, g23531.t1, g23788.t1, g23789.t1, g25764.t1, g25765.t1, g27129.t1, g27357.t1, g27501.t1, g30394.t1, g31459.t1, g31486.t1, g31671.t1, g34145.t1, g34301.t1, g34339.t1, g34790.t1, g34791.t1, g34815.t1, g35238.t1, g35…	STRG.13164.1.p1, STRG.18051.1.p1, STRG.18051.2.p1, STRG.1832.1.p1, STRG.21598.1.p1, STRG.22116.1.p1, STRG.22116.1.p2, STRG.22118.1.p1, STRG.22118.1.p2, STRG.22118.1.p3, STRG.28925.1.p1, STRG.28925.1.p2, STRG.32310.1.p1, STRG.3295.1.p1	TRINITY_GG_12589_c50_g1_i1.p1, TRINITY_GG_12589_c50_g1_i2.p1, TRINITY_GG_12947_c0_g2_i1.p1, TRINITY_GG_12947_c0_g2_i2.p1, TRINITY_GG_12947_c0_g2_i4.p1, TRINITY_GG_2007_c14_g1_i1.p1, TRINITY_GG_3144_c0_g1_i1.p2, TRINITY_GG_3527_c17_g1_i1.p1, TRINITY_GG_3604_c0_g1_i1.p1, TRINITY_GG_3604_c0_g1_i2.p1, TRINITY_GG_4191_c6_g1_i1.p1, TRINITY_GG_4191_c6_g1_i1.p2, TRINITY_GG_4191_c6_g1_i2.p1, TRINITY_GG_58…	TRINITY_DN2128_c0_g1_i1.p1, TRINITY_DN2128_c0_g1_i1.p2, TRINITY_DN2128_c0_g1_i3.p1, TRINITY_DN2128_c0_g1_i4.p1, TRINITY_DN2128_c0_g1_i4.p2, TRINITY_DN2128_c0_g1_i5.p1, TRINITY_DN2128_c0_g1_i5.p2, TRINITY_DN5405_c0_g1_i2.p1	asmbl_11039.p1, asmbl_11090.p1, asmbl_11102.p1, asmbl_11147.p1, asmbl_11729.p1, asmbl_11884.p1, asmbl_12064.p1, asmbl_12392.p1, asmbl_12657.p1, asmbl_12661.p1, asmbl_13202.p1, asmbl_137093.p1, asmbl_137094.p1, asmbl_137095.p1, asmbl_139470.p1, asmbl_139472.p1, asmbl_139474.p1, asmbl_139476.p1, asmbl_14111.p1, asmbl_14290.p1, asmbl_14303.p1, asmbl_14304.p1, asmbl_14789.p1, asmbl_15280.p1, asmbl_15…	g11355.t1, g11492.t1, g12000.t1, g1350.t1, g15947.t1, g16895.t1, g1928.t1, g1933.t1, g1934.t1, g2183.t1, g2189.t1, g222.t1, g2484.t1, g2516.t1, g27752.t1, g28168.t1, g30551.t1, g3059.t1, g3093.t1, g3099.t1, g31051.t1, g3117.t1, g3259.t1, g3287.t1, g33083.t1, g33384.t1, g3365.t1, g34343.t1, g3445.t1, g34947.t1, g35126.t1, g35228.t1, g35412.t1, g35540.t1, g35561.t1, g35562.t1, g35563.t1, g35600.t1,…	STRG.23588.1.p1, STRG.23588.2.p1, STRG.24073.1.p1, STRG.24073.2.p1, STRG.24073.3.p1, STRG.26716.1.p1, STRG.28851.1.p1, STRG.30665.1.p1, STRG.8457.1.p1	TRINITY_GG_2604_c97_g1_i1.p1, TRINITY_GG_2606_c49_g1_i2.p1, TRINITY_GG_3213_c51_g1_i1.p1, TRINITY_GG_3213_c51_g1_i2.p1, TRINITY_GG_3962_c0_g1_i1.p1, TRINITY_GG_575_c0_g1_i2.p1, TRINITY_GG_575_c0_g1_i2.p2, TRINITY_GG_575_c0_g1_i3.p1, TRINITY_GG_575_c0_g1_i5.p1, TRINITY_GG_575_c0_g1_i5.p2, TRINITY_GG_659_c12_g1_i1.p1, TRINITY_GG_8865_c1_g1_i1.p1	XP_004927109.4, XP_021203082.2, XP_037866765.1, XP_037866766.1, XP_037872937.1, XP_037873002.1, XP_037875845.2, XP_037875893.1, XP_062529097.1, XP_062532763.1, XP_062532764.1, XP_062532800.1	NP_001263833.1, NP_001359820.1, NP_501570.1, NP_510202.2	NP_001036361.1, NP_001285694.1, NP_001285695.1, NP_609087.1, NP_609674.3	XP_046449198.1, XP_046457033.1, XP_046457034.1, XP_046462841.1	XP_050520823.1, XP_050521021.1, XP_050527497.1, XP_050527498.1, XP_050527499.1, XP_050527934.1, XP_050527937.1, XP_050528032.1, XP_050528084.1, XP_050532346.1, XP_050532817.1, XP_050535076.1, XP_050535131.1, XP_050536400.1, XP_050538181.1, XP_050540277.1, XP_050541019.1, XP_050542896.1, XP_050543057.1, XP_050543110.1, XP_050543111.1, XP_050546155.1, XP_050546971.1, XP_050547873.1, XP_050548435.1	XP_042203813.1, XP_042212530.1, XP_042213370.1, XP_042213371.1, XP_042213372.1, XP_042213373.1, XP_042216861.1, XP_042236493.1, XP_042237717.1	NP_001164606.1, NP_001164607.1, NP_004720.1, NP_055653.2, XP_024308080.1, XP_047297640.1, XP_047297641.1, XP_047297642.1	XP_046665802.1, XP_046666375.1, XP_046666815.1, XP_046668157.1, XP_046668494.1, XP_046677684.1, XP_046677685.1, XP_046679957.1, XP_046684401.1, XP_046684406.1, XP_046684490.1, XP_046684539.1, XP_046684565.1, XP_046684592.1, XP_046684616.1, XP_046684617.1, XP_046684787.1, XP_046684844.1, XP_046684848.1, XP_046684854.1, XP_046685130.1, XP_046685205.1, XP_046685209.1, XP_046685229.1, XP_046685293.1,…	NP_001160024.1, NP_001382833.1, NP_852077.1, XP_006520903.1, XP_006520904.1, XP_030104371.1	XP_064083142.1, XP_064088330.1, XP_064104343.1, XP_064109048.1, XP_064115076.1, XP_064116624.1, XP_064117699.1, XP_064120177.1	XP_022160519.1, XP_022160608.1, XP_022160830.1, XP_022161067.1, XP_022161511.1, XP_022161682.1, XP_022162105.1, XP_022162110.1, XP_022162113.1, XP_022162583.1, XP_022162587.1, XP_022163234.1, XP_022164851.1, XP_022165454.1, XP_022165494.1, XP_022166433.1, XP_022166434.1, XP_022166507.1, XP_022166565.1, XP_022166566.1, XP_022170882.1, XP_022170894.1, XP_022171827.1, XP_022172647.1, XP_022172848.1,…	XP_039275891.1, XP_039279367.1, XP_039282219.1, XP_039286926.1, XP_039286927.1, XP_039287793.1, XP_039292708.1, XP_039293242.1, XP_039298299.1	XP_059474654.1, XP_059474655.1, XP_059474656.1, XP_059476097.1		XP_060836462.1, XP_060841079.1, XP_060843702.1, XP_060845259.1, XP_060845484.1, XP_060845693.1, XP_060845778.1, XP_060845819.1, XP_060845898.1, XP_060845993.1, XP_060845999.1, XP_060846118.1, XP_060846137.1, XP_060846154.1, XP_060846323.1, XP_060846339.1, XP_060846397.1, XP_060846402.1, XP_060846415.1, XP_060846418.1, XP_060846960.1, XP_060847297.1, XP_060848568.1, XP_060848574.1, XP_060853298.1,…	XP_049828843.1, XP_049828964.1, XP_049829429.1, XP_049831115.1, XP_049832777.1	XP_064214563.1
OG0000017		XP_050056255.1, XP_050066035.1			asmbl_10156.p1, asmbl_102179.p1, asmbl_102471.p1, asmbl_106431.p1, asmbl_109930.p1, asmbl_110465.p3, asmbl_113719.p1, asmbl_113964.p1, asmbl_114943.p1, asmbl_120960.p1, asmbl_121873.p1, asmbl_121882.p1, asmbl_121885.p1, asmbl_121895.p1, asmbl_124156.p1, asmbl_125461.p1, asmbl_128592.p1, asmbl_128593.p1, asmbl_130220.p1, asmbl_135513.p2, asmbl_135738.p1, asmbl_136051.p1, asmbl_136740.p1, asmbl_137…	g10813.t1, g10855.t1, g11013.t1, g11630.t1, g11675.t1, g12369.t1, g13904.t1, g14210.t1, g14986.t1, g15505.t1, g15992.t1, g16682.t1, g16682.t2, g17829.t1, g18123.t1, g18125.t1, g19310.t1, g19310.t2, g2021.t1, g21219.t1, g23140.t1, g23531.t1, g24565.t1, g26690.t1, g29819.t1, g29947.t1, g31389.t1, g32601.t1, g32820.t1, g33693.t1, g33743.t1, g33904.t1, g34092.t1, g35916.t1, g36215.t1, g36227.t1, g365…	STRG.12659.1.p1, STRG.16730.1.p3, STRG.17197.1.p1, STRG.17744.1.p1, STRG.18543.1.p1, STRG.18543.2.p1, STRG.22434.1.p1, STRG.24184.1.p1, STRG.24184.1.p3, STRG.24521.1.p1, STRG.27526.1.p1, STRG.27527.1.p3, STRG.28226.1.p1, STRG.28226.2.p1, STRG.29240.1.p1, STRG.29240.1.p4, STRG.30893.1.p1, STRG.30893.1.p2, STRG.31426.1.p2, STRG.33451.1.p1, STRG.33799.1.p1, STRG.5350.1.p1	TRINITY_GG_10038_c0_g3_i1.p1, TRINITY_GG_11230_c0_g1_i1.p1, TRINITY_GG_11231_c0_g1_i1.p1, TRINITY_GG_12368_c3_g1_i1.p1, TRINITY_GG_12426_c1_g1_i1.p1, TRINITY_GG_12426_c1_g1_i1.p2, TRINITY_GG_12535_c0_g1_i1.p1, TRINITY_GG_13085_c42_g1_i1.p1, TRINITY_GG_13133_c3_g1_i1.p1, TRINITY_GG_13486_c0_g1_i1.p1, TRINITY_GG_13571_c0_g1_i1.p1, TRINITY_GG_14111_c0_g2_i1.p1, TRINITY_GG_15162_c11_g1_i1.p1, TRINITY…	asmbl_102132.p1, asmbl_102470.p1, asmbl_105214.p1, asmbl_106442.p1, asmbl_107673.p1, asmbl_110992.p1, asmbl_110995.p1, asmbl_111004.p1, asmbl_111739.p1, asmbl_111740.p1, asmbl_111876.p1, asmbl_114692.p1, asmbl_114693.p1, asmbl_115066.p1, asmbl_115376.p1, asmbl_115432.p1, asmbl_118587.p3, asmbl_118588.p1, asmbl_118589.p1, asmbl_118591.p1, asmbl_118593.p1, asmbl_122710.p1, asmbl_124919.p1, asmbl_12…	g10049.t1, g10453.t1, g10937.t1, g11524.t1, g12515.t1, g1359.t3, g15674.t1, g16237.t1, g17851.t1, g17852.t1, g18087.t1, g19923.t1, g20109.t1, g20271.t1, g20395.t1, g20396.t1, g20537.t1, g21423.t1, g21631.t1, g21645.t1, g21909.t1, g23363.t1, g24729.t1, g25733.t1, g26068.t1, g27568.t1, g28926.t1, g29813.t1, g30217.t1, g30569.t1, g31766.t2, g31766.t3, g31770.t1, g32035.t1, g32083.t1, g32889.t1, g330…	STRG.10530.1.p1, STRG.14376.1.p2, STRG.15463.1.p1, STRG.17434.1.p1, STRG.23639.1.p1, STRG.25053.1.p1, STRG.29702.1.p4, STRG.30833.1.p1, STRG.31735.1.p1, STRG.32235.1.p1, STRG.6686.1.p3, STRG.8263.1.p1, STRG.9143.1.p1, STRG.9144.1.p1	TRINITY_GG_10238_c0_g1_i1.p1, TRINITY_GG_10243_c0_g1_i1.p1, TRINITY_GG_10859_c10_g2_i1.p1, TRINITY_GG_11005_c2_g1_i1.p1, TRINITY_GG_1117_c2_g1_i1.p1, TRINITY_GG_11206_c5_g1_i1.p1, TRINITY_GG_12074_c2_g2_i1.p1, TRINITY_GG_12138_c83_g1_i1.p1, TRINITY_GG_12202_c4_g1_i1.p1, TRINITY_GG_12248_c22_g1_i1.p1, TRINITY_GG_12421_c9_g1_i1.p1, TRINITY_GG_12435_c32_g1_i1.p1, TRINITY_GG_12589_c75_g1_i1.p1, TRINI…	TRINITY_DN2678_c0_g1_i1.p1, TRINITY_DN2678_c0_g1_i2.p1, TRINITY_DN2678_c0_g1_i3.p1, TRINITY_DN2678_c0_g1_i9.p1	asmbl_107072.p1, asmbl_109513.p1, asmbl_123864.p1, asmbl_127054.p1, asmbl_127057.p2, asmbl_130810.p1, asmbl_139630.p1, asmbl_140054.p1, asmbl_140059.p1, asmbl_14539.p1, asmbl_157585.p1, asmbl_157642.p1, asmbl_159937.p1, asmbl_160174.p1, asmbl_161217.p1, asmbl_161664.p1, asmbl_163190.p1, asmbl_163624.p1, asmbl_165177.p1, asmbl_170577.p1, asmbl_170579.p1, asmbl_173704.p1, asmbl_173705.p1, asmbl_173…	g10094.t1, g122.t1, g123.t1, g17912.t1, g19956.t1, g19957.t1, g23220.t1, g25553.t1, g26085.t1, g26708.t1, g28194.t1, g28260.t1, g28261.t1, g30908.t1, g32166.t1, g32290.t1, g32947.t1, g34659.t1, g34888.t1, g37366.t1, g37368.t1, g38793.t1, g38798.t1, g38804.t1, g39777.t1, g3985.t1, g40256.t1, g40940.t1, g41491.t1, g4449.t1, g5480.t1, g5483.t1, g5485.t1, g5488.t1, g9357.t1, g9965.t1	STRG.14513.1.p1, STRG.14514.1.p1, STRG.22020.1.p2, STRG.2567.1.p2, STRG.26727.1.p1, STRG.26729.1.p1, STRG.27889.1.p1, STRG.31136.1.p1, STRG.31139.1.p2, STRG.31139.2.p2, STRG.32496.1.p1	TRINITY_GG_14751_c0_g1_i1.p1, TRINITY_GG_1476_c40_g1_i1.p1, TRINITY_GG_1542_c0_g1_i1.p1, TRINITY_GG_1685_c0_g1_i2.p1, TRINITY_GG_1685_c0_g1_i3.p1, TRINITY_GG_1685_c0_g1_i5.p1, TRINITY_GG_2378_c138_g1_i1.p1, TRINITY_GG_2405_c12_g1_i15.p1, TRINITY_GG_2405_c12_g1_i3.p1, TRINITY_GG_2405_c12_g1_i7.p1, TRINITY_GG_3380_c214_g1_i1.p1, TRINITY_GG_3427_c2_g1_i1.p1, TRINITY_GG_3528_c0_g1_i1.p1, TRINITY_GG_3…	XP_021204444.2, XP_037866490.1, XP_037867697.2, XP_037870101.1, XP_037870373.1, XP_062526266.1, XP_062526851.1, XP_062527581.1, XP_062528800.1, XP_062530656.1, XP_062532865.1, XP_062532948.1, XP_062532955.1			XP_046438866.1, XP_046452785.1	XP_050526890.1, XP_050527877.1	XP_042204687.1, XP_042209212.1, XP_042213279.1, XP_042213530.1, XP_042214607.1, XP_042214948.1, XP_042221880.1, XP_042222469.1, XP_042227369.1, XP_042229996.1, XP_042230021.1, XP_042230040.1, XP_042230552.1, XP_042231258.1, XP_042234604.1, XP_042234639.1, XP_042235851.1, XP_042236025.1, XP_042236973.1, XP_042237389.1, XP_042238495.1, XP_042238597.1, XP_042239816.1, XP_042240853.1, XP_042243423.1	NP_001128360.1, NP_001412214.1, NP_060146.2, XP_016865088.1	XP_046663520.1, XP_046666707.1, XP_046671135.1, XP_046671136.1, XP_046677543.1, XP_046679224.1, XP_046679374.1, XP_046686615.1, XP_046687392.1, XP_046687682.1, XP_046687828.1	NP_001297702.1, NP_080526.2, NP_082651.1, NP_908998.1, XP_006529677.1, XP_006529679.1, XP_030102657.1, XP_030110189.1, XP_036020439.1, XP_036020440.1	XP_064078469.1, XP_064079608.1, XP_064080620.1, XP_064081439.1, XP_064083063.1, XP_064083906.1, XP_064086140.1, XP_064087252.1, XP_064090682.1, XP_064093971.1, XP_064096555.1, XP_064100825.1, XP_064101316.1, XP_064106812.1, XP_064111571.1, XP_064116368.1, XP_064117660.1, XP_064120718.1, XP_064120762.1, XP_064121744.1, XP_064122522.1		XP_022188087.2, XP_039282918.1, XP_039285346.1, XP_039293950.1, XP_039299116.1	XP_059474872.1, XP_059487187.1			XP_049840479.1	XP_015839413.2, XP_064214982.1
OG0000018		XP_027842852.1, XP_027847758.2, XP_050061411.1, XP_050061412.1		XP_001943819.2, XP_001946830.2, XP_001952186.2, XP_003241089.1, XP_003241450.1, XP_003245268.1, XP_003245270.1, XP_003245602.1, XP_003246285.1, XP_003247799.1, XP_008184147.2, XP_008184148.2, XP_008184158.2, XP_008184640.1, XP_008187670.2, XP_008187671.1, XP_008190107.1, XP_008190108.1, XP_016655849.1, XP_016656253.1, XP_016659096.1, XP_016659097.1, XP_016659557.1, XP_016660786.1, XP_016660787.1,…	asmbl_101436.p1, asmbl_101437.p1, asmbl_102072.p1, asmbl_102073.p1, asmbl_102076.p1, asmbl_166019.p1, asmbl_166022.p1, asmbl_166023.p1, asmbl_166025.p1, asmbl_169269.p1, asmbl_169271.p1, asmbl_169284.p1, asmbl_169288.p1, asmbl_169295.p1, asmbl_169299.p1, asmbl_169313.p1, asmbl_178140.p1, asmbl_182425.p1, asmbl_182430.p1, asmbl_191159.p1, asmbl_191160.p1, asmbl_191161.p1, asmbl_191162.p1, asmbl_19…	g10790.t1, g11794.t1, g11794.t2, g13643.t1, g15822.t1, g15822.t2, g15824.t1, g17923.t1, g19219.t1, g20000.t1, g20469.t1, g29516.t1, g29771.t1, g50278.t1, g51232.t1, g51232.t2, g51237.t1, g54359.t1, g55709.t1, g55709.t2, g59046.t1, g59048.t1, g59324.t1, g59839.t1, g59839.t2, g59840.t1, g59853.t1, g59856.t1, g59856.t2, g59862.t1, g59863.t1, g59867.t1, g60306.t1, g60306.t2, g63693.t1, g64746.t1, g66…	STRG.15275.1.p1, STRG.15275.2.p1, STRG.15367.1.p1, STRG.15367.2.p1, STRG.15367.4.p1, STRG.25786.1.p1, STRG.25786.2.p1, STRG.25786.3.p1, STRG.26288.1.p1, STRG.26290.1.p1, STRG.26290.2.p1, STRG.26290.3.p1, STRG.30104.1.p1, STRG.30104.2.p1, STRG.30104.5.p1, STRG.30104.6.p1, STRG.30104.9.p1, STRG.30240.1.p1, STRG.30240.2.p1, STRG.30240.3.p1, STRG.30240.5.p1, STRG.30240.6.p1, STRG.30458.1.p1, STRG.304…	TRINITY_GG_13084_c2_g6_i3.p1, TRINITY_GG_13084_c2_g6_i5.p1, TRINITY_GG_13084_c2_g6_i6.p1, TRINITY_GG_1502_c0_g1_i11.p1, TRINITY_GG_1502_c0_g1_i12.p1, TRINITY_GG_1502_c0_g1_i13.p1, TRINITY_GG_1502_c0_g1_i14.p1, TRINITY_GG_1502_c0_g1_i21.p1, TRINITY_GG_1502_c0_g1_i22.p1, TRINITY_GG_1502_c0_g1_i5.p1, TRINITY_GG_1502_c0_g1_i6.p1, TRINITY_GG_16487_c0_g1_i11.p1, TRINITY_GG_16487_c0_g1_i14.p1, TRINITY_G…	asmbl_108249.p1, asmbl_108250.p1, asmbl_108251.p1, asmbl_108252.p1, asmbl_108253.p1, asmbl_108269.p1, asmbl_108272.p1, asmbl_108273.p1, asmbl_108275.p1, asmbl_108276.p1, asmbl_108277.p1, asmbl_108278.p1, asmbl_108280.p1, asmbl_108281.p1, asmbl_108282.p1, asmbl_108283.p1, asmbl_108285.p1, asmbl_108286.p1, asmbl_108288.p1, asmbl_108290.p1, asmbl_108292.p1, asmbl_108293.p1, asmbl_108295.p1, asmbl_10…	g12862.t1, g12867.t1, g12868.t1, g12873.t1, g12874.t1, g12877.t1, g12880.t2, g19682.t1, g19708.t1, g24343.t1, g25142.t1, g25142.t2, g30753.t1, g30753.t2, g30757.t1, g30757.t2, g30775.t1, g30778.t1, g30779.t1, g36187.t1, g36187.t2, g36948.t1, g45292.t1, g45292.t2, g45294.t1, g45305.t1, g45310.t1, g45310.t2, g45322.t1, g45322.t2, g45323.t1, g45333.t1, g45336.t1, g45336.t2, g45343.t1, g4693.t1, g471…	STRG.10059.1.p1, STRG.10059.2.p1, STRG.10166.1.p1, STRG.10166.2.p1, STRG.10166.3.p1, STRG.10166.4.p1, STRG.10188.1.p1, STRG.12974.1.p1, STRG.12974.2.p1, STRG.12974.3.p1, STRG.13377.1.p1, STRG.13377.2.p1, STRG.13377.3.p1, STRG.13377.4.p1, STRG.13377.5.p1, STRG.13377.6.p1, STRG.15941.1.p1, STRG.15941.2.p1, STRG.15941.3.p1, STRG.15941.4.p1, STRG.15942.1.p1, STRG.15942.2.p1, STRG.15942.3.p1, STRG.159…	TRINITY_GG_13218_c5_g1_i1.p1, TRINITY_GG_13218_c5_g1_i2.p1, TRINITY_GG_13218_c5_g1_i3.p1, TRINITY_GG_13833_c0_g1_i10.p1, TRINITY_GG_13833_c0_g1_i4.p1, TRINITY_GG_13836_c2_g1_i1.p1, TRINITY_GG_13836_c2_g1_i6.p1, TRINITY_GG_15500_c0_g1_i1.p1, TRINITY_GG_15500_c0_g1_i24.p1, TRINITY_GG_15500_c0_g1_i31.p1, TRINITY_GG_15500_c0_g1_i62.p1, TRINITY_GG_15500_c0_g1_i82.p1, TRINITY_GG_15688_c1_g1_i1.p1, TRIN…	TRINITY_DN267_c0_g1_i1.p1, TRINITY_DN267_c0_g1_i2.p1, TRINITY_DN267_c0_g1_i8.p1, TRINITY_DN4500_c0_g1_i3.p1, TRINITY_DN4500_c0_g2_i3.p1	asmbl_114122.p1, asmbl_148314.p1, asmbl_148315.p1, asmbl_148316.p1, asmbl_148317.p1, asmbl_148318.p1, asmbl_148319.p1, asmbl_165692.p1, asmbl_165693.p1, asmbl_16756.p1, asmbl_26388.p1, asmbl_26389.p1, asmbl_36334.p1, asmbl_36335.p1, asmbl_36336.p1, asmbl_36338.p1, asmbl_36339.p1, asmbl_36342.p1, asmbl_36343.p1, asmbl_36345.p1, asmbl_36660.p1, asmbl_36661.p1, asmbl_36662.p1, asmbl_36669.p1, asmbl_…	g16194.t1, g18365.t1, g20527.t1, g20527.t2, g20529.t1, g20579.t1, g20603.t1, g20604.t1, g20615.t1, g20617.t1, g20625.t1, g20637.t1, g20638.t1, g20638.t2, g20645.t1, g20645.t2, g20649.t1, g20650.t1, g20652.t1, g20652.t2, g20654.t1, g20668.t1, g20668.t2, g20677.t1, g20733.t1, g20733.t2, g24010.t1, g29490.t1, g29491.t1, g34914.t1, g5227.t1, g7103.t1, g9658.t1, g9658.t3, g9753.t1, g9754.t1, g9756.t1	STRG.12847.1.p1, STRG.12847.2.p1, STRG.12847.3.p1, STRG.12847.4.p1, STRG.14998.1.p1, STRG.14998.2.p1, STRG.14998.3.p1, STRG.16915.1.p1, STRG.16915.2.p1, STRG.16915.3.p1, STRG.16915.4.p1, STRG.16915.5.p1, STRG.16915.6.p1, STRG.16916.1.p1, STRG.16916.2.p1, STRG.16916.3.p1, STRG.16916.4.p1, STRG.16916.5.p1, STRG.16969.1.p1, STRG.16969.2.p1, STRG.16969.3.p1, STRG.17079.1.p1, STRG.17079.2.p1, STRG.171…	TRINITY_GG_1631_c31_g1_i1.p1, TRINITY_GG_1631_c31_g1_i2.p1, TRINITY_GG_1631_c31_g1_i3.p1, TRINITY_GG_2332_c12_g1_i12.p1, TRINITY_GG_2332_c12_g1_i3.p1, TRINITY_GG_2332_c12_g1_i5.p1, TRINITY_GG_2332_c12_g1_i7.p1, TRINITY_GG_285_c20_g1_i1.p1, TRINITY_GG_285_c20_g1_i2.p1, TRINITY_GG_285_c20_g1_i5.p1, TRINITY_GG_285_c20_g1_i7.p1, TRINITY_GG_9253_c0_g1_i19.p1, TRINITY_GG_9253_c0_g1_i6.p1											XP_022161916.1, XP_022161924.1, XP_022162185.1, XP_022177972.1, XP_022177973.1, XP_022181943.1, XP_022181944.1, XP_022181945.1		XP_059491251.1, XP_059491252.1	XP_026815932.1	XP_060847843.1, XP_060847844.1, XP_060847845.1, XP_060847846.1, XP_060847847.1
OG0000019	XP_021693623.1, XP_021695234.1, XP_021695375.1, XP_021703263.1, XP_021706417.1, XP_021709990.1	XP_027837709.2, XP_027839082.2, XP_027842324.1, XP_027843888.2, XP_027850980.1, XP_050052935.1, XP_050053854.1, XP_050056233.1, XP_050058713.1, XP_050059747.1, XP_050061779.1, XP_050062774.1, XP_050063252.1, XP_050063327.1, XP_050064482.1, XP_050064726.1, XP_050064922.1, XP_050065614.1, XP_050065715.1, XP_050066325.1, XP_050066589.1	XP_003249200.2, XP_006558059.1, XP_006558866.1, XP_016768598.1	XP_001942747.1, XP_001946731.2, XP_003241284.1, XP_003248468.1, XP_003248908.2, XP_008178281.1, XP_008178777.1, XP_008178826.1, XP_008179268.1, XP_008180069.1, XP_008180353.1, XP_008180354.1, XP_008181524.1, XP_008181899.1, XP_008182612.1, XP_008182923.1, XP_008183043.1, XP_008183090.1, XP_008184662.1, XP_008185890.1, XP_008187633.1, XP_008187946.1, XP_008188361.1, XP_008188408.1, XP_008188409.1,…	asmbl_100366.p1, asmbl_102017.p1, asmbl_106321.p1, asmbl_110519.p1, asmbl_111547.p1, asmbl_115770.p1, asmbl_116798.p1, asmbl_120298.p1, asmbl_120826.p1, asmbl_120827.p1, asmbl_123019.p1, asmbl_123307.p2, asmbl_123912.p1, asmbl_127270.p1, asmbl_127318.p1, asmbl_127933.p1, asmbl_129770.p1, asmbl_129771.p1, asmbl_130197.p1, asmbl_130473.p1, asmbl_132100.p1, asmbl_13967.p1, asmbl_146445.p1, asmbl_147…	g10336.t1, g11732.t1, g11733.t1, g11864.t1, g12068.t1, g13574.t1, g13829.t1, g14118.t2, g14507.t1, g15207.t1, g15556.t1, g15906.t1, g17745.t1, g18321.t1, g19040.t1, g19192.t1, g19666.t1, g19939.t1, g23920.t1, g2539.t1, g25557.t1, g26710.t1, g27073.t1, g27936.t1, g28571.t1, g28750.t1, g29186.t1, g2952.t1, g29751.t1, g30850.t1, g31337.t1, g31450.t1, g32848.t1, g33136.t1, g3418.t1, g34314.t1, g34585…	STRG.13913.1.p1, STRG.13913.2.p1, STRG.18572.1.p1, STRG.19985.1.p1, STRG.22823.1.p1, STRG.2738.2.p1, STRG.32468.1.p1, STRG.4976.1.p1, STRG.5767.1.p1, STRG.6870.1.p1	TRINITY_GG_11287_c0_g1_i1.p1, TRINITY_GG_12148_c3_g2_i15.p2, TRINITY_GG_14431_c61_g1_i1.p1, TRINITY_GG_14754_c0_g1_i1.p1, TRINITY_GG_1517_c20_g1_i2.p1, TRINITY_GG_15597_c14_g1_i1.p1, TRINITY_GG_18995_c24_g1_i1.p1, TRINITY_GG_19246_c0_g1_i1.p1, TRINITY_GG_19246_c0_g1_i2.p1, TRINITY_GG_20716_c16_g1_i1.p1, TRINITY_GG_20807_c37_g1_i1.p1, TRINITY_GG_21166_c66_g1_i1.p1, TRINITY_GG_21861_c14_g1_i1.p1, T…	asmbl_101181.p1, asmbl_10703.p1, asmbl_10704.p1, asmbl_107561.p1, asmbl_111195.p1, asmbl_111196.p1, asmbl_11963.p1, asmbl_11964.p1, asmbl_120401.p2, asmbl_120402.p2, asmbl_124022.p1, asmbl_125882.p1, asmbl_12807.p1, asmbl_12859.p1, asmbl_128839.p1, asmbl_132907.p1, asmbl_132987.p1, asmbl_134976.p1, asmbl_134977.p1, asmbl_136332.p1, asmbl_138738.p1, asmbl_142489.p1, asmbl_142606.p1, asmbl_144455.p…	g10204.t1, g11371.t1, g11427.t1, g11653.t1, g11694.t1, g12063.t1, g12464.t1, g12593.t1, g13057.t1, g13478.t1, g14045.t1, g14899.t1, g15172.t1, g16232.t1, g16628.t1, g16729.t1, g173.t1, g18503.t1, g18597.t1, g2132.t1, g22000.t1, g23490.t1, g23635.t1, g23891.t1, g25344.t1, g25710.t1, g28518.t1, g28972.t1, g28973.t1, g2967.t1, g2968.t1, g30519.t1, g31860.t1, g31861.t1, g3219.t1, g3443.t1, g3450.t1, …	STRG.1133.1.p1, STRG.1133.2.p1, STRG.1799.1.p1, STRG.19621.1.p1, STRG.376.1.p1, STRG.4236.2.p1, STRG.6347.1.p1, STRG.8614.1.p1, STRG.9564.1.p1	TRINITY_GG_10123_c26_g1_i1.p1, TRINITY_GG_1101_c27_g1_i1.p1, TRINITY_GG_11877_c103_g1_i1.p1, TRINITY_GG_11877_c104_g1_i1.p1, TRINITY_GG_1326_c5_g1_i2.p1, TRINITY_GG_1326_c5_g1_i4.p1, TRINITY_GG_1376_c106_g1_i1.p1, TRINITY_GG_14338_c2_g1_i1.p1, TRINITY_GG_14715_c0_g1_i1.p1, TRINITY_GG_15849_c2_g1_i2.p1, TRINITY_GG_15849_c2_g1_i5.p1, TRINITY_GG_15951_c7_g1_i1.p1, TRINITY_GG_16286_c28_g1_i1.p1, TRIN…	TRINITY_DN27227_c0_g1_i1.p1	asmbl_103763.p1, asmbl_103775.p1, asmbl_108186.p1, asmbl_108187.p1, asmbl_109318.p1, asmbl_112061.p1, asmbl_112570.p1, asmbl_11300.p1, asmbl_11301.p1, asmbl_113431.p1, asmbl_11474.p1, asmbl_122022.p1, asmbl_122026.p1, asmbl_12237.p1, asmbl_12238.p1, asmbl_125082.p1, asmbl_125082.p2, asmbl_12698.p1, asmbl_12761.p1, asmbl_12933.p1, asmbl_134029.p1, asmbl_14308.p1, asmbl_143296.p1, asmbl_143297.p1, …	g10283.t1, g10309.t1, g11850.t1, g13807.t1, g15099.t1, g16934.t1, g1853.t1, g21010.t1, g21683.t1, g21686.t1, g2252.t1, g2253.t1, g22842.t1, g23172.t1, g23649.t1, g23649.t2, g23729.t1, g23885.t1, g25275.t1, g27267.t1, g28746.t1, g30874.t1, g31113.t1, g31338.t1, g31390.t1, g31657.t1, g3168.t1, g3168.t2, g32183.t1, g32321.t1, g3237.t1, g32542.t1, g32625.t1, g32699.t1, g33108.t1, g34171.t1, g34815.t1…	STRG.11288.1.p1, STRG.13410.1.p1, STRG.13559.1.p1, STRG.24539.2.p1, STRG.24539.3.p1, STRG.24539.4.p1, STRG.2769.1.p1, STRG.2770.1.p1, STRG.2771.1.p1, STRG.27856.1.p1, STRG.28124.1.p1, STRG.29067.1.p1, STRG.3455.1.p1, STRG.6224.1.p1, STRG.7409.1.p1	TRINITY_GG_12608_c0_g1_i1.p1, TRINITY_GG_14012_c0_g1_i1.p1, TRINITY_GG_14218_c0_g1_i1.p2, TRINITY_GG_1599_c148_g1_i1.p1, TRINITY_GG_2011_c6_g2_i1.p1, TRINITY_GG_2096_c29_g1_i1.p1, TRINITY_GG_3045_c2_g1_i5.p1, TRINITY_GG_3087_c146_g1_i1.p1, TRINITY_GG_3087_c242_g1_i1.p1, TRINITY_GG_3110_c1_g1_i1.p1, TRINITY_GG_3433_c52_g1_i1.p1, TRINITY_GG_3717_c52_g1_i2.p1, TRINITY_GG_3717_c52_g1_i4.p1, TRINITY_G…	XP_004928790.1, XP_004930769.2, XP_037876843.1, XP_062530063.1	NP_001379375.1, NP_490670.1, NP_497682.3	NP_001260876.1, NP_477207.1	XP_046437178.1, XP_046437179.1, XP_046438885.1, XP_046444680.1, XP_046444681.1, XP_046449699.1	XP_050520008.1, XP_050522274.1, XP_050528059.1, XP_050529130.1, XP_050530301.1, XP_050530929.1, XP_050530984.1, XP_050532619.1, XP_050537577.1, XP_050537585.1, XP_050538619.1, XP_050538664.1, XP_050540043.1, XP_050540344.1, XP_050544253.1, XP_050544292.1, XP_050546042.1, XP_050546377.1, XP_050547134.1, XP_050547174.1, XP_050548097.1, XP_050548128.1	XP_042203220.1, XP_042203517.1, XP_042203726.1, XP_042203872.1, XP_042203873.1, XP_042203874.1, XP_042203876.1, XP_042203877.1, XP_042203878.1, XP_042203879.1, XP_042203880.1, XP_042217372.1, XP_042218366.1, XP_042222850.1, XP_042222851.1, XP_042222852.1, XP_042222853.1, XP_042227306.1, XP_042227861.1, XP_042229542.1, XP_042229543.1, XP_042233135.1	NP_001230182.1, NP_001248762.1, NP_001399101.1, NP_001801.1, NP_003763.2, NP_112215.1, NP_116251.4, NP_663771.1, NP_663772.1, XP_005262864.1	XP_046658897.1, XP_046659158.1, XP_046660530.1, XP_046660773.1, XP_046661293.1, XP_046663125.1, XP_046666572.1, XP_046667060.1, XP_046668103.1, XP_046679241.1, XP_046680817.1, XP_046680899.1, XP_046682893.1, XP_046683590.1, XP_046684648.1, XP_046684700.1, XP_046684859.1, XP_046685896.1, XP_046687291.1, XP_046689189.1	NP_001028353.1, NP_001348974.1, NP_031708.2, NP_848761.2, NP_941036.1, NP_997161.1	XP_064080612.1, XP_064083441.1, XP_064085343.1, XP_064090764.1, XP_064092484.1, XP_064107149.1, XP_064107221.1, XP_064110793.1, XP_064122299.1, XP_064122300.1, XP_064122301.1, XP_064122666.1	XP_022159912.1, XP_022160173.1, XP_022160202.1, XP_022160203.1, XP_022160362.1, XP_022160973.1, XP_022162678.1, XP_022162736.1, XP_022163432.1, XP_022163984.1, XP_022164944.1, XP_022167815.1, XP_022169931.1, XP_022171174.1, XP_022172249.1, XP_022172541.1, XP_022173423.1, XP_022173654.1, XP_022174163.1, XP_022174247.1, XP_022174248.1, XP_022175004.1, XP_022175843.1, XP_022175968.1, XP_022176661.1,…	XP_022203178.2, XP_039275806.1, XP_039275832.1, XP_039278686.1, XP_039278928.1, XP_039281450.1, XP_039282678.1, XP_039283868.1, XP_039287415.1, XP_039291045.1, XP_039292048.1, XP_039292049.1, XP_039292050.1, XP_039292051.1, XP_039297131.1, XP_039297132.1, XP_039297871.1, XP_039298512.1, XP_039299200.1, XP_039300357.1		XP_026804076.1, XP_026806961.1, XP_026811154.1, XP_026811271.1, XP_026817274.1, XP_026817275.1, XP_026819279.1, XP_026820219.1, XP_026820433.1	XP_060833734.1, XP_060835533.1, XP_060835540.1, XP_060836340.1, XP_060836449.1, XP_060836450.1, XP_060836454.1, XP_060843757.1, XP_060843871.1, XP_060843975.1, XP_060844075.1, XP_060844196.1, XP_060845275.1, XP_060845404.1, XP_060845562.1, XP_060845668.1, XP_060845795.1, XP_060845838.1, XP_060845841.1, XP_060846038.1, XP_060846175.1, XP_060846324.1, XP_060846439.1, XP_060846991.1, XP_060847359.1,…	XP_049832850.1, XP_049832915.1, XP_049837490.1, XP_049837979.1, XP_049840414.1, XP_049845233.1, XP_049845510.1, XP_049855085.1, XP_049855528.1, XP_049858349.1, XP_049862299.1, XP_049862686.1	XP_015833636.1
OG0000020	XP_021701099.1, XP_021702575.1, XP_021702576.1, XP_021706791.1, XP_021706795.1	XP_027846361.2, XP_050064876.1, XP_050064883.1, XP_050064889.1, XP_050064892.1, XP_050064895.1, XP_050064901.1, XP_050064904.1, XP_050064917.1, XP_050064923.1, XP_050064929.1, XP_050064935.1, XP_050064938.1, XP_050064944.1, XP_050064948.1, XP_050064950.1, XP_050064955.1, XP_050064962.1, XP_050064965.1, XP_050064970.1, XP_050064974.1, XP_050064976.1, XP_050064982.1, XP_050064986.1, XP_050064991.1,…	XP_006569857.1, XP_006569858.1, XP_006569859.1, XP_006569860.1, XP_006569861.1, XP_006569862.1, XP_006569863.1, XP_006569864.1, XP_006569866.1, XP_006569868.1, XP_016768904.1, XP_016768905.1, XP_016768906.1, XP_016768907.1, XP_016768908.1, XP_016768911.1, XP_016768912.1, XP_016768913.1, XP_016768914.1, XP_016768915.1, XP_016768916.1, XP_016768917.1, XP_016768919.1, XP_016768920.1, XP_016768921.1,…	XP_008179207.1, XP_008179208.1, XP_008179209.1, XP_008179212.1, XP_016656790.1, XP_016656792.1, XP_016656796.1, XP_029344905.1, XP_029344906.1, XP_029344907.1, XP_029344908.1, XP_029344909.1, XP_029344910.1, XP_029344911.1, XP_029344912.1, XP_029344913.1, XP_029344914.1, XP_029344915.1, XP_029344916.1, XP_029344917.1, XP_029344918.1, XP_029344919.1, XP_029344920.1, XP_029344921.1, XP_029344922.1,…	asmbl_37036.p1, asmbl_37038.p1, asmbl_37038.p2, asmbl_37039.p1, asmbl_37042.p1, asmbl_37044.p1, asmbl_37045.p1, asmbl_37046.p1, asmbl_37049.p1, asmbl_37051.p1, asmbl_37052.p1, asmbl_37053.p1, asmbl_37054.p1, asmbl_37055.p1, asmbl_37056.p1, asmbl_37062.p1, asmbl_37069.p1, asmbl_37070.p1, asmbl_37071.p1, asmbl_37072.p1, asmbl_37073.p1, asmbl_37074.p1, asmbl_37075.p1, asmbl_37081.p1, asmbl_37082.p1,…	g10699.t1, g10699.t2, g10699.t3, g10699.t4, g10699.t5	STRG.5195.1.p1, STRG.5195.2.p1, STRG.5195.3.p1, STRG.5195.4.p1, STRG.5195.5.p1, STRG.5195.5.p2, STRG.5195.6.p1, STRG.5195.7.p1, STRG.5195.8.p1, STRG.5195.9.p1	TRINITY_GG_8812_c0_g1_i17.p1, TRINITY_GG_8812_c0_g1_i17.p2, TRINITY_GG_8812_c0_g1_i18.p2, TRINITY_GG_8812_c0_g1_i21.p1, TRINITY_GG_8812_c0_g1_i21.p2, TRINITY_GG_8812_c0_g1_i24.p2, TRINITY_GG_8812_c0_g1_i26.p1, TRINITY_GG_8812_c0_g1_i26.p2, TRINITY_GG_8812_c0_g1_i30.p1, TRINITY_GG_8812_c0_g1_i30.p2, TRINITY_GG_8812_c0_g1_i31.p2, TRINITY_GG_8812_c0_g1_i38.p2, TRINITY_GG_8812_c0_g1_i40.p1, TRINITY_G…	asmbl_19623.p1, asmbl_19634.p1, asmbl_19641.p1, asmbl_19641.p2, asmbl_19644.p1, asmbl_19646.p1, asmbl_19648.p1, asmbl_19649.p1, asmbl_19650.p1, asmbl_19651.p1, asmbl_19652.p1, asmbl_19653.p1, asmbl_19655.p1, asmbl_19660.p1, asmbl_19661.p1, asmbl_19662.p1, asmbl_19663.p1, asmbl_19664.p1, asmbl_19665.p1, asmbl_19666.p1, asmbl_19667.p1, asmbl_19668.p1, asmbl_19669.p1, asmbl_19670.p1, asmbl_19677.p1	g5207.t1, g5207.t2, g5207.t3, g5207.t4, g5207.t5	STRG.2814.1.p1, STRG.2814.2.p1, STRG.2814.3.p1, STRG.2814.4.p1, STRG.2814.4.p2, STRG.2814.5.p1, STRG.2814.6.p1, STRG.2814.7.p1, STRG.2814.8.p1			asmbl_132781.p1, asmbl_132783.p1, asmbl_132784.p1, asmbl_132785.p1, asmbl_132787.p1, asmbl_132788.p1, asmbl_132790.p1, asmbl_132793.p1, asmbl_132794.p1, asmbl_132795.p1, asmbl_132796.p1, asmbl_132797.p1, asmbl_132798.p1, asmbl_132799.p1, asmbl_132800.p1, asmbl_132801.p1, asmbl_132802.p1, asmbl_132807.p1, asmbl_132808.p1, asmbl_132809.p1, asmbl_132810.p1, asmbl_132812.p1, asmbl_132817.p1, asmbl_13…	g27042.t1, g27042.t3, g27042.t4, g27042.t5, g27042.t6, g27042.t7	STRG.22977.1.p1, STRG.22977.2.p1, STRG.22977.3.p1, STRG.22977.4.p1, STRG.22977.5.p1, STRG.22977.6.p1, STRG.22977.7.p1, STRG.22977.8.p1, STRG.22977.9.p1	TRINITY_GG_3548_c1_g1_i116.p1, TRINITY_GG_3548_c1_g1_i117.p1, TRINITY_GG_3548_c1_g1_i22.p2, TRINITY_GG_3548_c1_g1_i27.p1, TRINITY_GG_3548_c1_g1_i27.p2, TRINITY_GG_3548_c1_g1_i34.p1, TRINITY_GG_3548_c1_g1_i41.p1, TRINITY_GG_3548_c1_g1_i86.p1, TRINITY_GG_3548_c1_g1_i95.p1, TRINITY_GG_3548_c1_g1_i95.p2	XP_037868255.1, XP_037868256.1, XP_037868257.1, XP_037868258.1, XP_037868261.1, XP_037868264.1, XP_037868265.1, XP_037868266.1, XP_037868267.1, XP_037868269.1, XP_037868270.1, XP_037868272.1, XP_037868274.1, XP_062525604.1, XP_062525605.1, XP_062525606.1, XP_062525607.1, XP_062525608.1, XP_062525609.1, XP_062525610.1, XP_062525611.1, XP_062525612.1, XP_062525613.1, XP_062525614.1, XP_062525615.1,…	NP_001022590.1, NP_001379434.1, NP_492053.1, NP_493596.1, NP_505094.1, NP_506065.2, NP_510092.2	NP_001162990.1, NP_001162991.1, NP_001162992.1, NP_001246048.1, NP_001246049.1, NP_001246050.1, NP_001246051.1, NP_001303327.1, NP_523587.4, NP_723999.1, NP_724000.1, NP_724001.1, NP_724002.2, NP_724003.1, NP_724004.1, NP_724005.1, NP_724006.1, NP_724007.1, NP_724008.1, NP_724009.1, NP_724010.1	XP_046457842.1, XP_046457843.1, XP_046457844.1, XP_046457845.1, XP_046457846.1, XP_046457847.1, XP_046457848.1, XP_046457849.1, XP_046457850.1, XP_046457851.1, XP_046457852.1, XP_046457854.1, XP_046457855.1, XP_046457856.1, XP_046457857.1, XP_046457858.1, XP_046457859.1, XP_046457860.1, XP_046457861.1, XP_046457862.1, XP_046457863.1, XP_046457864.1, XP_046457865.1, XP_046457866.1, XP_046457867.1,…	XP_050533163.1, XP_050533164.1, XP_050533165.1, XP_050533166.1, XP_050533167.1, XP_050533168.1, XP_050533170.1, XP_050533171.1, XP_050533172.1, XP_050533173.1, XP_050533174.1, XP_050533175.1, XP_050533176.1, XP_050533177.1, XP_050533178.1, XP_050533179.1, XP_050533180.1, XP_050533181.1, XP_050533182.1, XP_050533183.1, XP_050533184.1, XP_050533186.1, XP_050533187.1, XP_050533188.1, XP_050533189.1,…	XP_042212113.1, XP_042212114.1, XP_042212115.1, XP_042212117.1, XP_042212118.1, XP_042212119.1, XP_042212120.1, XP_042212121.1, XP_042212122.1, XP_042212123.1, XP_042212124.1, XP_042212126.1, XP_042212127.1, XP_042212128.1, XP_042212129.1, XP_042243022.1, XP_042243023.1, XP_042243025.1, XP_042243026.1, XP_042243027.1, XP_042243028.1, XP_042243029.1, XP_042243030.1, XP_042243031.1, XP_042243032.1,…	NP_000248.2, NP_001093582.1, NP_001393933.1, NP_001418285.1, NP_002461.2, NP_002462.2, NP_002463.2, NP_003793.2, NP_005954.3, NP_055796.2, NP_060003.2, NP_060004.3, NP_065935.4, XP_006723903.1, XP_011510861.1, XP_011522172.1, XP_011522173.1, XP_016880164.1, XP_016880165.1, XP_047292083.1, XP_047296292.1, XP_047296293.1, XP_047296294.1, XP_047296295.1, XP_047296296.1, XP_047296297.1	XP_046680374.1, XP_046680375.1, XP_046680376.1, XP_046680377.1, XP_046680378.1, XP_046680379.1, XP_046680380.1, XP_046680381.1, XP_046680382.1, XP_046680383.1, XP_046680385.1, XP_046680386.1, XP_046680387.1, XP_046680388.1, XP_046680389.1, XP_046680390.1, XP_046680391.1, XP_046680392.1, XP_046680393.1, XP_046680394.1, XP_046680395.1, XP_046680396.1, XP_046680397.1, XP_046680398.1, XP_046680399.1,…	NP_001034634.2, NP_001074719.1, NP_001078847.1, NP_001093105.1, NP_001157643.1, NP_001159682.1, NP_001348536.1, NP_001412666.1, NP_034985.2, NP_034986.1, NP_109604.1, NP_542766.1, NP_796343.2, XP_006500110.1, XP_006518740.1, XP_006518741.1, XP_006532475.1, XP_017169807.1, XP_017171330.1, XP_017174695.1, XP_017174696.1, XP_017174697.1, XP_017174698.1, XP_017174699.1, XP_017174700.1, XP_030105105.2…	XP_064079373.1, XP_064079374.1, XP_064079375.1, XP_064079376.1, XP_064108764.1, XP_064108765.1, XP_064108766.1, XP_064108767.1, XP_064108768.1, XP_064108769.1, XP_064108770.1, XP_064108771.1, XP_064108772.1, XP_064108773.1, XP_064108774.1, XP_064108775.1, XP_064108776.1, XP_064108777.1, XP_064108778.1, XP_064108780.1, XP_064108781.1, XP_064108783.1, XP_064108785.1, XP_064108787.1, XP_064108788.1,…	XP_022175380.1, XP_022175381.1, XP_022175383.1, XP_022175384.1, XP_022175385.1, XP_022175386.1, XP_022175387.1, XP_022175388.1, XP_022175389.1, XP_022175390.1, XP_022175391.1, XP_022175392.1, XP_022175393.1, XP_022175394.1, XP_022175395.1, XP_022175396.1, XP_022175397.1, XP_022175398.1, XP_022175399.1, XP_022175400.1, XP_022175401.1, XP_022175402.1, XP_022175403.1, XP_022175404.1, XP_022175405.1,…	XP_039291995.1	XP_059484096.1, XP_059484097.1, XP_059484098.1, XP_059484099.1, XP_059484100.1, XP_059484101.1, XP_059484103.1, XP_059484104.1, XP_059484105.1, XP_059484106.1, XP_059484107.1, XP_059484109.1, XP_059484110.1, XP_059484111.1, XP_059484112.1, XP_059484113.1, XP_059484115.1, XP_059484116.1, XP_059484117.1, XP_059484118.1, XP_059484119.1, XP_059484120.1, XP_059484121.1	XP_026814956.1, XP_026814957.1, XP_026814958.1, XP_026814959.1, XP_026814960.1, XP_026814961.1, XP_026814962.1, XP_026814963.1, XP_026814965.1, XP_026814966.1, XP_026814967.1, XP_026814968.1, XP_026814969.1, XP_026814970.1, XP_026814971.1, XP_026814972.1, XP_026814973.1, XP_026814974.1, XP_026814976.1, XP_026814977.1, XP_026814978.1, XP_026814979.1, XP_026814980.1, XP_026814981.1, XP_026814982.1,…	XP_060836758.1, XP_060836760.1, XP_060836761.1, XP_060836762.1, XP_060836763.1, XP_060836764.1, XP_060836765.1, XP_060836766.1, XP_060836767.1, XP_060836768.1, XP_060836769.1, XP_060836770.1, XP_060836771.1, XP_060836772.1, XP_060836773.1, XP_060836774.1, XP_060836776.1, XP_060836777.1, XP_060836778.1, XP_060836779.1, XP_060836780.1, XP_060836781.1, XP_060836782.1, XP_060836783.1, XP_060836784.1,…	XP_049844633.1, XP_049844634.1, XP_049844635.1, XP_049844636.1, XP_049844637.1, XP_049844638.1, XP_049844639.1, XP_049844640.1, XP_049844641.1, XP_049844642.1, XP_049844643.1, XP_049844644.1, XP_049844645.1, XP_049844646.1, XP_049844647.1, XP_049844649.1, XP_049844650.1, XP_049844651.1, XP_049844652.1, XP_049844653.1, XP_049844654.1, XP_049844655.1, XP_049844656.1, XP_049844657.1, XP_049844658.1,…	XP_064213599.1, XP_064213600.1, XP_064213601.1, XP_064213602.1, XP_064213603.1, XP_064213604.1, XP_064213605.1, XP_064213606.1, XP_064213607.1, XP_064213608.1, XP_064213609.1, XP_064213610.1, XP_064213611.1, XP_064213612.1, XP_064213613.1, XP_064213614.1, XP_064213615.1, XP_064213616.1, XP_064213617.1, XP_064213618.1, XP_064213619.1, XP_064213620.1, XP_064213621.1, XP_064213622.1, XP_064213623.1,…
OG0000021	XP_001648297.2, XP_001648300.1, XP_001648302.1, XP_001648305.2, XP_001648306.2, XP_001648307.2, XP_001651431.1, XP_001659813.2, XP_001659814.1, XP_001661923.2, XP_001661924.2, XP_021704238.1, XP_021704239.1, XP_021706596.1, XP_021707233.1, XP_021710641.1, XP_021710642.1, XP_021710643.1, XP_021710644.1, XP_021710645.1, XP_021710646.1, XP_021710647.1, XP_021710648.1, XP_021710649.1, XP_021710650.1,…	XP_027836764.2, XP_027839380.2, XP_027839383.1, XP_027839754.1, XP_027839755.2, XP_027843180.2, XP_027846919.1, XP_027846995.1, XP_027849238.1, XP_027850400.1, XP_027850401.1, XP_027852872.1, XP_027853117.1, XP_027853125.1, XP_027853137.1, XP_027853146.1, XP_027853236.1, XP_027854300.2, XP_050056478.1, XP_050056479.1, XP_050056480.1	NP_001011574.1, XP_003250229.1, XP_003250567.1, XP_003250569.2, XP_003251148.1, XP_003251149.1, XP_006563331.1, XP_006565041.1, XP_006565044.2, XP_006565046.2, XP_006565047.1, XP_006565048.1, XP_006565513.1, XP_006567694.1, XP_016767722.1, XP_016768126.1, XP_016768129.1, XP_016769477.1, XP_016769478.1, XP_026297783.1, XP_026297787.1, XP_026297795.1, XP_026301254.1, XP_026301262.1, XP_026301320.1,…	XP_001942555.1, XP_001942751.1, XP_001944712.1, XP_001945226.1, XP_001946057.1, XP_001946107.1, XP_001947727.3, XP_001947912.2, XP_001948787.1, XP_001951039.1, XP_008178998.1, XP_008179022.1, XP_008181843.1, XP_008181935.1, XP_008185220.1, XP_008186873.1, XP_016658958.1, XP_016661460.1, XP_016663037.1, XP_029341167.1, XP_029341168.1, XP_029343476.1, XP_029344488.1, XP_029345772.1, XP_029347046.1,…	asmbl_118924.p1, asmbl_118925.p1, asmbl_118932.p1, asmbl_118943.p1, asmbl_122042.p1, asmbl_122051.p1, asmbl_122052.p1, asmbl_122053.p1, asmbl_129104.p1, asmbl_129105.p1, asmbl_129106.p1, asmbl_129107.p1, asmbl_129113.p1, asmbl_129114.p1, asmbl_129844.p1, asmbl_129845.p1, asmbl_16214.p1, asmbl_16215.p1, asmbl_16216.p1, asmbl_184508.p1, asmbl_184522.p1, asmbl_191916.p1, asmbl_191917.p1, asmbl_19191…	g12021.t1, g16551.t1, g16554.t1, g16554.t2, g16555.t1, g17727.t1, g20351.t1, g21516.t1, g21519.t1, g25266.t1, g25266.t2, g35234.t1, g35235.t1, g36275.t1, g36276.t1, g3726.t1, g38241.t1, g38241.t2, g38242.t1, g38391.t1, g5312.t1, g56481.t1, g59298.t1	STRG.10421.1.p1, STRG.10421.2.p1, STRG.10998.1.p1, STRG.10998.2.p1, STRG.1100.1.p1, STRG.1100.2.p1, STRG.13070.1.p1, STRG.13070.2.p1, STRG.13070.3.p1, STRG.13070.4.p1, STRG.13070.5.p1, STRG.18071.1.p1, STRG.18071.2.p1, STRG.18073.1.p1, STRG.18601.1.p1, STRG.18601.2.p1, STRG.18601.3.p1, STRG.19751.1.p1, STRG.19751.2.p1, STRG.19752.1.p1, STRG.19752.2.p1, STRG.19867.1.p1, STRG.19867.2.p1, STRG.2027.…	TRINITY_GG_12554_c0_g2_i1.p1, TRINITY_GG_12889_c0_g1_i11.p1, TRINITY_GG_12889_c0_g1_i12.p1, TRINITY_GG_12889_c0_g1_i2.p1, TRINITY_GG_12889_c0_g1_i8.p1, TRINITY_GG_19302_c8_g1_i1.p1, TRINITY_GG_19302_c8_g1_i3.p1, TRINITY_GG_19302_c8_g1_i4.p1, TRINITY_GG_20184_c0_g1_i1.p1, TRINITY_GG_20184_c0_g1_i14.p1, TRINITY_GG_20184_c0_g1_i3.p1, TRINITY_GG_20184_c0_g1_i5.p1, TRINITY_GG_20184_c0_g1_i6.p1, TRINIT…	asmbl_107563.p1, asmbl_107564.p1, asmbl_114757.p1, asmbl_114758.p1, asmbl_118216.p1, asmbl_118217.p1, asmbl_118218.p1, asmbl_153304.p1, asmbl_153305.p1, asmbl_153306.p1, asmbl_157223.p1, asmbl_171340.p1, asmbl_171341.p1, asmbl_171342.p1, asmbl_171343.p1, asmbl_171351.p1, asmbl_171360.p1, asmbl_171361.p1, asmbl_171362.p1, asmbl_171363.p1, asmbl_171364.p1, asmbl_171371.p1, asmbl_171373.p1, asmbl_17…	g10899.t1, g10900.t1, g11142.t1, g11143.t1, g11143.t2, g1746.t1, g1754.t1, g24432.t1, g24433.t1, g30521.t1, g32912.t1, g33896.t1, g45248.t1, g46730.t1, g52299.t1, g52300.t1, g52303.t1, g52304.t1, g52307.t1, g52310.t1, g65422.t1, g65422.t2	STRG.13046.1.p1, STRG.13046.2.p1, STRG.13046.3.p1, STRG.15828.1.p1, STRG.16911.1.p1, STRG.16911.2.p1, STRG.17379.1.p1, STRG.17379.2.p1, STRG.17379.3.p1, STRG.22768.1.p1, STRG.22768.2.p1, STRG.23325.1.p1, STRG.25558.2.p1, STRG.25558.3.p1, STRG.25560.1.p1, STRG.25563.1.p1, STRG.25564.1.p1, STRG.25566.1.p1, STRG.25566.2.p1, STRG.25567.1.p1, STRG.25567.2.p1, STRG.30739.1.p1, STRG.30739.2.p1, STRG.307…	TRINITY_GG_10859_c1_g1_i2.p1, TRINITY_GG_10859_c1_g1_i3.p1, TRINITY_GG_11972_c8_g1_i13.p1, TRINITY_GG_11972_c8_g1_i14.p1, TRINITY_GG_11972_c8_g1_i2.p1, TRINITY_GG_11972_c8_g1_i3.p1, TRINITY_GG_11972_c8_g1_i6.p1, TRINITY_GG_11972_c8_g1_i8.p1, TRINITY_GG_1738_c4_g1_i2.p1, TRINITY_GG_1738_c4_g1_i4.p1, TRINITY_GG_3927_c5_g1_i1.p1	TRINITY_DN15615_c0_g1_i1.p1, TRINITY_DN3264_c0_g1_i1.p1, TRINITY_DN3264_c0_g1_i2.p1, TRINITY_DN4693_c0_g1_i1.p1	asmbl_108764.p1, asmbl_116227.p1, asmbl_116228.p1, asmbl_116245.p1, asmbl_116246.p1, asmbl_116247.p1, asmbl_143595.p1, asmbl_143596.p1, asmbl_143597.p1, asmbl_143598.p1, asmbl_143600.p1, asmbl_143607.p1, asmbl_143616.p1, asmbl_143617.p1, asmbl_143618.p1, asmbl_143619.p1, asmbl_143627.p1, asmbl_143634.p1, asmbl_143635.p1, asmbl_143636.p1, asmbl_143638.p1, asmbl_143639.p1, asmbl_143640.p1, asmbl_14…	g15372.t1, g15373.t1, g15509.t1, g19755.t1, g19756.t1, g23030.t1, g24380.t1, g24381.t1, g28797.t1, g28798.t1, g28801.t1, g28802.t1, g28805.t1, g28806.t3, g7576.t1, g7702.t1, g7702.t2, g7705.t1, g8219.t1, g8220.t1, g8220.t2, g8627.t1	STRG.12098.1.p1, STRG.12098.2.p1, STRG.12099.1.p1, STRG.12099.2.p1, STRG.12196.1.p1, STRG.12196.2.p1, STRG.16196.1.p1, STRG.16196.2.p1, STRG.19102.1.p1, STRG.20369.1.p1, STRG.20369.2.p1, STRG.20373.1.p1, STRG.20373.2.p1, STRG.24684.2.p1, STRG.24684.3.p1, STRG.24684.4.p1, STRG.24686.1.p1, STRG.24686.2.p1, STRG.24688.1.p1, STRG.24689.1.p1, STRG.24690.1.p1, STRG.24690.2.p1, STRG.24693.1.p1, STRG.246…	TRINITY_GG_1496_c1_g1_i1.p1, TRINITY_GG_1496_c1_g1_i3.p1, TRINITY_GG_1496_c1_g1_i4.p1, TRINITY_GG_1671_c19_g1_i1.p1, TRINITY_GG_2199_c3_g2_i1.p1, TRINITY_GG_2199_c3_g2_i2.p1, TRINITY_GG_2199_c3_g3_i1.p1, TRINITY_GG_2199_c3_g3_i2.p1, TRINITY_GG_2199_c3_g3_i3.p1, TRINITY_GG_2971_c117_g1_i1.p1, TRINITY_GG_3708_c45_g2_i2.p1, TRINITY_GG_3708_c45_g2_i6.p1, TRINITY_GG_3708_c45_g2_i8.p1, TRINITY_GG_3708_…	NP_001296500.1, XP_004922768.2, XP_004928916.1, XP_004928917.2, XP_004928918.1, XP_004928920.1, XP_004929514.1, XP_004929547.5, XP_012548032.1, XP_012548096.1, XP_012548163.2, XP_012548164.1, XP_012548167.1, XP_012548170.2, XP_021205528.2, XP_021205530.1, XP_037872354.1, XP_062528936.1, XP_062528937.1, XP_062528938.1, XP_062528939.1, XP_062528940.1, XP_062528942.1, XP_062528943.1, XP_062528944.1,…	NP_495846.1	NP_001285249.1, NP_001285250.1, NP_001285251.1, NP_001285253.1, NP_001285254.1, NP_001350861.1, NP_477503.1, NP_572976.1, NP_572977.1, NP_572978.1, NP_572979.1, NP_572981.1, NP_572982.1, NP_572983.1, NP_572985.1, NP_572987.1, NP_644677.1, NP_651466.1	XP_046444597.1, XP_046444598.1, XP_046444599.1, XP_046444600.1, XP_046444601.1, XP_046454403.1, XP_046454425.1, XP_046454479.1, XP_046454514.1, XP_046455615.1, XP_046455616.1, XP_046455617.1, XP_046455619.1, XP_046455620.1, XP_046455621.1, XP_046455622.1, XP_046455623.1, XP_046455624.1, XP_046455625.1, XP_046455626.1, XP_046455785.1, XP_046455786.1, XP_046455788.1, XP_046455789.1, XP_046455790.1,…	XP_050519817.1, XP_050519818.1, XP_050519819.1, XP_050520136.1, XP_050520137.1, XP_050520622.1, XP_050520835.1, XP_050520933.1, XP_050523876.1, XP_050523877.1, XP_050528285.1, XP_050528297.1, XP_050528305.1, XP_050528315.1, XP_050528320.1, XP_050528328.1, XP_050528339.1, XP_050539417.1, XP_050539418.1, XP_050539419.1, XP_050539420.1, XP_050539421.1, XP_050539422.1, XP_050539423.1, XP_050539436.1,…	XP_042204864.1, XP_042204865.1, XP_042204866.1, XP_042207813.1, XP_042207814.1, XP_042207816.1, XP_042207817.1, XP_042207818.1, XP_042207819.1, XP_042207820.1, XP_042207821.1, XP_042210016.1, XP_042210017.1, XP_042211365.1, XP_042211366.1, XP_042214795.1, XP_042214796.1, XP_042214797.1, XP_042214798.1, XP_042214799.1, XP_042214800.1, XP_042216727.1, XP_042221195.1, XP_042227933.1, XP_042227977.1,…	NP_060867.2	XP_046658757.1, XP_046659852.1, XP_046660187.1, XP_046667246.1, XP_046667247.1, XP_046675280.1, XP_046675650.1, XP_046675939.1, XP_046676059.1, XP_046676086.1, XP_046676579.1, XP_046676998.1, XP_046678584.1, XP_046678585.1, XP_046678587.1, XP_046678859.1, XP_046683423.1, XP_046683466.1, XP_046683467.1, XP_046683468.1, XP_046683469.1, XP_046683470.1, XP_046683471.1, XP_046683472.1, XP_046683477.1,…	NP_001129712.1, NP_758468.2, NP_780552.1	XP_064080572.1, XP_064087298.1, XP_064087299.1, XP_064100286.1, XP_064100287.1, XP_064100288.1, XP_064100611.1, XP_064100612.1, XP_064100913.1, XP_064101054.1, XP_064104253.1, XP_064104657.1, XP_064107282.1, XP_064108127.1, XP_064108128.1, XP_064108130.1, XP_064108131.1, XP_064108132.1, XP_064108133.1, XP_064108137.1, XP_064108139.1, XP_064108140.1, XP_064112504.1, XP_064118851.1, XP_064118853.1	XP_022161379.1, XP_022161381.1, XP_022161382.1, XP_022161386.1, XP_022161388.1, XP_022161395.1, XP_022161396.1, XP_022161397.1, XP_022161398.1, XP_022161399.1, XP_022161402.1, XP_022161403.1, XP_022161435.1, XP_022163678.1, XP_022163682.1, XP_022167205.1, XP_022167206.1, XP_022167208.1, XP_022167209.1, XP_022174784.1, XP_022174785.1, XP_022179395.1, XP_022179947.1, XP_022179948.1, XP_022179949.1,…	XP_022184097.2, XP_022186050.1, XP_022186051.1, XP_022186053.1, XP_022186303.2, XP_022186304.1, XP_022186318.2, XP_022186386.2, XP_022196228.2, XP_022196229.2, XP_022196327.1, XP_022196328.1, XP_022196658.2, XP_022199688.2, XP_039281794.1, XP_039281980.1, XP_039285958.1, XP_039285959.1, XP_039290144.1, XP_039296559.1, XP_039297717.1, XP_039298540.1, XP_039298541.1, XP_039298543.1, XP_039298622.1,…	XP_059468297.1, XP_059471055.1, XP_059471056.1, XP_059471057.1, XP_059474149.1, XP_059474158.1, XP_059474159.1, XP_059474195.1, XP_059474196.1, XP_059474371.1, XP_059474372.1, XP_059474373.1, XP_059474374.1, XP_059474459.1, XP_059474513.1, XP_059474604.1, XP_059474605.1, XP_059474741.1, XP_059474742.1, XP_059475226.1, XP_059475227.1, XP_059488770.1	XP_026805369.1, XP_026805531.1, XP_026806860.1, XP_026808743.1, XP_026808744.1, XP_026809212.1, XP_026811048.1, XP_026811049.1, XP_026812881.1, XP_026812906.1, XP_026812956.1, XP_026813365.1, XP_026819227.1, XP_026819433.1, XP_026821929.1, XP_026821930.1, XP_026821931.1, XP_026821934.1, XP_026821935.1, XP_026821936.1, XP_026821937.1, XP_026821938.1, XP_026822611.1, XP_026822612.1, XP_026822692.1	XP_060833446.1, XP_060834882.1, XP_060835197.1, XP_060839648.1, XP_060839649.1, XP_060839700.1, XP_060839742.1, XP_060839743.1, XP_060840055.1, XP_060840056.1, XP_060840057.1, XP_060840058.1, XP_060840753.1, XP_060840788.1, XP_060840856.1, XP_060845206.1, XP_060845413.1, XP_060845414.1, XP_060846689.1, XP_060847206.1, XP_060847338.1, XP_060847470.1, XP_060848848.1, XP_060848855.1, XP_060848864.1,…	XP_049829273.1, XP_049838387.1, XP_049838388.1, XP_049838389.1, XP_049838390.1, XP_049838391.1, XP_049838392.1, XP_049838393.1, XP_049838394.1, XP_049838395.1, XP_049839379.1, XP_049839380.1, XP_049839858.1, XP_049839992.1, XP_049839993.1, XP_049839994.1, XP_049839995.1, XP_049839996.1, XP_049839998.1, XP_049839999.1, XP_049840000.1, XP_049840001.1, XP_049840002.1, XP_049840244.1, XP_049840245.1,…	XP_008191961.1, XP_008191964.2, XP_008191965.2, XP_008191966.1, XP_008191970.1, XP_008191987.1, XP_008192683.2, XP_015835100.2, XP_015836549.1, XP_015836551.1, XP_015836552.1, XP_064214315.1, XP_064214494.1, XP_064214570.1, XP_967340.1, XP_968177.1, XP_968478.1, XP_969421.1, XP_972126.1, XP_972175.3, XP_972225.1, XP_972338.1, XP_972430.2, XP_972532.2
OG0000022		XP_050055773.1, XP_050058028.1, XP_050060195.1, XP_050065587.1, XP_050065953.1		NP_001156537.1, XP_001951832.2, XP_003244198.1, XP_008179457.1, XP_008179463.1, XP_008179485.1, XP_008180263.1, XP_008180335.1, XP_008180483.1, XP_008181021.1, XP_008181053.1, XP_008183210.1, XP_008184270.1, XP_008185984.1, XP_016656359.1, XP_016658575.2, XP_016660482.1, XP_016661946.1, XP_016665006.1, XP_029340971.1, XP_029340998.1, XP_029341068.1, XP_029343684.1, XP_029346063.1, XP_029348538.1	asmbl_100152.p1, asmbl_100948.p1, asmbl_103239.p1, asmbl_107434.p1, asmbl_112334.p1, asmbl_112693.p1, asmbl_112733.p1, asmbl_11298.p1, asmbl_120553.p1, asmbl_126360.p1, asmbl_126361.p1, asmbl_126463.p1, asmbl_128415.p1, asmbl_129815.p1, asmbl_133574.p1, asmbl_133575.p1, asmbl_133578.p1, asmbl_139605.p1, asmbl_143230.p1, asmbl_143231.p1, asmbl_146521.p1, asmbl_155046.p1, asmbl_158869.p1, asmbl_159…	g10772.t1, g11198.t1, g11198.t2, g13401.t1, g13417.t1, g13475.t1, g14712.t1, g14798.t1, g17210.t1, g17811.t1, g20322.t1, g2084.t1, g2084.t2, g21666.t1, g23274.t1, g24076.t1, g24076.t2, g24456.t1, g24456.t2, g24461.t1, g24464.t1, g2613.t1, g2613.t2, g28575.t1, g29096.t1, g29381.t1, g30212.t1, g31164.t1, g31870.t1, g33318.t1, g33387.t1, g33409.t1, g35791.t1, g37433.t1, g37467.t1, g37467.t2, g38026.…	STRG.11055.1.p1, STRG.11968.1.p1, STRG.12439.1.p1, STRG.12439.2.p1, STRG.15202.1.p1, STRG.159.1.p1, STRG.159.2.p1, STRG.19305.1.p1, STRG.19862.1.p1, STRG.22013.1.p1, STRG.22583.1.p1, STRG.24832.5.p1, STRG.25116.1.p1, STRG.27157.1.p1, STRG.27355.1.p1, STRG.27355.2.p1, STRG.29963.1.p1, STRG.30383.1.p1, STRG.31771.1.p1, STRG.31948.1.p1, STRG.32283.1.p1, STRG.3320.1.p1, STRG.33315.1.p1, STRG.444.1.p1…	TRINITY_GG_12261_c0_g1_i1.p1, TRINITY_GG_12825_c2_g1_i1.p1, TRINITY_GG_13362_c40_g1_i1.p1, TRINITY_GG_14217_c0_g2_i1.p1, TRINITY_GG_14431_c24_g1_i1.p1, TRINITY_GG_14431_c24_g1_i2.p1, TRINITY_GG_14779_c18_g1_i1.p1, TRINITY_GG_16985_c12_g1_i1.p1, TRINITY_GG_16985_c12_g1_i2.p1, TRINITY_GG_17232_c8_g1_i1.p1, TRINITY_GG_18625_c1_g1_i1.p1, TRINITY_GG_20126_c5_g2_i1.p1, TRINITY_GG_20140_c0_g2_i1.p1, TRI…	asmbl_100858.p1, asmbl_101382.p1, asmbl_102130.p1, asmbl_106020.p1, asmbl_109587.p1, asmbl_109588.p1, asmbl_113381.p1, asmbl_113381.p2, asmbl_113382.p1, asmbl_113383.p1, asmbl_113384.p1, asmbl_117978.p1, asmbl_119659.p1, asmbl_12084.p1, asmbl_121186.p1, asmbl_121187.p1, asmbl_123180.p1, asmbl_125893.p1, asmbl_126317.p1, asmbl_129111.p1, asmbl_13342.p1, asmbl_13365.p1, asmbl_13367.p1, asmbl_136633…	g10532.t1, g11081.t1, g11357.t1, g13944.t1, g14007.t1, g14240.t1, g15616.t1, g16142.t1, g16345.t1, g16757.t1, g16806.t1, g17951.t1, g20325.t1, g22958.t1, g26876.t1, g28417.t1, g28665.t1, g28919.t2, g30031.t1, g31136.t1, g32480.t1, g3295.t1, g33832.t1, g34477.t1, g34877.t1, g34878.t1, g35390.t1, g355.t1, g355.t2, g3589.t1, g3605.t1, g3607.t1, g36414.t1, g36511.t1, g37420.t1, g39541.t1, g39693.t1, …	STRG.10513.1.p1, STRG.14177.1.p1, STRG.14980.1.p1, STRG.16672.1.p1, STRG.16672.1.p2, STRG.16672.2.p1, STRG.16672.3.p1, STRG.18134.1.p1, STRG.207.1.p1, STRG.207.1.p2, STRG.207.2.p1, STRG.207.3.p1, STRG.21666.1.p1, STRG.25039.1.p1, STRG.25039.2.p1, STRG.26046.1.p1, STRG.26365.1.p1, STRG.26822.1.p1, STRG.27593.1.p1, STRG.27593.2.p1, STRG.27593.3.p1, STRG.27593.5.p1, STRG.2968.1.p1, STRG.30743.1.p1, …	TRINITY_GG_10444_c41_g2_i1.p1, TRINITY_GG_10755_c37_g1_i1.p1, TRINITY_GG_10755_c37_g1_i2.p1, TRINITY_GG_12238_c0_g1_i1.p1, TRINITY_GG_12587_c14_g1_i1.p1, TRINITY_GG_12587_c14_g1_i2.p1, TRINITY_GG_13022_c3_g1_i1.p1, TRINITY_GG_13022_c3_g1_i10.p1, TRINITY_GG_13022_c3_g1_i2.p1, TRINITY_GG_13022_c3_g1_i3.p1, TRINITY_GG_13022_c3_g1_i6.p1, TRINITY_GG_13022_c3_g1_i9.p1, TRINITY_GG_13113_c1_g2_i1.p1, TRI…	TRINITY_DN30206_c0_g1_i1.p1, TRINITY_DN624_c0_g1_i1.p1, TRINITY_DN624_c0_g1_i2.p1, TRINITY_DN624_c0_g1_i5.p1, TRINITY_DN624_c0_g1_i6.p1	asmbl_101419.p1, asmbl_105416.p1, asmbl_106091.p1, asmbl_106390.p1, asmbl_10912.p1, asmbl_12081.p1, asmbl_12083.p1, asmbl_12092.p1, asmbl_12328.p1, asmbl_12996.p1, asmbl_13050.p1, asmbl_13553.p1, asmbl_139321.p1, asmbl_14357.p1, asmbl_16181.p1, asmbl_166207.p1, asmbl_167321.p1, asmbl_167945.p1, asmbl_167947.p1, asmbl_167948.p1, asmbl_168956.p1, asmbl_169022.p1, asmbl_169024.p1, asmbl_170521.p1, a…	g12961.t1, g14743.t1, g16308.t1, g19394.t1, g20621.t1, g207.t1, g21302.t1, g2175.t1, g22100.t1, g22344.t1, g22429.t1, g22430.t1, g2548.t1, g2661.t1, g28145.t1, g30.t1, g3014.t1, g33960.t1, g3456.t1, g3457.t1, g3462.t1, g35145.t1, g3562.t1, g35699.t1, g35700.t1, g35969.t1, g3605.t1, g36581.t1, g36614.t1, g36616.t1, g37337.t1, g3964.t1, g3997.t1, g40111.t1, g4126.t1, g439.t1, g439.t2, g4402.t1, g50…	STRG.11513.1.p1, STRG.12961.1.p1, STRG.17129.1.p1, STRG.17724.1.p1, STRG.18286.1.p1, STRG.18623.1.p1, STRG.24044.1.p1, STRG.29668.1.p1, STRG.4733.1.p1, STRG.9741.1.p1	TRINITY_GG_1290_c2_g1_i1.p1, TRINITY_GG_13052_c1_g1_i1.p1, TRINITY_GG_2131_c50_g1_i1.p1, TRINITY_GG_2131_c50_g1_i2.p1, TRINITY_GG_2207_c88_g1_i1.p1, TRINITY_GG_2326_c31_g1_i1.p1, TRINITY_GG_2326_c31_g1_i2.p1, TRINITY_GG_2444_c604_g1_i1.p1, TRINITY_GG_2879_c35_g1_i1.p1, TRINITY_GG_3213_c135_g1_i1.p1	XP_012546752.1, XP_037871092.1		NP_648146.1		XP_050523154.1, XP_050528140.1, XP_050528183.1, XP_050542002.1, XP_050547176.1, XP_050548071.1	XP_042207910.1, XP_042212587.1, XP_042212768.1, XP_042227337.1, XP_042231816.1, XP_042238892.1		XP_046660088.1, XP_046660578.1, XP_046661985.1, XP_046663152.1, XP_046663525.1, XP_046665756.1, XP_046665827.1, XP_046665870.1, XP_046665994.1, XP_046666238.1, XP_046666354.1, XP_046666546.1, XP_046671118.1, XP_046671314.1, XP_046674734.1, XP_046677221.1, XP_046677280.1, XP_046678976.1, XP_046679091.1, XP_046682066.1, XP_046682079.1, XP_046684357.1, XP_046684399.1, XP_046684402.1, XP_046684440.1,…		XP_064077660.1, XP_064077663.1, XP_064078529.1, XP_064079551.1, XP_064081856.1, XP_064083080.1, XP_064086113.1, XP_064086234.1, XP_064088419.1, XP_064088648.1, XP_064088649.1, XP_064090654.1, XP_064091126.1, XP_064093788.1, XP_064093977.1, XP_064094448.1, XP_064096291.1, XP_064097660.1, XP_064098062.1, XP_064098572.1, XP_064099285.1, XP_064099286.1, XP_064099287.1, XP_064099288.1, XP_064100819.1,…	XP_022160245.1, XP_022160253.1, XP_022160371.1, XP_022160758.1, XP_022160840.1, XP_022161579.1, XP_022161829.1, XP_022161875.1, XP_022162249.1, XP_022163042.1, XP_022165323.1, XP_022165458.1, XP_022166568.1, XP_022166570.1, XP_022167504.1, XP_022167698.1, XP_022169591.1, XP_022169600.1, XP_022171315.1, XP_022172207.1, XP_022172484.1, XP_022174298.1, XP_022175378.1, XP_022175500.1, XP_022177677.1,…	XP_022186175.1, XP_022203071.1, XP_022205998.2, XP_039277037.1, XP_039277463.1, XP_039278090.1, XP_039278280.1, XP_039278796.1, XP_039278826.1, XP_039280642.1, XP_039281219.1, XP_039281713.1, XP_039281931.1, XP_039282953.1, XP_039287071.1, XP_039288227.1, XP_039288721.1, XP_039289105.1, XP_039293914.1, XP_039296694.1, XP_039296701.1, XP_039297176.1, XP_039297262.1, XP_039300073.1	XP_059472882.1, XP_059474470.1	XP_026810641.1, XP_026818482.1, XP_026818483.1, XP_026819131.1, XP_026819591.1, XP_026819613.1, XP_026820379.1, XP_026821326.1, XP_026821628.1, XP_026821631.1, XP_026821705.1	XP_060843703.1, XP_060843886.1, XP_060844083.1, XP_060844084.1, XP_060845474.1, XP_060845776.1, XP_060846167.1, XP_060846197.1, XP_060846377.1, XP_060846432.1, XP_060846489.1, XP_060847281.1, XP_060847610.1, XP_060847739.1, XP_060847925.1, XP_060848502.1	XP_049847638.1, XP_049847639.1, XP_049852972.1, XP_049856191.1, XP_049861889.1
OG0000023	XP_021694215.1, XP_021697292.1, XP_021709560.1, XP_021711358.1, XP_021712997.1	XP_027849389.2, XP_050059397.1, XP_050059839.1, XP_050059849.1, XP_050059878.1, XP_050065498.1		XP_008178783.1, XP_008178785.1, XP_008180189.1, XP_008182004.1, XP_008182275.1, XP_008182642.1, XP_008182760.1, XP_008182761.1, XP_008183018.1, XP_008183554.1, XP_008184219.1, XP_008188646.2, XP_008189014.1, XP_008189441.1, XP_008189479.1, XP_008189500.1, XP_008189522.1, XP_008189968.2, XP_016659987.1, XP_029341373.1, XP_029342151.1, XP_029347897.1, XP_029348359.1, XP_029348360.1	asmbl_105393.p1, asmbl_11146.p1, asmbl_11147.p1, asmbl_114122.p1, asmbl_114563.p1, asmbl_120410.p2, asmbl_120416.p1, asmbl_126501.p1, asmbl_126686.p1, asmbl_126953.p2, asmbl_126954.p1, asmbl_133841.p1, asmbl_139260.p1, asmbl_146762.p1, asmbl_146764.p1, asmbl_146766.p1, asmbl_146784.p1, asmbl_146939.p1, asmbl_146940.p1, asmbl_146943.p1, asmbl_146944.p1, asmbl_147816.p1, asmbl_147822.p1, asmbl_1495…	g13246.t1, g14789.t1, g15010.t1, g16105.t1, g16239.t4, g16781.t1, g16796.t1, g17303.t1, g17967.t1, g20464.t1, g20516.t1, g20700.t1, g23674.t1, g25470.t1, g26624.t1, g2681.t1, g26940.t1, g28039.t1, g28308.t1, g28842.t1, g30946.t1, g31559.t1, g3235.t1, g33771.t1, g33943.t1, g35564.t1, g35725.t1, g37479.t1, g37546.t1, g37546.t2, g37617.t1, g39594.t1, g4101.t1, g41092.t1, g41232.t1, g43738.t1, g43739…	STRG.18354.1.p2, STRG.25960.1.p2, STRG.25973.2.p1, STRG.32386.1.p1, STRG.32450.1.p1, STRG.33581.1.p2, STRG.33581.2.p2, STRG.33581.3.p2, STRG.33581.4.p2	TRINITY_GG_10121_c19_g1_i1.p1, TRINITY_GG_1112_c33_g1_i1.p1, TRINITY_GG_13749_c23_g1_i1.p1, TRINITY_GG_13749_c24_g1_i1.p1, TRINITY_GG_13749_c27_g1_i1.p1, TRINITY_GG_14563_c20_g1_i1.p1, TRINITY_GG_15074_c14_g1_i1.p1, TRINITY_GG_15074_c46_g1_i1.p1, TRINITY_GG_15074_c54_g1_i1.p1, TRINITY_GG_16030_c0_g1_i1.p1, TRINITY_GG_16420_c29_g1_i1.p1, TRINITY_GG_16429_c0_g1_i1.p1, TRINITY_GG_16430_c0_g1_i1.p1, …	asmbl_103402.p1, asmbl_10376.p1, asmbl_108305.p1, asmbl_109688.p3, asmbl_109688.p5, asmbl_110087.p1, asmbl_111655.p1, asmbl_11797.p1, asmbl_119139.p1, asmbl_125828.p1, asmbl_130317.p1, asmbl_130319.p2, asmbl_130319.p3, asmbl_130320.p1, asmbl_13189.p1, asmbl_134128.p1, asmbl_134128.p2, asmbl_134129.p1, asmbl_135549.p1, asmbl_136308.p1, asmbl_139161.p1, asmbl_140254.p1, asmbl_148587.p1, asmbl_14858…	g12052.t1, g12943.t1, g15564.t1, g17464.t1, g17770.t1, g18338.t1, g18339.t1, g18572.t1, g18573.t1, g19531.t2, g19673.t1, g20661.t1, g20730.t1, g2247.t1, g22822.t1, g23231.t1, g23400.t1, g23678.t1, g24608.t1, g25404.t1, g26150.t1, g26224.t1, g26482.t1, g26483.t1, g26643.t1, g26847.t1, g27901.t1, g2842.t1, g29346.t1, g30766.t1, g30767.t1, g31180.t1, g31383.t1, g3185.t1, g32023.t1, g34261.t1, g3511.…	STRG.1197.1.p1, STRG.12354.1.p1, STRG.12583.1.p1, STRG.27626.1.p5, STRG.6143.2.p3, STRG.6143.3.p1, STRG.9162.1.p3, STRG.9162.2.p3, STRG.9162.3.p3, STRG.9552.1.p2	TRINITY_GG_10658_c37_g1_i1.p1, TRINITY_GG_10985_c6_g1_i1.p1, TRINITY_GG_11471_c20_g1_i1.p1, TRINITY_GG_11683_c0_g1_i1.p1, TRINITY_GG_11689_c0_g1_i1.p1, TRINITY_GG_11720_c26_g1_i1.p1, TRINITY_GG_11720_c36_g1_i1.p1, TRINITY_GG_12236_c0_g1_i1.p1, TRINITY_GG_12345_c14_g1_i1.p1, TRINITY_GG_12345_c20_g1_i1.p1, TRINITY_GG_12780_c144_g1_i1.p1, TRINITY_GG_12935_c34_g1_i1.p1, TRINITY_GG_1320_c11_g1_i1.p1, …	TRINITY_DN38399_c0_g1_i1.p1, TRINITY_DN41505_c0_g1_i1.p1, TRINITY_DN4604_c0_g1_i2.p1, TRINITY_DN4604_c0_g1_i4.p1, TRINITY_DN4604_c0_g1_i5.p1, TRINITY_DN4604_c0_g1_i6.p1, TRINITY_DN4604_c0_g1_i7.p1	asmbl_100356.p1, asmbl_10499.p1, asmbl_10500.p1, asmbl_109152.p1, asmbl_109153.p1, asmbl_109867.p1, asmbl_114376.p1, asmbl_115034.p1, asmbl_123480.p1, asmbl_128121.p1, asmbl_137357.p1, asmbl_137360.p1, asmbl_137360.p2, asmbl_137887.p1, asmbl_154462.p1, asmbl_15592.p1, asmbl_157383.p1, asmbl_157805.p1, asmbl_157879.p1, asmbl_160634.p1, asmbl_161506.p1, asmbl_162701.p1, asmbl_163675.p1, asmbl_16514…	g10712.t1, g11056.t1, g11598.t1, g13270.t1, g1402.t1, g14567.t1, g16245.t1, g18878.t1, g19105.t1, g20672.t1, g20755.t1, g21122.t1, g23131.t1, g23295.t1, g24066.t1, g25492.t1, g2594.t1, g26255.t1, g27804.t1, g27914.t1, g2917.t1, g30453.t1, g30967.t1, g31107.t1, g31197.t1, g31237.t1, g32492.t1, g33449.t1, g34076.t1, g34634.t1, g35371.t1, g36550.t1, g37950.t1, g37951.t1, g37952.t1, g37954.t1, g37955…	STRG.17014.1.p1, STRG.3025.2.p3, STRG.6707.1.p1, STRG.7894.1.p1	TRINITY_GG_13261_c0_g1_i1.p1, TRINITY_GG_13290_c0_g1_i1.p1, TRINITY_GG_13890_c0_g1_i1.p1, TRINITY_GG_14175_c0_g1_i1.p1, TRINITY_GG_1439_c10_g1_i1.p1, TRINITY_GG_15079_c0_g1_i1.p1, TRINITY_GG_1552_c0_g1_i1.p1, TRINITY_GG_1599_c119_g1_i1.p1, TRINITY_GG_1892_c109_g1_i1.p1, TRINITY_GG_1943_c0_g1_i1.p1, TRINITY_GG_1976_c26_g2_i1.p1, TRINITY_GG_2038_c21_g2_i1.p1, TRINITY_GG_2251_c15_g1_i1.p1, TRINITY_G…	XP_037867144.1, XP_037871244.1, XP_037874343.2, XP_037874840.2, XP_037876915.1, XP_062524815.1, XP_062525098.1, XP_062526265.1, XP_062527189.1, XP_062527715.1, XP_062527716.1, XP_062527926.1, XP_062527927.1, XP_062527931.1, XP_062527935.1, XP_062528133.1, XP_062529124.1, XP_062529772.1, XP_062530453.1, XP_062530826.1, XP_062531463.1, XP_062532094.1, XP_062532231.1, XP_062532665.1, XP_062532873.1,…			XP_046443918.1, XP_046449329.1, XP_046451634.1, XP_046462473.1	XP_050524295.1, XP_050524610.1, XP_050529608.1, XP_050539371.1, XP_050540296.1, XP_050544270.1	XP_042209793.1, XP_042216902.1, XP_042220385.1, XP_042234772.1, XP_042235355.1, XP_042236985.1, XP_042243248.1		XP_046671149.1, XP_046677399.1, XP_046684701.1, XP_046684978.1		XP_064078494.1, XP_064079418.1, XP_064079419.1, XP_064079421.1, XP_064080731.1, XP_064081047.1, XP_064081553.1, XP_064081566.1, XP_064085209.1, XP_064088405.1, XP_064088507.1, XP_064089181.1, XP_064089927.1, XP_064090688.1, XP_064090689.1, XP_064090761.1, XP_064091121.1, XP_064091616.1, XP_064098259.1, XP_064099399.1, XP_064099400.1, XP_064100457.1, XP_064100772.1, XP_064100788.1, XP_064100801.1,…	XP_022166645.1, XP_022170827.1, XP_022172894.1, XP_022173418.1, XP_022174098.1, XP_022175447.1, XP_022180572.1, XP_022181088.1, XP_022182223.1	XP_022193881.2, XP_022196127.2, XP_022196254.2, XP_039277032.1, XP_039283677.1, XP_039287336.1, XP_039291150.1, XP_039291792.1, XP_039292569.1, XP_039297391.1, XP_039298004.1, XP_039298111.1		XP_026819318.1	XP_060836403.1	XP_049835864.1, XP_049855039.1, XP_049861619.1	XP_008200522.1, XP_015840079.1
OG0000024	XP_021697550.1, XP_021698064.1, XP_021698875.1, XP_021705066.1, XP_021713287.1, XP_021713290.1	XP_027843555.2, XP_050056121.1, XP_050056188.1, XP_050058867.1, XP_050062878.1, XP_050063003.1, XP_050063015.1, XP_050063025.1, XP_050063038.1, XP_050063086.1, XP_050063254.1, XP_050064300.1, XP_050064318.1, XP_050064462.1, XP_050064593.1, XP_050064745.1, XP_050064817.1, XP_050064866.1, XP_050064873.1, XP_050064911.1, XP_050064988.1, XP_050064995.1, XP_050065009.1, XP_050065014.1, XP_050065024.1,…		NP_001191896.1, NP_001233059.1, XP_001951909.1, XP_003240140.1, XP_003241214.1, XP_003244703.1, XP_003245376.1, XP_008178525.1, XP_008178820.1, XP_008180703.1, XP_008180759.1, XP_008181765.1, XP_008182496.1, XP_008182780.1, XP_008182981.1, XP_008183156.1, XP_008184725.1, XP_008185268.1, XP_008185493.1, XP_008187181.1, XP_008188471.1, XP_008188668.1, XP_008188715.1, XP_008189339.1, XP_008189952.1,…	asmbl_102205.p1, asmbl_102353.p1, asmbl_106245.p1, asmbl_106619.p1, asmbl_107426.p1, asmbl_107427.p1, asmbl_114364.p1, asmbl_114483.p1, asmbl_116654.p1, asmbl_125793.p1, asmbl_133097.p1, asmbl_135781.p1, asmbl_137433.p1, asmbl_140022.p1, asmbl_141734.p1, asmbl_144512.p1, asmbl_14500.p1, asmbl_14501.p1, asmbl_146758.p1, asmbl_155523.p2, asmbl_155524.p1, asmbl_155525.p1, asmbl_159012.p1, asmbl_1605…	g10578.t1, g11165.t1, g11181.t1, g11231.t1, g11665.t1, g13355.t1, g15667.t1, g18270.t1, g18830.t1, g18883.t1, g19339.t1, g20167.t1, g20173.t1, g20420.t1, g20751.t1, g20878.t1, g21319.t1, g21622.t1, g21762.t1, g25243.t1, g25244.t1, g25256.t1, g25361.t1, g27406.t1, g27406.t2, g28935.t1, g29027.t1, g29739.t1, g29839.t1, g29909.t1, g31304.t1, g31491.t1, g31865.t1, g33843.t1, g33889.t1, g34535.t1, g37…	STRG.10321.1.p1, STRG.10321.2.p1, STRG.12599.1.p1, STRG.14239.1.p1, STRG.15029.1.p1, STRG.15029.1.p2, STRG.17306.1.p1, STRG.20426.2.p1, STRG.21112.1.p1, STRG.21787.1.p1, STRG.2544.1.p1, STRG.27160.1.p1, STRG.2856.1.p1, STRG.2856.2.p1, STRG.28869.1.p1, STRG.29713.1.p1, STRG.29834.1.p1, STRG.30152.1.p1, STRG.30152.2.p1, STRG.30388.1.p1, STRG.31069.1.p1, STRG.32217.1.p1, STRG.4026.1.p1, STRG.6779.1.…	TRINITY_GG_16182_c0_g1_i1.p1, TRINITY_GG_16182_c0_g1_i2.p1, TRINITY_GG_18364_c0_g1_i1.p1, TRINITY_GG_18571_c0_g2_i1.p1, TRINITY_GG_20509_c0_g2_i1.p1, TRINITY_GG_22571_c3_g1_i1.p1, TRINITY_GG_23172_c1_g1_i24.p2, TRINITY_GG_24742_c6_g1_i1.p1, TRINITY_GG_2640_c1_g1_i1.p1, TRINITY_GG_2848_c0_g1_i2.p2, TRINITY_GG_2848_c0_g1_i4.p2, TRINITY_GG_4289_c0_g1_i1.p1, TRINITY_GG_4387_c1_g1_i4.p1, TRINITY_GG_68…	asmbl_100863.p1, asmbl_101730.p1, asmbl_101732.p1, asmbl_109695.p1, asmbl_110038.p1, asmbl_110134.p1, asmbl_110135.p1, asmbl_111157.p1, asmbl_112598.p2, asmbl_112600.p1, asmbl_115790.p1, asmbl_117384.p1, asmbl_119183.p1, asmbl_122630.p1, asmbl_124495.p1, asmbl_125310.p1, asmbl_148247.p1, asmbl_148823.p1, asmbl_154432.p1, asmbl_154433.p1, asmbl_155895.p1, asmbl_156147.p1, asmbl_156625.p1, asmbl_15…	g10113.t1, g10113.t2, g11410.t1, g11411.t1, g12993.t1, g13692.t1, g13942.t1, g14017.t1, g14362.t1, g14983.t1, g15551.t1, g15879.t1, g16181.t1, g16350.t1, g16351.t1, g16784.t1, g16897.t1, g17140.t1, g17658.t1, g20216.t1, g21091.t1, g21771.t1, g23302.t1, g24645.t1, g24742.t1, g25736.t1, g26834.t1, g28422.t1, g28784.t1, g31187.t1, g31344.t1, g31426.t1, g31850.t1, g32247.t2, g32247.t3, g33258.t1, g33…	STRG.11050.1.p1, STRG.14154.1.p1, STRG.14726.1.p1, STRG.14902.1.p1, STRG.16217.1.p1, STRG.16230.1.p1, STRG.16230.2.p1, STRG.16590.1.p1, STRG.22920.1.p1, STRG.22920.2.p1, STRG.24875.1.p2, STRG.24983.1.p1, STRG.25334.1.p1, STRG.26413.1.p1, STRG.26413.2.p1, STRG.28459.1.p1, STRG.29096.1.p1, STRG.32306.1.p1, STRG.4510.1.p1, STRG.5513.1.p1, STRG.7398.1.p1, STRG.7398.1.p2, STRG.7398.2.p1, STRG.7398.2.p…	TRINITY_GG_11889_c11_g2_i1.p1, TRINITY_GG_11889_c11_g2_i2.p1, TRINITY_GG_14371_c0_g1_i1.p1, TRINITY_GG_15195_c14_g1_i1.p1, TRINITY_GG_15195_c14_g1_i2.p1, TRINITY_GG_15195_c14_g1_i3.p1, TRINITY_GG_15385_c0_g1_i1.p1, TRINITY_GG_16349_c16_g1_i1.p1, TRINITY_GG_16619_c22_g1_i1.p1, TRINITY_GG_2374_c0_g1_i1.p1, TRINITY_GG_5315_c4_g1_i1.p1, TRINITY_GG_6491_c0_g1_i1.p1, TRINITY_GG_9827_c9_g1_i1.p1	TRINITY_DN27245_c0_g1_i1.p1, TRINITY_DN6218_c0_g1_i3.p1, TRINITY_DN8874_c0_g1_i1.p1	asmbl_106055.p1, asmbl_106369.p1, asmbl_10918.p1, asmbl_11912.p1, asmbl_12318.p1, asmbl_12684.p1, asmbl_12820.p1, asmbl_13056.p1, asmbl_135.p1, asmbl_145914.p1, asmbl_15628.p1, asmbl_15657.p1, asmbl_157605.p1, asmbl_161056.p1, asmbl_166631.p1, asmbl_166633.p1, asmbl_167066.p1, asmbl_167092.p1, asmbl_167637.p1, asmbl_16847.p1, asmbl_168625.p1, asmbl_168750.p1, asmbl_169336.p1, asmbl_169718.p1, asm…	g1287.t1, g1427.t1, g15793.t1, g1822.t1, g1822.t2, g1904.t1, g19276.t1, g2195.t1, g22330.t1, g22424.t1, g29110.t1, g3018.t1, g31087.t1, g32705.t1, g3382.t1, g35296.t1, g3553.t1, g35536.t1, g35558.t1, g35856.t1, g36385.t1, g36480.t1, g36770.t1, g36926.t1, g37429.t1, g37500.t1, g3776.t1, g37909.t1, g37924.t1, g38069.t1, g38572.t1, g3871.t1, g38778.t1, g38979.t1, g39229.t1, g4001.t1, g4042.t1, g4753…	STRG.1162.1.p1, STRG.1176.1.p1, STRG.12480.1.p1, STRG.18.1.p1, STRG.1879.1.p1, STRG.26736.1.p1, STRG.27835.1.p1, STRG.3833.1.p1, STRG.4672.1.p1, STRG.4931.1.p1, STRG.4931.2.p1, STRG.6454.1.p1, STRG.6978.1.p2, STRG.726.1.p1	TRINITY_GG_1062_c22_g1_i1.p1, TRINITY_GG_1062_c22_g1_i2.p1, TRINITY_GG_1186_c71_g1_i1.p1, TRINITY_GG_1636_c24_g1_i2.p1, TRINITY_GG_185_c47_g2_i1.p1, TRINITY_GG_2035_c58_g1_i10.p1, TRINITY_GG_2035_c58_g1_i4.p1, TRINITY_GG_2035_c58_g1_i5.p1, TRINITY_GG_2035_c58_g1_i7.p1, TRINITY_GG_2035_c58_g1_i8.p1, TRINITY_GG_2035_c58_g1_i9.p1, TRINITY_GG_728_c0_g1_i1.p1, TRINITY_GG_728_c0_g1_i2.p1, TRINITY_GG_72…	XP_012543806.2, XP_012552527.2, XP_037866933.1, XP_037867870.1, XP_037869737.1, XP_037871249.1, XP_037872680.1, XP_037874605.1, XP_037875038.1, XP_037875391.1, XP_037875392.1, XP_037875928.2, XP_037876380.1, XP_037876439.1, XP_037876466.1, XP_037876528.1, XP_037876653.1, XP_062531762.1, XP_062531763.1, XP_062531799.1, XP_062531846.1, XP_062532122.1, XP_062532127.1, XP_062532893.1		NP_652056.2	XP_046438402.1, XP_046460295.1, XP_046461303.1		XP_042204013.1, XP_042206488.1, XP_042207033.1, XP_042220949.1, XP_042221881.1, XP_042226263.1, XP_042228180.1, XP_042228305.1, XP_042234059.1, XP_042234162.1, XP_042234163.1, XP_042234164.1		XP_046658594.1, XP_046662743.1, XP_046666759.1, XP_046666776.1, XP_046674568.1, XP_046674737.1, XP_046674798.1, XP_046676201.1, XP_046677425.1, XP_046679728.1, XP_046681265.1, XP_046684410.1, XP_046684480.1, XP_046684548.1, XP_046684573.1, XP_046684587.1, XP_046684659.1, XP_046684842.1, XP_046684845.1, XP_046685119.1, XP_046685307.1, XP_046685727.1, XP_046686640.1, XP_046686642.1, XP_046686680.1,…	NP_001343448.1	XP_064079508.1, XP_064081214.1, XP_064095987.1, XP_064095996.1, XP_064096004.1, XP_064096014.1, XP_064096025.1, XP_064098060.1, XP_064105765.1, XP_064109980.1	XP_022160844.1, XP_022160877.1, XP_022161010.1, XP_022162261.1, XP_022162851.1, XP_022163374.1, XP_022165899.1, XP_022168667.1, XP_022169491.1, XP_022170047.1, XP_022172347.1, XP_022172438.1, XP_022175254.1, XP_022177117.1, XP_022177371.1, XP_022177977.1, XP_022178083.1, XP_022178125.1, XP_022178821.1, XP_022179330.1, XP_022181867.1, XP_022182791.1, XP_022183436.1	XP_022203737.1, XP_039277433.1, XP_039279735.1, XP_039279757.1, XP_039279758.1, XP_039287880.1, XP_039289115.1, XP_039289547.1, XP_039293495.1, XP_039295476.1		XP_026818958.1	XP_060836328.1, XP_060842002.1, XP_060844436.1, XP_060845877.1, XP_060845881.1, XP_060845915.1, XP_060846163.1, XP_060846269.1, XP_060846383.1, XP_060846433.1	XP_049834958.1, XP_049839601.1, XP_049840416.1, XP_049855099.1, XP_049863621.1	XP_064213945.1, XP_064214654.1
OG0000025	XP_021702205.1, XP_021702206.1	XP_027837265.1, XP_027837266.1	XP_006566239.1, XP_006566240.1, XP_026299220.1	XP_001948815.2, XP_003242520.1, XP_003242521.1, XP_003243302.1, XP_003243303.1, XP_008178316.1, XP_008181224.2, XP_008181944.1, XP_008183072.2, XP_008184984.1, XP_008184986.1, XP_008188258.2, XP_016656111.1, XP_016657562.1, XP_016658130.1, XP_016658377.1, XP_016658378.1, XP_016658555.1, XP_016658591.1, XP_016658607.1, XP_016659045.1, XP_016659589.1, XP_016659590.1, XP_016659592.1, XP_016659593.1,…	asmbl_103125.p1, asmbl_103126.p1, asmbl_103127.p1, asmbl_103128.p1, asmbl_107898.p1, asmbl_107899.p1, asmbl_107900.p1, asmbl_107901.p1, asmbl_107902.p1, asmbl_109688.p1, asmbl_109689.p1, asmbl_109690.p1, asmbl_116527.p1, asmbl_116528.p1, asmbl_116529.p1, asmbl_116530.p1, asmbl_116531.p1, asmbl_116545.p1, asmbl_116546.p1, asmbl_116547.p1, asmbl_116552.p1, asmbl_116553.p1, asmbl_116555.p1, asmbl_11…	g11615.t1, g11615.t2, g25629.t1, g30163.t1, g30163.t2, g32040.t1, g32546.t1, g32546.t2, g34505.t1, g34505.t2, g34509.t1, g34517.t1, g34525.t1, g37516.t1, g37516.t2, g37521.t1, g37521.t2, g37522.t1, g40545.t1, g40545.t2, g42655.t1, g46945.t1, g46946.t1, g46946.t2, g46951.t1, g46951.t2, g46953.t1, g48301.t1, g48696.t1, g49431.t1, g58150.t1, g59754.t1, g63331.t1, g63787.t1, g63787.t2, g67658.t1	STRG.15539.1.p1, STRG.15539.2.p1, STRG.16347.1.p1, STRG.16347.2.p1, STRG.16347.3.p1, STRG.16347.4.p1, STRG.16347.5.p1, STRG.16616.1.p1, STRG.16616.2.p1, STRG.17613.1.p1, STRG.17613.2.p1, STRG.17613.3.p1, STRG.17613.4.p1, STRG.17620.1.p1, STRG.17626.1.p1, STRG.17626.2.p1, STRG.19348.1.p1, STRG.19348.3.p1, STRG.19348.4.p1, STRG.19355.3.p1, STRG.21033.4.p1, STRG.22048.1.p1, STRG.22048.2.p1, STRG.241…	TRINITY_GG_15576_c2_g1_i112.p1, TRINITY_GG_15576_c2_g1_i15.p1, TRINITY_GG_15576_c2_g1_i24.p1, TRINITY_GG_15576_c2_g1_i39.p1, TRINITY_GG_15576_c2_g1_i42.p1, TRINITY_GG_15576_c2_g1_i46.p1, TRINITY_GG_15576_c2_g1_i5.p1, TRINITY_GG_15576_c2_g1_i59.p1, TRINITY_GG_15576_c2_g1_i63.p1, TRINITY_GG_15576_c2_g1_i75.p1, TRINITY_GG_15576_c2_g1_i98.p1, TRINITY_GG_15577_c0_g1_i10.p1, TRINITY_GG_15577_c0_g1_i4.p…	asmbl_106100.p1, asmbl_106115.p1, asmbl_106116.p1, asmbl_106117.p1, asmbl_106118.p1, asmbl_110657.p1, asmbl_110660.p1, asmbl_118817.p1, asmbl_118818.p1, asmbl_118820.p1, asmbl_118825.p1, asmbl_126525.p1, asmbl_126526.p1, asmbl_126527.p1, asmbl_126811.p1, asmbl_135605.p1, asmbl_135606.p1, asmbl_135609.p1, asmbl_141203.p1, asmbl_141204.p1, asmbl_141208.p1, asmbl_155173.p1, asmbl_155177.p1, asmbl_15…	g20174.t1, g22248.t1, g24134.t1, g24134.t2, g27256.t1, g27577.t1, g30081.t1, g30084.t1, g34079.t1, g34079.t2, g36560.t1, g36560.t2, g36560.t3, g36686.t1, g39247.t1, g41166.t1, g45954.t1, g45954.t2, g47727.t1, g58742.t1, g61766.t1, g61766.t2, g61768.t1, g61768.t2, g61768.t3, g61768.t4, g61771.t1, g61771.t2, g61772.t1, g63546.t1, g63548.t1, g66043.t1, g67742.t1, g67742.t2, g69047.t1, g69047.t2, g69…	STRG.10601.1.p1, STRG.10601.2.p1, STRG.11610.1.p1, STRG.12863.2.p1, STRG.12870.1.p1, STRG.12870.2.p1, STRG.14157.2.p1, STRG.14299.3.p1, STRG.14299.4.p1, STRG.15619.1.p1, STRG.15619.2.p1, STRG.15619.3.p1, STRG.15619.4.p1, STRG.16310.1.p1, STRG.16310.2.p1, STRG.17479.1.p1, STRG.17479.2.p1, STRG.17479.3.p1, STRG.20033.1.p1, STRG.20033.2.p1, STRG.20880.1.p1, STRG.20880.2.p1, STRG.23033.1.p1, STRG.230…	TRINITY_GG_10574_c3_g1_i1.p1, TRINITY_GG_12780_c11_g1_i1.p1, TRINITY_GG_12780_c11_g1_i5.p1, TRINITY_GG_12780_c11_g1_i8.p1, TRINITY_GG_13055_c19_g1_i12.p1, TRINITY_GG_13055_c19_g1_i2.p1, TRINITY_GG_13055_c19_g1_i3.p1, TRINITY_GG_14094_c0_g1_i12.p1, TRINITY_GG_14094_c0_g1_i14.p1, TRINITY_GG_14094_c0_g1_i21.p1, TRINITY_GG_14094_c0_g1_i23.p1, TRINITY_GG_14094_c0_g1_i25.p1, TRINITY_GG_14094_c0_g1_i5.p…	TRINITY_DN1875_c0_g2_i1.p1, TRINITY_DN1875_c0_g4_i3.p1, TRINITY_DN2861_c0_g1_i1.p1, TRINITY_DN2861_c0_g1_i2.p1, TRINITY_DN2861_c0_g1_i3.p1, TRINITY_DN2861_c0_g1_i7.p1, TRINITY_DN6029_c0_g1_i1.p1, TRINITY_DN9944_c0_g1_i4.p1	asmbl_100629.p1, asmbl_100630.p1, asmbl_100631.p1, asmbl_100632.p1, asmbl_100633.p1, asmbl_105909.p1, asmbl_105910.p1, asmbl_105911.p1, asmbl_106915.p1, asmbl_106916.p1, asmbl_107799.p1, asmbl_107800.p1, asmbl_107801.p1, asmbl_107802.p1, asmbl_107861.p1, asmbl_107862.p1, asmbl_107863.p1, asmbl_107864.p1, asmbl_107866.p1, asmbl_108776.p1, asmbl_108848.p1, asmbl_108849.p1, asmbl_108850.p1, asmbl_10…	g10883.t1, g21162.t1, g21163.t1, g22286.t1, g22538.t1, g22726.t1, g22726.t2, g22733.t1, g22734.t1, g2296.t1, g23035.t1, g23062.t1, g23062.t2, g23063.t1, g23077.t1, g23077.t2, g23082.t1, g23082.t2, g23082.t3, g23346.t1, g23348.t1, g26033.t1, g26330.t1, g3047.t1, g36617.t1, g37087.t1, g37087.t2, g37087.t3, g37829.t1, g38043.t2, g38051.t1	STRG.1365.1.p1, STRG.16975.1.p1, STRG.16975.2.p1, STRG.16975.3.p1, STRG.17417.2.p1, STRG.17417.3.p1, STRG.17417.4.p1, STRG.17418.1.p1, STRG.18715.1.p1, STRG.18715.2.p1, STRG.18769.1.p1, STRG.18769.2.p1, STRG.18776.1.p1, STRG.18776.2.p1, STRG.18776.3.p1, STRG.18776.4.p1, STRG.1893.1.p1, STRG.1893.2.p1, STRG.19131.1.p1, STRG.19131.2.p1, STRG.19132.1.p1, STRG.19132.2.p1, STRG.19132.3.p1, STRG.19132.…	TRINITY_GG_10952_c0_g1_i3.p1, TRINITY_GG_10952_c0_g1_i4.p1, TRINITY_GG_10952_c0_g1_i5.p1, TRINITY_GG_11069_c0_g1_i2.p1, TRINITY_GG_11069_c0_g1_i3.p1, TRINITY_GG_11069_c0_g1_i5.p1, TRINITY_GG_11069_c0_g1_i7.p1, TRINITY_GG_1432_c7_g1_i1.p1, TRINITY_GG_1432_c7_g1_i2.p1, TRINITY_GG_1479_c0_g1_i3.p1, TRINITY_GG_2454_c0_g1_i2.p1, TRINITY_GG_2454_c0_g1_i4.p1, TRINITY_GG_2611_c103_g1_i1.p1, TRINITY_GG_33…	XP_037876266.1, XP_037876269.1	NP_001254310.1, NP_501919.1	NP_476589.4, NP_724095.1	XP_046456245.1, XP_046456246.1, XP_046463558.1	XP_050522690.1, XP_050522691.1, XP_050522694.1	XP_042210707.1, XP_042210708.1, XP_042210709.1	NP_001154993.1, NP_001154994.1, NP_001244123.1, NP_001244124.1, NP_001317952.1, NP_001317953.1, NP_009177.3, NP_059111.2, XP_011529874.1, XP_011529878.1, XP_016863163.1, XP_016863164.2, XP_047305516.1, XP_047305517.1, XP_047305518.1	XP_046673148.1	NP_001349344.2, NP_001355796.1, NP_001355797.1, NP_001408063.1, NP_694768.1, NP_848748.2, XP_006517073.1, XP_006517074.1, XP_006517076.1, XP_017168500.1, XP_017168501.1, XP_036010271.1, XP_036010272.1	XP_064119781.1, XP_064120222.1	XP_022160501.1, XP_022160502.1, XP_022160503.1, XP_022160504.1, XP_022160505.1, XP_022160506.1, XP_022160507.1, XP_022177615.1, XP_022179017.1, XP_022180154.1, XP_022180155.1, XP_022180637.1, XP_022180638.1, XP_022180639.1, XP_022180640.1, XP_022183765.1	XP_039295967.1	XP_059478875.1, XP_059478882.1, XP_059478888.1, XP_059478896.1	XP_026814178.1, XP_026814184.1	XP_060833662.1, XP_060833663.1	XP_049856548.1, XP_049856549.1, XP_049856550.1, XP_049856551.1, XP_049856552.1, XP_049856553.1	XP_015837887.1
OG0000026	XP_021694279.1	XP_050056173.1, XP_050056220.1, XP_050059690.1, XP_050060566.1, XP_050063074.1, XP_050063093.1, XP_050063094.1, XP_050064382.1, XP_050064855.1, XP_050064856.1, XP_050066100.1, XP_050066101.1		XP_008178670.1, XP_008187890.1, XP_016662984.1	asmbl_100924.p1, asmbl_100924.p3, asmbl_106226.p1, asmbl_106227.p1, asmbl_106228.p1, asmbl_110266.p1, asmbl_110266.p4, asmbl_110267.p1, asmbl_110267.p4, asmbl_110268.p1, asmbl_110269.p1, asmbl_110687.p1, asmbl_114958.p1, asmbl_114959.p1, asmbl_114960.p1, asmbl_125852.p1, asmbl_126317.p1, asmbl_131140.p1, asmbl_131141.p1, asmbl_133915.p1, asmbl_136437.p1, asmbl_136437.p2, asmbl_136437.p4, asmbl_13…	g13682.t1, g14759.t1, g16100.t1, g18442.t1, g20271.t1, g20271.t2, g2170.t1, g23341.t1, g27013.t1, g28178.t1, g28179.t1, g28179.t2, g29370.t1, g29371.t1, g31286.t1, g31287.t1, g32747.t1, g32747.t2, g32940.t1, g34098.t1, g34100.t1, g37266.t1, g37268.t1, g37404.t1, g38788.t1, g39647.t1, g40375.t1, g40376.t1, g41041.t1, g41515.t1, g50003.t1, g50319.t1, g50320.t1, g50335.t1, g51463.t1, g51464.t1, g518…	STRG.14669.3.p1, STRG.14669.3.p3, STRG.15199.1.p1, STRG.15199.1.p2, STRG.16702.1.p1, STRG.16702.1.p4, STRG.16702.2.p1, STRG.16702.2.p4, STRG.16703.1.p1, STRG.16703.1.p3, STRG.17387.1.p1, STRG.20938.1.p1, STRG.20938.1.p2, STRG.20938.1.p4, STRG.26562.1.p1, STRG.26563.1.p1, STRG.33793.1.p1, STRG.33793.1.p2, STRG.33793.1.p4, STRG.34165.1.p1, STRG.34165.1.p2, STRG.3861.1.p1, STRG.3861.1.p2, STRG.4724.…	TRINITY_GG_10083_c0_g1_i1.p1, TRINITY_GG_10773_c16_g1_i2.p2, TRINITY_GG_10773_c9_g2_i1.p1, TRINITY_GG_10869_c0_g1_i1.p1, TRINITY_GG_10869_c1_g1_i2.p1, TRINITY_GG_11181_c7_g1_i1.p1, TRINITY_GG_11181_c9_g1_i1.p1, TRINITY_GG_11328_c0_g1_i1.p1, TRINITY_GG_11328_c0_g2_i1.p1, TRINITY_GG_11328_c0_g2_i1.p4, TRINITY_GG_11328_c0_g2_i2.p1, TRINITY_GG_11328_c0_g2_i2.p2, TRINITY_GG_11762_c7_g1_i1.p1, TRINITY_…	asmbl_10296.p1, asmbl_103885.p2, asmbl_103885.p4, asmbl_103886.p1, asmbl_103886.p2, asmbl_113982.p1, asmbl_115845.p1, asmbl_119061.p1, asmbl_121140.p1, asmbl_128720.p1, asmbl_128721.p1, asmbl_128722.p1, asmbl_137457.p1, asmbl_139717.p1, asmbl_146194.p1, asmbl_146202.p2, asmbl_155476.p1, asmbl_155478.p1, asmbl_158139.p2, asmbl_164903.p1, asmbl_164904.p1, asmbl_164904.p3, asmbl_168584.p1, asmbl_168…	g1277.t1, g14590.t1, g15362.t1, g15582.t1, g15583.t1, g18920.t1, g20364.t1, g22218.t1, g22219.t1, g22344.t1, g22344.t2, g2358.t1, g24474.t1, g27474.t1, g2816.t1, g29470.t1, g29471.t1, g3.t1, g32706.t1, g33286.t1, g33287.t1, g33289.t1, g34214.t1, g34848.t1, g37318.t1, g37319.t1, g37320.t1, g39850.t1, g40671.t1, g40678.t1, g42952.t1, g42955.t1, g46107.t1, g46107.t2, g46109.t1, g47036.t1, g49688.t1,…	STRG.15255.1.p2, STRG.15255.1.p4, STRG.18390.1.p2, STRG.25085.1.p1, STRG.25085.1.p2, STRG.25085.1.p5, STRG.26502.1.p1, STRG.26609.1.p2, STRG.27808.1.p1, STRG.27808.2.p1, STRG.30976.1.p1, STRG.30976.1.p2, STRG.30976.1.p3, STRG.4126.1.p1, STRG.7752.1.p1, STRG.7752.1.p4	TRINITY_GG_10226_c1_g1_i1.p1, TRINITY_GG_10226_c1_g1_i2.p1, TRINITY_GG_10226_c1_g1_i3.p3, TRINITY_GG_10226_c1_g1_i4.p3, TRINITY_GG_12246_c36_g1_i1.p1, TRINITY_GG_12356_c4_g1_i1.p1, TRINITY_GG_13661_c20_g1_i1.p1, TRINITY_GG_13661_c8_g1_i1.p1, TRINITY_GG_14308_c0_g1_i1.p1, TRINITY_GG_14308_c0_g2_i1.p1, TRINITY_GG_14843_c1_g2_i1.p1, TRINITY_GG_14843_c1_g2_i1.p2, TRINITY_GG_14843_c1_g2_i2.p1, TRINITY…	TRINITY_DN18022_c0_g2_i1.p1, TRINITY_DN26339_c0_g1_i1.p1, TRINITY_DN26339_c0_g1_i2.p2, TRINITY_DN26339_c0_g1_i4.p1, TRINITY_DN26339_c0_g1_i5.p1, TRINITY_DN3068_c0_g1_i4.p2, TRINITY_DN3068_c0_g2_i1.p1, TRINITY_DN3068_c0_g2_i1.p3, TRINITY_DN3068_c0_g2_i1.p4, TRINITY_DN3068_c0_g2_i2.p1, TRINITY_DN3068_c0_g2_i2.p3	asmbl_107037.p1, asmbl_107037.p2, asmbl_107038.p1, asmbl_107038.p2, asmbl_11030.p1, asmbl_12383.p1, asmbl_13974.p1, asmbl_13979.p1, asmbl_13980.p1, asmbl_13983.p1, asmbl_14362.p1, asmbl_15017.p1, asmbl_15018.p1, asmbl_157798.p1, asmbl_15942.p1, asmbl_15945.p1, asmbl_161083.p1, asmbl_165032.p1, asmbl_165032.p3, asmbl_165033.p1, asmbl_165132.p1, asmbl_165135.p1, asmbl_165136.p1, asmbl_167904.p1, as…	g11066.t1, g11067.t1, g12030.t1, g12376.t1, g12377.t1, g1469.t1, g16581.t1, g17500.t1, g17613.t1, g17614.t1, g17619.t1, g17620.t1, g17621.t1, g19517.t1, g19517.t2, g19517.t3, g19790.t1, g20211.t1, g22563.t1, g22564.t1, g22567.t1, g22569.t1, g2417.t1, g2418.t1, g2443.t1, g3054.t1, g3054.t2, g31192.t1, g32684.t1, g34580.t1, g34627.t1, g34630.t1, g34632.t1, g34633.t1, g3592.t1, g35948.t1, g37553.t1,…	STRG.14227.1.p1, STRG.14227.1.p3, STRG.14227.2.p1, STRG.14227.2.p3, STRG.14229.1.p1, STRG.14233.1.p3, STRG.15991.1.p1, STRG.16676.1.p1, STRG.2380.1.p1, STRG.26954.1.p1, STRG.2756.1.p1, STRG.31710.1.p1, STRG.31992.1.p1	TRINITY_GG_11181_c2_g1_i1.p1, TRINITY_GG_11609_c0_g1_i1.p1, TRINITY_GG_12902_c0_g1_i1.p2, TRINITY_GG_13552_c0_g1_i1.p1, TRINITY_GG_1415_c10_g1_i1.p1, TRINITY_GG_2069_c6_g1_i1.p1, TRINITY_GG_2069_c6_g1_i2.p1, TRINITY_GG_2232_c102_g1_i1.p1, TRINITY_GG_2232_c221_g1_i1.p1, TRINITY_GG_2232_c54_g2_i1.p1, TRINITY_GG_235_c26_g1_i1.p1, TRINITY_GG_2588_c6_g1_i1.p1, TRINITY_GG_2588_c6_g1_i2.p1, TRINITY_GG_2…	XP_037866503.1, XP_037869586.1, XP_037871124.1, XP_037875268.1, XP_037875612.1, XP_037877338.1, XP_062527994.1, XP_062528147.1, XP_062530290.1, XP_062533004.1, XP_062533005.1, XP_062533097.1				XP_050520221.1, XP_050521309.1, XP_050521735.1, XP_050522320.1, XP_050522388.1, XP_050527985.1, XP_050528130.1, XP_050528193.1, XP_050529632.1, XP_050535021.1, XP_050535150.1, XP_050538517.1, XP_050540388.1, XP_050544242.1, XP_050544271.1, XP_050546091.1, XP_050547155.1, XP_050547464.1, XP_050548024.1, XP_050548273.1, XP_050548412.1	XP_042203545.1, XP_042222017.1, XP_042225807.1, XP_042226473.1, XP_042229433.1, XP_042241340.1, XP_042242139.1		XP_046666389.1, XP_046679457.1, XP_046681358.1, XP_046681492.1, XP_046681585.1, XP_046684436.1, XP_046684788.1, XP_046684789.1, XP_046685202.1, XP_046685430.1		XP_064077632.1, XP_064077936.1, XP_064078471.1, XP_064080913.1, XP_064081881.1, XP_064081898.1, XP_064081900.1, XP_064081902.1, XP_064083045.1, XP_064083863.1, XP_064086182.1, XP_064087492.1, XP_064087493.1, XP_064088213.1, XP_064088297.1, XP_064088950.1, XP_064089904.1, XP_064093808.1, XP_064093848.1, XP_064094386.1, XP_064095179.1, XP_064096386.1, XP_064096471.1, XP_064099384.1, XP_064100597.1,…	XP_022163627.1, XP_022169060.1, XP_022175006.1, XP_022180630.1	XP_022184142.2, XP_039283647.1	XP_059474602.1, XP_059488603.1, XP_059488604.1, XP_059488605.1, XP_059488606.1, XP_059488607.1			XP_049828854.1, XP_049829083.1, XP_049829115.1, XP_049829188.1, XP_049833313.1, XP_049835034.1, XP_049843252.1, XP_049845377.1, XP_049845450.1, XP_049855086.1, XP_049855326.1, XP_049855516.1, XP_049857510.1, XP_049857947.1, XP_049861556.1, XP_049861636.1	XP_008198969.1, XP_064211718.1, XP_064211722.1, XP_064214078.1, XP_064214091.1, XP_064215679.1
OG0000027	XP_001654392.1, XP_001654393.1, XP_001659217.2, XP_001659218.2, XP_001659219.2, XP_001659220.2, XP_001661077.1, XP_021697973.1, XP_021697974.1, XP_021697975.1, XP_021697976.1, XP_021697977.1, XP_021697978.1, XP_021701435.1, XP_021701436.1, XP_021703286.1, XP_021703287.1, XP_021703289.1, XP_021703290.1, XP_021703291.1, XP_021703292.1, XP_021703293.1, XP_021703294.1, XP_021703295.1, XP_021703296.1,…	XP_027837967.1, XP_027839085.2, XP_027839086.2, XP_050054176.1, XP_050054219.1, XP_050054220.1, XP_050054221.1, XP_050054222.1, XP_050054223.1	NP_001035356.1, XP_001120198.1, XP_001120712.2, XP_006558516.1, XP_006558519.1, XP_006558522.1, XP_006558523.1, XP_006558524.1, XP_006558525.1, XP_006558526.1, XP_006558527.1, XP_006558529.1, XP_006558533.1, XP_006558535.1, XP_006558536.1, XP_006560410.1, XP_006560411.1, XP_006560412.1, XP_006560413.1, XP_006560415.1, XP_006560416.1, XP_006560417.1, XP_006560418.1, XP_006560419.1, XP_006560420.1,…	NP_001155560.1, XP_001943263.2, XP_008179924.1, XP_008180578.1, XP_008180579.1, XP_008180580.1, XP_008180582.1, XP_016657811.1, XP_016657908.1, XP_016657909.1, XP_029343911.1	asmbl_132087.p1, asmbl_132088.p1, asmbl_41689.p1, asmbl_41690.p1, asmbl_41691.p1, asmbl_41693.p1, asmbl_41694.p1, asmbl_73290.p2, asmbl_73294.p3, asmbl_73296.p2, asmbl_76601.p2, asmbl_76603.p1, asmbl_76606.p1, asmbl_76607.p2, asmbl_76608.p1, asmbl_76609.p1, asmbl_92657.p1	g11879.t1, g22017.t2, g26604.t1, g38940.t1, g39066.t1, g39067.t1	STRG.11265.1.p2, STRG.11265.2.p1, STRG.11265.3.p2, STRG.11265.4.p1, STRG.20254.1.p1, STRG.20254.2.p1, STRG.5854.1.p1, STRG.5854.2.p1, STRG.5854.3.p1, STRG.5854.4.p1, STRG.5854.5.p1	TRINITY_GG_6190_c2_g2_i3.p2, TRINITY_GG_9197_c0_g1_i2.p1, TRINITY_GG_9197_c0_g1_i3.p1, TRINITY_GG_9197_c0_g1_i4.p1, TRINITY_GG_9197_c0_g1_i5.p1, TRINITY_GG_9197_c0_g1_i6.p1	asmbl_136334.p1, asmbl_136335.p1, asmbl_21112.p1, asmbl_21113.p1, asmbl_21114.p1, asmbl_21115.p1, asmbl_21116.p1, asmbl_21117.p1, asmbl_21118.p1, asmbl_21119.p1, asmbl_38157.p2, asmbl_38159.p1, asmbl_38160.p1, asmbl_38161.p2, asmbl_38162.p1, asmbl_38164.p1, asmbl_69734.p2, asmbl_69735.p2, asmbl_69737.p3, asmbl_69743.p2	g39458.t1, g39459.t1, g5568.t1, g9873.t2, g9873.t3	STRG.20125.1.p1, STRG.20125.2.p1, STRG.2974.1.p1, STRG.2974.2.p1, STRG.2974.3.p1, STRG.2974.4.p1, STRG.2974.5.p1, STRG.5380.1.p1, STRG.5380.2.p2, STRG.5380.3.p2, STRG.5380.4.p1		TRINITY_DN28230_c0_g1_i1.p1, TRINITY_DN7243_c0_g2_i1.p1, TRINITY_DN7243_c0_g2_i2.p1, TRINITY_DN7243_c0_g2_i4.p1	asmbl_14525.p1, asmbl_14526.p1, asmbl_178889.p2, asmbl_74029.p2, asmbl_74030.p1, asmbl_74031.p2, asmbl_74035.p1, asmbl_78510.p2, asmbl_78513.p2, asmbl_78514.p2, asmbl_78517.p2, asmbl_81725.p1, asmbl_81726.p1, asmbl_81727.p1, asmbl_81728.p1, asmbl_81729.p1, asmbl_81730.p1, asmbl_81731.p1, asmbl_81732.p1, asmbl_81762.p1	g16518.t2, g17730.t1, g17730.t2, g4445.t1, g4446.t1	STRG.13138.1.p2, STRG.13138.2.p1, STRG.13138.3.p2, STRG.13864.1.p2, STRG.13864.3.p2, STRG.14344.1.p1, STRG.14344.2.p1, STRG.14344.3.p1, STRG.14344.4.p1, STRG.14344.5.p1, STRG.14344.6.p1, STRG.2564.1.p1, STRG.2564.2.p1	TRINITY_GG_15135_c0_g2_i4.p2	NP_001036976.1, NP_001104803.1, NP_001104804.1, NP_001106229.1, XP_004931024.1, XP_012551512.1, XP_012551514.3, XP_021201927.1, XP_021201928.1, XP_021201929.1, XP_021201931.1, XP_021201932.1, XP_021201933.1, XP_021206572.1, XP_037867720.1, XP_037867721.1, XP_037867723.1, XP_037867724.1, XP_037867725.1, XP_037868177.1, XP_037868178.1, XP_037874172.1, XP_037877838.1, XP_062524382.1, XP_062524383.1,…		NP_001034013.2, NP_001034014.1, NP_001034015.1, NP_001162952.1, NP_001163186.1, NP_001188680.1, NP_001245839.1, NP_001246402.1, NP_001246403.1, NP_001260378.1, NP_001260379.1, NP_001261846.1, NP_001286564.1, NP_476562.1, NP_476563.1, NP_524778.1, NP_573091.1, NP_608610.1, NP_722717.2, NP_722718.1, NP_722719.1, NP_725756.1, NP_725757.1, NP_725758.1, NP_996077.1, NP_996078.1, NP_996079.1, NP_996080…	XP_046441685.1, XP_046453208.1, XP_046453209.1, XP_046453210.1, XP_046453211.1, XP_046453213.1, XP_046459789.1, XP_046464594.1, XP_046464595.1, XP_046464596.1	XP_050529099.1, XP_050529100.1, XP_050538133.1, XP_050538135.1, XP_050538136.1, XP_050538137.1, XP_050538138.1, XP_050538139.1, XP_050538140.1, XP_050543993.1	XP_042203114.1, XP_042203120.1, XP_042203128.1, XP_042203135.1, XP_042203143.1, XP_042203154.1, XP_042209096.1, XP_042211330.1, XP_042213972.1, XP_042214813.1, XP_042220362.1, XP_042230718.1, XP_042232782.1, XP_042232784.1, XP_042232785.1, XP_042233085.1, XP_042233086.1, XP_042233087.1, XP_042233088.1, XP_042233089.1, XP_042233090.1, XP_042233091.1, XP_042233092.1, XP_042233989.1, XP_042234002.1,…		XP_046664683.1, XP_046664684.1, XP_046664686.1, XP_046673823.1, XP_046673824.1, XP_046673825.1, XP_046673826.1, XP_046673827.1, XP_046674374.1, XP_046674382.1, XP_046674391.1, XP_046676103.1, XP_046676104.1, XP_046676105.1, XP_046676106.1, XP_046676107.1, XP_046676108.1, XP_046676109.1, XP_046676110.1, XP_046676111.1, XP_046676113.1, XP_046676114.1, XP_046676115.1, XP_046676116.1, XP_046676117.1,…		XP_064078836.1, XP_064085564.1, XP_064085565.1, XP_064088189.1, XP_064089816.1, XP_064089817.1, XP_064089818.1, XP_064089819.1, XP_064089820.1, XP_064089821.1, XP_064089822.1, XP_064089823.1, XP_064095093.1, XP_064095094.1, XP_064095312.1, XP_064095317.1, XP_064095319.1, XP_064095321.1, XP_064095322.1, XP_064095323.1, XP_064095324.1, XP_064095325.1, XP_064095326.1, XP_064095327.1, XP_064095328.1,…	XP_022161535.1, XP_022164834.1, XP_022164835.1, XP_022164836.1, XP_022164837.1, XP_022164838.1, XP_022164840.1, XP_022164841.1, XP_022180415.1, XP_022180416.1, XP_022180417.1	XP_022185729.2, XP_022185730.1, XP_022186965.2, XP_022186967.2, XP_022186968.2, XP_022186969.2, XP_022186970.2, XP_022186971.2, XP_022186973.2, XP_022189938.2, XP_022189940.2, XP_022191303.2, XP_022196122.1, XP_022196123.1, XP_022197139.2, XP_039279495.1, XP_039279496.1, XP_039279497.1, XP_039279498.1, XP_039279650.1, XP_039279651.1, XP_039279652.1, XP_039281311.1, XP_039281312.1, XP_039281313.1,…	XP_059471651.1, XP_059471754.1, XP_059471755.1, XP_059473690.1, XP_059475197.1, XP_059475198.1, XP_059475200.1, XP_059475201.1, XP_059475202.1, XP_059475203.1, XP_059475204.1, XP_059475290.1, XP_059476255.1, XP_059477218.1, XP_059477219.1, XP_059477221.1, XP_059477222.1, XP_059477223.1, XP_059479303.1, XP_059479316.1, XP_059479324.1, XP_059479333.1, XP_059479482.1, XP_059479483.1, XP_059479484.1,…	XP_026814663.1, XP_026814664.1, XP_026814665.1, XP_026814666.1, XP_026814667.1, XP_026818099.1, XP_026818100.1, XP_026822820.1	XP_060836310.1, XP_060842225.1, XP_060842226.1, XP_060842227.1, XP_060842228.1, XP_060842229.1, XP_060842230.1, XP_060842231.1, XP_060848566.1, XP_060848567.1, XP_060853693.1	XP_049829622.1, XP_049829623.1, XP_049830625.1, XP_049830626.1, XP_049830627.1, XP_049830628.1, XP_049830629.1, XP_049830630.1, XP_049832003.1, XP_049836745.1, XP_049836939.1, XP_049837902.1, XP_049837909.1, XP_049839209.1, XP_049839210.1, XP_049839212.1, XP_049839213.1, XP_049839214.1, XP_049839215.1, XP_049840649.1, XP_049840650.1, XP_049840651.1, XP_049840652.1, XP_049840653.1, XP_049856703.1,…	NP_001104734.1, NP_001157690.1, XP_008192148.1, XP_008194388.1, XP_008194389.1, XP_008194390.1, XP_008194391.1, XP_008196660.1, XP_008196662.1, XP_008197225.2, XP_008197226.2, XP_008197227.2, XP_008197228.2, XP_008197229.2, XP_008197230.2, XP_008197231.2, XP_008197232.2, XP_008197233.2, XP_008197235.2, XP_008198840.1, XP_008198841.1, XP_008198842.1, XP_008198843.1, XP_008198844.1, XP_008198845.1,…
OG0000028	XP_001651693.2, XP_001662529.1, XP_021693720.1, XP_021693721.1, XP_021693723.1, XP_021693724.1, XP_021693725.1, XP_021697387.1, XP_021697388.1, XP_021697389.1, XP_021697390.1, XP_021697392.1, XP_021697393.1, XP_021706781.1, XP_021706782.1, XP_021706784.1, XP_021706785.1, XP_021706786.1, XP_021706787.1, XP_021706788.1	XP_027838324.2, XP_027838325.2, XP_027838326.2, XP_027838329.2, XP_027849228.2, XP_027849264.2, XP_050058884.1, XP_050058885.1, XP_050058886.1, XP_050058887.1, XP_050058888.1, XP_050058889.1, XP_050058891.1, XP_050058892.1, XP_050058893.1, XP_050058894.1, XP_050058895.1, XP_050058896.1, XP_050058897.1, XP_050058898.1, XP_050058899.1, XP_050058900.1, XP_050058902.1, XP_050058903.1, XP_050058904.1,…	XP_006563569.1, XP_006564136.1, XP_006564137.1, XP_006564140.1, XP_006564141.1, XP_006566761.2, XP_006566762.2, XP_006566763.2, XP_006566764.2, XP_016768162.1, XP_026297225.1, XP_026299796.1, XP_393750.5	XP_001943056.2, XP_001943526.2, XP_001946763.2, XP_001948798.2, XP_008186888.2, XP_008187156.1, XP_008187157.1, XP_008187158.1, XP_008187159.1, XP_008187160.1, XP_008188568.1, XP_008188569.1, XP_008188570.1, XP_016658122.1, XP_016663044.1, XP_016663046.1, XP_016663234.1, XP_016663235.1, XP_016664244.1, XP_016664300.1, XP_029346475.1, XP_029346477.1, XP_029346478.1, XP_029346559.1, XP_029346560.1,…	asmbl_12522.p1, asmbl_12523.p1, asmbl_12532.p1, asmbl_12535.p1, asmbl_12536.p1, asmbl_12541.p1, asmbl_12543.p1, asmbl_12547.p1, asmbl_12548.p1, asmbl_12549.p1, asmbl_12558.p1, asmbl_12562.p1, asmbl_12567.p1, asmbl_12644.p1, asmbl_12669.p1, asmbl_15060.p1, asmbl_15061.p1, asmbl_15064.p1, asmbl_43134.p1, asmbl_43135.p1, asmbl_43136.p1, asmbl_43137.p1, asmbl_43138.p1, asmbl_43139.p1, asmbl_43140.p1,…	g12262.t1, g12262.t3, g12262.t4, g12264.t1, g12265.t1, g12325.t1, g12331.t1, g26221.t1, g26222.t1, g4406.t1, g4407.t1, g4408.t1, g4408.t2, g4408.t3, g4409.t1, g4412.t1, g4413.t1, g4420.t1	STRG.13588.1.p1, STRG.13588.2.p1, STRG.13588.4.p1, STRG.13588.5.p1, STRG.13589.1.p1, STRG.1559.1.p1, STRG.1559.2.p1, STRG.1561.1.p1, STRG.1562.1.p1, STRG.1562.2.p1, STRG.1563.1.p1, STRG.1563.2.p1, STRG.1565.2.p1, STRG.1565.6.p1, STRG.1570.1.p1, STRG.1570.2.p1, STRG.1904.1.p1, STRG.1904.2.p1, STRG.1904.3.p1, STRG.6091.1.p1, STRG.6091.2.p1, STRG.6091.3.p1, STRG.6091.4.p1, STRG.6091.5.p1, STRG.6093.…	TRINITY_GG_13206_c2_g1_i14.p1, TRINITY_GG_13206_c2_g1_i18.p1, TRINITY_GG_13206_c2_g1_i5.p1, TRINITY_GG_13206_c2_g1_i65.p1, TRINITY_GG_19247_c1_g1_i14.p1, TRINITY_GG_19247_c1_g1_i18.p1, TRINITY_GG_19247_c1_g1_i19.p1, TRINITY_GG_19247_c1_g1_i21.p1, TRINITY_GG_19247_c1_g1_i30.p1, TRINITY_GG_19247_c1_g1_i39.p1, TRINITY_GG_4166_c1_g1_i101.p1, TRINITY_GG_4166_c1_g1_i105.p1, TRINITY_GG_4166_c1_g1_i108.p…	asmbl_111999.p1, asmbl_112000.p1, asmbl_112008.p1, asmbl_112013.p1, asmbl_112017.p1, asmbl_112019.p1, asmbl_112022.p1, asmbl_112024.p1, asmbl_112025.p1, asmbl_112026.p1, asmbl_112034.p1, asmbl_112040.p1, asmbl_112042.p1, asmbl_112106.p1, asmbl_112107.p1, asmbl_14606.p1, asmbl_49393.p1, asmbl_49394.p1, asmbl_49395.p1, asmbl_49396.p1, asmbl_49398.p1, asmbl_49400.p1, asmbl_49401.p1, asmbl_49403.p1, …	g12774.t1, g12778.t1, g12779.t1, g12781.t1, g12782.t1, g12782.t2, g12782.t3, g18311.t1, g18312.t1, g32114.t1, g32115.t1, g32116.t1, g32116.t2, g32116.t3, g32117.t1, g32117.t2, g32121.t1, g32122.t1, g32130.t1, g4012.t1	STRG.16498.1.p1, STRG.16498.2.p1, STRG.16499.1.p1, STRG.16526.1.p1, STRG.16527.1.p1, STRG.16527.2.p1, STRG.16528.2.p1, STRG.16528.5.p1, STRG.16533.1.p1, STRG.16533.2.p1, STRG.2143.1.p1, STRG.7010.1.p1, STRG.7010.10.p1, STRG.7010.11.p1, STRG.7010.12.p1, STRG.7010.2.p1, STRG.7010.3.p1, STRG.7010.4.p1, STRG.7010.5.p1, STRG.7010.6.p1, STRG.7010.7.p1, STRG.7010.8.p1, STRG.7010.9.p1, STRG.7013.1.p1, ST…	TRINITY_GG_1484_c7_g2_i5.p1, TRINITY_GG_1484_c7_g2_i6.p1, TRINITY_GG_1486_c0_g1_i194.p1, TRINITY_GG_1486_c0_g1_i211.p2, TRINITY_GG_1486_c0_g1_i213.p1, TRINITY_GG_1486_c0_g1_i222.p2, TRINITY_GG_1486_c0_g1_i4.p1, TRINITY_GG_1486_c0_g1_i83.p2, TRINITY_GG_16395_c5_g1_i2.p1, TRINITY_GG_16395_c5_g1_i20.p1, TRINITY_GG_16395_c5_g1_i22.p1, TRINITY_GG_16395_c5_g1_i7.p1	TRINITY_DN2240_c0_g1_i12.p1, TRINITY_DN2240_c0_g1_i2.p1, TRINITY_DN2240_c0_g1_i21.p1, TRINITY_DN2240_c0_g1_i23.p1, TRINITY_DN2240_c0_g1_i25.p1, TRINITY_DN2240_c0_g1_i27.p1, TRINITY_DN2240_c0_g1_i28.p1, TRINITY_DN2240_c0_g1_i29.p1, TRINITY_DN2240_c0_g1_i30.p1, TRINITY_DN2240_c0_g1_i32.p1, TRINITY_DN2240_c0_g1_i34.p1, TRINITY_DN9184_c0_g1_i11.p1	asmbl_100214.p1, asmbl_100215.p1, asmbl_100222.p1, asmbl_100225.p1, asmbl_103325.p1, asmbl_103326.p1, asmbl_103327.p1, asmbl_103329.p1, asmbl_103330.p1, asmbl_103331.p1, asmbl_103334.p1, asmbl_103335.p1, asmbl_103336.p1, asmbl_103337.p1, asmbl_103338.p1, asmbl_103339.p1, asmbl_103340.p1, asmbl_103341.p1, asmbl_103368.p1, asmbl_103378.p1, asmbl_103382.p1, asmbl_103383.p1, asmbl_103392.p1, asmbl_10…	g21097.t1, g21098.t1, g21611.t1, g21615.t1, g21616.t1, g21617.t1, g21617.t2, g21617.t3, g21617.t4, g24090.t1, g24092.t1, g24093.t1, g24095.t1, g24098.t1, g24104.t1	STRG.17457.1.p1, STRG.17458.2.p1, STRG.17995.1.p1, STRG.17995.11.p1, STRG.17995.12.p1, STRG.17995.13.p1, STRG.17995.14.p1, STRG.17995.15.p1, STRG.17995.16.p1, STRG.17995.2.p1, STRG.17995.3.p1, STRG.17995.4.p1, STRG.17995.5.p1, STRG.17995.6.p1, STRG.17995.7.p1, STRG.17996.1.p1, STRG.17996.2.p1, STRG.17996.3.p1, STRG.17996.4.p1, STRG.20035.1.p1, STRG.20036.1.p1, STRG.20036.2.p1, STRG.20037.1.p1, ST…	TRINITY_GG_2760_c0_g1_i10.p1, TRINITY_GG_2760_c0_g1_i11.p1, TRINITY_GG_2760_c0_g1_i15.p1, TRINITY_GG_2760_c0_g1_i16.p1, TRINITY_GG_2760_c0_g1_i19.p1, TRINITY_GG_2760_c0_g1_i4.p1, TRINITY_GG_2760_c0_g1_i5.p1, TRINITY_GG_2760_c0_g1_i7.p1, TRINITY_GG_2760_c0_g2_i1.p1, TRINITY_GG_2760_c0_g2_i2.p1, TRINITY_GG_2760_c0_g2_i3.p1, TRINITY_GG_2760_c0_g2_i4.p1, TRINITY_GG_2975_c5_g1_i104.p1, TRINITY_GG_2975…	NP_001243945.1, XP_021205339.2, XP_037871705.1, XP_037871768.1, XP_037871800.1, XP_037871801.1, XP_037871931.1, XP_037871935.1, XP_037872082.1, XP_037875232.1, XP_062528276.1, XP_062528547.1, XP_062528573.1, XP_062528574.1, XP_062528576.1, XP_062528577.1, XP_062528578.1, XP_062531326.1	NP_001362008.1	NP_001097841.1, NP_001245943.1, NP_001247286.1, NP_001260548.1, NP_001260823.1, NP_001262745.1, NP_001262746.1, NP_001262747.1, NP_001286082.1, NP_609215.3, NP_609930.4, NP_610482.3, NP_611571.2, NP_650086.2, NP_650838.1, NP_651269.1, NP_651678.1, NP_651679.2, NP_724148.2, NP_733278.1, NP_995741.2	XP_046447926.1	XP_050545466.1, XP_050545467.1, XP_050545468.1	XP_042212323.1, XP_042212324.1, XP_042212325.1, XP_042212326.1, XP_042212327.1, XP_042212328.1, XP_042212329.1	NP_001098985.1, NP_001288758.1, NP_001288759.1, NP_005836.2, XP_016875809.1, XP_047285990.1, XP_047285991.1	XP_046668370.1, XP_046668371.1, XP_046668372.1, XP_046668492.1, XP_046668506.1	NP_001028508.2, NP_001157147.1, NP_001157148.1	XP_064120685.1	XP_022162516.1, XP_022162517.1, XP_022162518.1, XP_022162525.1, XP_022162526.1, XP_022162528.1, XP_022162529.1, XP_022162530.1, XP_022162531.1, XP_022162532.1, XP_022162533.1, XP_022166659.1, XP_022166660.1, XP_022166661.1, XP_022166663.1, XP_022166664.1, XP_022166665.1, XP_022166666.1, XP_022166667.1, XP_022166668.1, XP_022166669.1, XP_022166670.1, XP_022166671.1, XP_022166672.1, XP_022166673.1,…	XP_039296024.1, XP_039296147.1, XP_039296148.1, XP_039296149.1, XP_039296150.1, XP_039296151.1, XP_039296152.1, XP_039296327.1	XP_059486251.1, XP_059486252.1, XP_059486253.1, XP_059490449.1, XP_059490469.1, XP_059490470.1, XP_059490471.1	XP_026805613.1, XP_026805614.1, XP_026805615.1, XP_026805616.1, XP_026805617.1, XP_026805618.1, XP_026805619.1, XP_026805620.1, XP_026805621.1, XP_026805622.1, XP_026805623.1, XP_026805624.1, XP_026805625.1, XP_026807114.1, XP_026807169.1, XP_026807177.1, XP_026807185.1, XP_026807194.1, XP_026807199.1, XP_026807200.1, XP_026807201.1, XP_026807202.1, XP_026807203.1, XP_026807564.1, XP_026807565.1,…	XP_060849192.1, XP_060849376.1, XP_060849434.1, XP_060849435.1, XP_060849436.1, XP_060849437.1, XP_060849438.1, XP_060850027.1, XP_060850028.1, XP_060850029.1, XP_060850131.1, XP_060850132.1, XP_060850133.1, XP_060850134.1, XP_060850135.1, XP_060850136.1, XP_060850144.1, XP_060850595.1, XP_060850596.1, XP_060850597.1, XP_060851324.1, XP_060851388.1, XP_060851389.1, XP_060851716.1, XP_060851717.1,…	XP_049853048.1, XP_049853309.1, XP_049853310.1, XP_049853311.1, XP_049853312.1, XP_049853313.1, XP_049853314.1, XP_049853315.1, XP_049853316.1, XP_049853318.1, XP_049853319.1, XP_049853320.1, XP_049853482.1, XP_049853483.1, XP_049853484.1, XP_049853485.1, XP_049854061.1, XP_049854100.1, XP_049854101.1, XP_049854102.1, XP_049854103.1, XP_049854963.1, XP_049854964.1, XP_049854965.1, XP_049854967.1	XP_008193119.1, XP_008193216.1, XP_008193834.1, XP_008194092.1, XP_008194093.1, XP_008195764.2, XP_008200429.1, XP_008200430.1, XP_015835263.1, XP_015835265.1, XP_015835266.1, XP_015835557.1, XP_015835858.1, XP_015837615.2, XP_064212628.1, XP_064212630.1, XP_064212817.1, XP_064213042.1, XP_064213043.1, XP_968748.1, XP_969781.1, XP_969849.1, XP_972534.2, XP_973693.2
OG0000029	XP_021709188.1, XP_021709189.1, XP_021709190.1, XP_021709191.1, XP_021709192.1, XP_021709193.1, XP_021709194.1, XP_021709195.1, XP_021709196.1, XP_021709197.1, XP_021709198.1, XP_021709199.1, XP_021709201.1, XP_021709202.1, XP_021709203.1, XP_021709204.1, XP_021709205.1, XP_021709206.1, XP_021709207.1, XP_021709208.1, XP_021709209.1, XP_021709210.1, XP_021709211.1, XP_021709212.1, XP_021709213.1,…	XP_027851797.2, XP_027851798.2, XP_027851799.2, XP_027851800.2, XP_027851802.2, XP_027851803.2, XP_050055406.1, XP_050055407.1, XP_050055408.1, XP_050055409.1, XP_050055410.1, XP_050055411.1, XP_050055412.1, XP_050055414.1, XP_050055415.1, XP_050055416.1, XP_050055417.1, XP_050055418.1, XP_050055419.1, XP_050055420.1, XP_050055421.1, XP_050055422.1, XP_050055423.1, XP_050055424.1, XP_050055425.1,…	XP_016767109.2, XP_026296074.1, XP_026296075.1, XP_026296076.1, XP_026296077.1, XP_026296078.1, XP_026296079.1, XP_026296080.1, XP_026296081.1, XP_026296083.1, XP_026296084.1, XP_026296085.1, XP_026296086.1, XP_026296087.1, XP_026296088.1, XP_026296089.1, XP_026296090.1, XP_026296091.1, XP_026296092.1, XP_026296093.1, XP_026296094.1, XP_026296095.1, XP_026296096.1, XP_026296097.1, XP_026296098.1,…	XP_008184086.1, XP_008184090.1, XP_008184092.1, XP_008184103.1, XP_008184104.1, XP_016660728.1, XP_016660729.1, XP_016660730.1, XP_016660731.1, XP_016660732.1, XP_016660733.1, XP_016660734.1, XP_016660736.1, XP_016660737.1, XP_016660738.1, XP_016660739.1, XP_016660740.1, XP_016660741.1, XP_016660742.1, XP_016660743.1, XP_016660744.1, XP_029346857.1, XP_029346858.1	asmbl_9081.p1, asmbl_9081.p3, asmbl_9082.p1, asmbl_9083.p1, asmbl_9084.p1, asmbl_9084.p2, asmbl_9085.p1, asmbl_9088.p1, asmbl_9089.p1, asmbl_9089.p3, asmbl_9090.p1, asmbl_9090.p3, asmbl_9091.p1, asmbl_9092.p1, asmbl_9093.p1, asmbl_9094.p1, asmbl_9095.p1, asmbl_9096.p1, asmbl_9097.p1, asmbl_9098.p1, asmbl_9099.p1, asmbl_9099.p3, asmbl_9100.p1, asmbl_9100.p3, asmbl_9101.p1, asmbl_9101.p3, asmbl_910…	g3624.t1, g3624.t2, g3624.t3, g3624.t4, g3624.t6	STRG.1034.1.p1, STRG.1034.2.p1, STRG.1034.2.p2, STRG.1034.3.p1, STRG.1034.4.p1, STRG.1034.5.p1, STRG.1034.6.p1		asmbl_18540.p1, asmbl_18540.p2, asmbl_18541.p1, asmbl_18541.p2, asmbl_18544.p1, asmbl_18544.p2, asmbl_18545.p1, asmbl_18545.p2, asmbl_18546.p1, asmbl_18546.p2, asmbl_18552.p1, asmbl_18554.p1, asmbl_18555.p1, asmbl_18556.p1, asmbl_18557.p1, asmbl_18558.p1, asmbl_18559.p1, asmbl_18559.p3, asmbl_18560.p1, asmbl_18561.p1, asmbl_18562.p1, asmbl_18563.p1, asmbl_18563.p3, asmbl_18564.p1, asmbl_18564.p3,…	g4976.t1, g4976.t3, g4976.t4, g4976.t5, g4976.t6	STRG.2653.1.p1, STRG.2653.10.p1, STRG.2653.2.p1, STRG.2653.3.p1, STRG.2653.4.p1, STRG.2653.5.p1, STRG.2653.6.p1, STRG.2653.7.p1, STRG.2653.8.p1, STRG.2653.9.p1		TRINITY_DN20072_c0_g1_i1.p1, TRINITY_DN212_c0_g1_i12.p1, TRINITY_DN212_c0_g1_i14.p1, TRINITY_DN212_c0_g1_i18.p1, TRINITY_DN212_c0_g1_i22.p1, TRINITY_DN212_c0_g1_i9.p1, TRINITY_DN33146_c0_g1_i1.p1, TRINITY_DN43281_c0_g1_i1.p1	asmbl_114036.p1, asmbl_114037.p1, asmbl_114037.p3, asmbl_114038.p1, asmbl_114039.p1, asmbl_114042.p1, asmbl_114043.p1, asmbl_114043.p3, asmbl_114044.p1, asmbl_114044.p3, asmbl_114045.p1, asmbl_114046.p1, asmbl_114048.p1, asmbl_114049.p1, asmbl_114049.p3, asmbl_114050.p1, asmbl_114050.p3, asmbl_114051.p1, asmbl_114051.p3, asmbl_114052.p1, asmbl_114052.p3, asmbl_114053.p1, asmbl_114053.p3, asmbl_11…	g24000.t1, g24000.t2, g24000.t3, g24000.t4	STRG.20005.1.p1, STRG.20005.2.p1, STRG.20005.3.p1, STRG.20005.4.p1, STRG.20005.5.p1		XP_037873869.1, XP_037873876.1, XP_037873880.1, XP_037873891.1, XP_037873892.1, XP_062530231.1, XP_062530232.1, XP_062530233.1, XP_062530234.1, XP_062530235.1, XP_062530236.1, XP_062530237.1, XP_062530238.1, XP_062530239.1, XP_062530240.1, XP_062530241.1, XP_062530242.1, XP_062530243.1, XP_062530244.1, XP_062530245.1, XP_062530246.1, XP_062530247.1, XP_062530248.1, XP_062530249.1, XP_062530250.1,…	NP_001040721.1, NP_001122565.1, NP_001335519.1, NP_001335520.1, NP_001335521.1, NP_001335522.1, NP_001335523.1, NP_001335524.1, NP_001364629.1, NP_001364630.1, NP_001364631.1, NP_001364643.1, NP_001364644.1, NP_001364645.1	NP_001137657.1, NP_001137658.1, NP_001137659.1, NP_001137660.1, NP_001137661.1, NP_001163147.1, NP_001163148.1, NP_001163149.1, NP_001163150.1, NP_001246307.1, NP_001246308.1, NP_001246309.1, NP_001246310.1, NP_001246311.1, NP_001246312.1, NP_001246313.1, NP_523733.2, NP_725335.1, NP_725336.1, NP_725337.1, NP_725338.1, NP_725339.1	XP_046442946.1, XP_046442947.1, XP_046442948.1, XP_046442949.1, XP_046442950.1, XP_046442951.1, XP_046442952.1, XP_046442953.1, XP_046442954.1, XP_046442955.1, XP_046463217.1, XP_046463218.1	XP_050545538.1, XP_050545548.1, XP_050545558.1, XP_050545566.1, XP_050545575.1, XP_050545584.1, XP_050545594.1, XP_050545603.1, XP_050545612.1, XP_050545621.1, XP_050545631.1, XP_050545641.1, XP_050545649.1, XP_050545659.1, XP_050545668.1, XP_050545676.1, XP_050545683.1, XP_050545684.1, XP_050545690.1, XP_050545701.1	XP_042210384.1, XP_042210385.1, XP_042210386.1, XP_042210387.1, XP_042210388.1, XP_042210389.1, XP_042210390.1, XP_042210391.1, XP_042210392.1, XP_042210393.1, XP_042210394.1, XP_042210395.1, XP_042210396.1, XP_042210397.1, XP_042210398.1, XP_042210399.1, XP_042210401.1, XP_042210402.1, XP_042210403.1, XP_042210404.1, XP_042210405.1, XP_042210406.1, XP_042210407.1, XP_042210408.1, XP_042210409.1,…	NP_001138241.1, NP_001138242.1, NP_001361651.1, NP_001361658.1, NP_001361659.1, NP_001361663.1, NP_001361665.1, NP_001373029.1, NP_001380991.1, NP_001384402.1, NP_036222.3, NP_056363.2, NP_899236.1	XP_046680506.1, XP_046680512.1, XP_046680520.1, XP_046680528.1, XP_046680532.1, XP_046680540.1, XP_046680549.1, XP_046680557.1, XP_046680565.1, XP_046680573.1, XP_046680582.1, XP_046680591.1, XP_046680600.1, XP_046680609.1, XP_046680617.1, XP_046680626.1, XP_046680635.1, XP_046680644.1, XP_046680652.1, XP_046680659.1, XP_046680666.1, XP_046680677.1, XP_046680684.1, XP_046680695.1, XP_046680705.1,…	NP_001186065.1, NP_001186066.1, NP_001263693.1, NP_598594.2, NP_604443.2, XP_006495729.1, XP_006495732.1, XP_006495737.1, XP_006495741.1, XP_006495742.1, XP_006495743.1, XP_006495745.1, XP_006495747.1, XP_006495748.1, XP_006495751.1, XP_006495753.1, XP_006495754.1, XP_011238713.2, XP_011238718.2, XP_011238719.2, XP_017170110.1, XP_017170124.1, XP_017170140.1, XP_017170154.1, XP_017170165.1, XP_01…	XP_064117147.1	XP_022169485.1, XP_022169486.1, XP_022169487.1, XP_022169488.1, XP_022169489.1, XP_022169490.1, XP_022169492.1, XP_022169493.1, XP_022169494.1, XP_022169495.1, XP_022169496.1, XP_022169497.1, XP_022169498.1, XP_022169499.1, XP_022169500.1, XP_022169501.1, XP_022169502.1, XP_022169503.1, XP_022169504.1, XP_022169505.1, XP_022169506.1, XP_022169508.1, XP_022169509.1	XP_039298021.1	XP_059485840.1, XP_059485841.1, XP_059485842.1, XP_059485843.1, XP_059485844.1, XP_059485845.1, XP_059485846.1, XP_059485848.1, XP_059485849.1, XP_059485850.1, XP_059485851.1, XP_059485852.1, XP_059485853.1, XP_059485854.1, XP_059485855.1, XP_059485856.1, XP_059485857.1, XP_059485858.1, XP_059485859.1, XP_059485860.1, XP_059485861.1, XP_059485862.1, XP_059485864.1, XP_059485865.1, XP_059485866.1,…	XP_026808124.1, XP_026808125.1, XP_026808126.1, XP_026808127.1, XP_026808128.1, XP_026808129.1, XP_026808130.1, XP_026808131.1, XP_026808132.1, XP_026808134.1, XP_026808135.1, XP_026808136.1, XP_026808137.1, XP_026808138.1, XP_026808139.1	XP_060853970.1, XP_060853977.1, XP_060853985.1, XP_060853992.1, XP_060854000.1, XP_060854010.1, XP_060854021.1, XP_060854029.1, XP_060854037.1, XP_060854047.1, XP_060854055.1, XP_060854063.1, XP_060854070.1, XP_060854080.1, XP_060854091.1, XP_060854099.1, XP_060854109.1, XP_060854117.1, XP_060854126.1, XP_060854134.1, XP_060854143.1, XP_060854149.1, XP_060854156.1, XP_060854162.1, XP_060854170.1,…	XP_049835290.1, XP_049835291.1, XP_049835292.1, XP_049835294.1, XP_049835295.1, XP_049835296.1, XP_049835297.1, XP_049835298.1, XP_049835299.1, XP_049835300.1, XP_049835301.1, XP_049835302.1, XP_049835303.1, XP_049835305.1, XP_049835306.1, XP_049835307.1, XP_049835308.1, XP_049835309.1, XP_049835310.1, XP_049835311.1, XP_049835312.1, XP_049835313.1, XP_049835314.1, XP_049835315.1, XP_049835316.1,…	XP_008199740.1, XP_008199741.1, XP_008199742.1, XP_008199748.1, XP_008199749.1, XP_015837165.1, XP_015837166.1, XP_015837167.1, XP_015837168.1, XP_015837169.1, XP_015837170.1, XP_015837171.1, XP_015837172.1, XP_015837173.1, XP_015837174.1, XP_015837175.1, XP_015837176.1, XP_015837178.1, XP_015837179.1, XP_015837180.1, XP_015837181.1, XP_015837182.1, XP_015837183.1, XP_015837184.1, XP_015837185.1,…
OG0000030	XP_001648128.2, XP_001648129.1, XP_001654983.1, XP_001654984.1, XP_001658216.2, XP_001658368.2, XP_021699084.1, XP_021699087.1, XP_021699092.1, XP_021699097.1, XP_021701464.1, XP_021701465.1, XP_021701466.1, XP_021701467.1, XP_021701468.1, XP_021701469.1, XP_021701472.1, XP_021703414.1, XP_021703415.1, XP_021703416.1, XP_021704528.1, XP_021708177.1, XP_021708178.1, XP_021709824.1, XP_021709825.1	XP_027837669.1, XP_027837670.1, XP_027837671.1, XP_027837672.1, XP_027837673.1, XP_027842326.1, XP_027842327.1, XP_027842328.1, XP_027843947.1, XP_027843948.1, XP_027846745.1, XP_027846761.1, XP_027854436.1, XP_027854444.1, XP_027854452.1, XP_027854460.1, XP_050054785.1, XP_050054786.1, XP_050057269.1, XP_050057272.1, XP_050064117.1, XP_050066850.1	XP_006560541.1, XP_006560542.1, XP_006562695.1, XP_006565057.1, XP_026295648.1, XP_026295649.1, XP_026297520.1, XP_026297521.1, XP_026297522.1, XP_393138.2, XP_394217.1, XP_624573.2	NP_001119648.1, NP_001233190.1, NP_001233210.1, XP_001945852.2, XP_001951455.1, XP_008182832.1, XP_008182833.1, XP_008182834.1, XP_008189229.1, XP_008189234.1, XP_008189238.1, XP_008190067.1, XP_008190068.1, XP_008190069.1, XP_029341863.1, XP_029346878.1, XP_029347567.1	asmbl_136186.p1, asmbl_136187.p1, asmbl_136192.p1, asmbl_136193.p1, asmbl_136194.p1, asmbl_136200.p1, asmbl_136201.p1, asmbl_154340.p1, asmbl_154340.p2, asmbl_154341.p1, asmbl_154341.p2, asmbl_154343.p1, asmbl_154344.p1, asmbl_154344.p2, asmbl_154345.p1, asmbl_154346.p1, asmbl_155158.p1, asmbl_155160.p1, asmbl_155162.p1, asmbl_164980.p1, asmbl_164981.p1, asmbl_164982.p1, asmbl_164983.p1, asmbl_16…	g25649.t1, g25654.t1, g26000.t1, g40331.t1, g46325.t1, g46568.t1, g49946.t1, g56195.t1	STRG.13279.1.p1, STRG.13284.1.p1, STRG.13284.2.p1, STRG.13284.3.p1, STRG.13477.1.p1, STRG.13477.2.p1, STRG.20907.1.p1, STRG.20907.2.p1, STRG.20907.3.p1, STRG.20907.4.p1, STRG.20907.5.p1, STRG.23859.1.p1, STRG.24014.1.p1, STRG.25606.1.p1, STRG.25606.2.p1, STRG.25606.3.p1, STRG.25606.4.p1, STRG.25606.5.p1, STRG.25606.6.p1, STRG.28775.1.p1	TRINITY_GG_13839_c14_g1_i14.p1, TRINITY_GG_13839_c14_g1_i15.p1, TRINITY_GG_13839_c14_g1_i17.p1, TRINITY_GG_13839_c14_g1_i18.p1, TRINITY_GG_13839_c14_g1_i18.p2, TRINITY_GG_13839_c14_g1_i26.p1, TRINITY_GG_13839_c14_g1_i27.p1, TRINITY_GG_13839_c14_g1_i7.p1, TRINITY_GG_13839_c14_g1_i9.p1, TRINITY_GG_8107_c1_g1_i11.p1, TRINITY_GG_8107_c1_g1_i13.p1, TRINITY_GG_8107_c1_g1_i13.p2, TRINITY_GG_8107_c1_g1_i…	asmbl_10841.p1, asmbl_10842.p1, asmbl_10843.p1, asmbl_10845.p1, asmbl_10846.p1, asmbl_10848.p1, asmbl_10849.p1, asmbl_10850.p1, asmbl_10852.p1, asmbl_122489.p1, asmbl_122490.p1, asmbl_122491.p1, asmbl_122508.p1, asmbl_130917.p1, asmbl_130919.p1, asmbl_130920.p1, asmbl_170249.p1, asmbl_52630.p1, asmbl_52631.p1, asmbl_52632.p1, asmbl_52633.p1, asmbl_52634.p1, asmbl_52662.p1, asmbl_52663.p1, asmbl_5…	g13849.t1, g13854.t1, g2089.t1, g3008.t1, g3008.t2, g3008.t3, g35187.t1, g37941.t1	STRG.1147.1.p1, STRG.1147.2.p1, STRG.1147.3.p1, STRG.1147.4.p1, STRG.1147.5.p1, STRG.1570.1.p1, STRG.1570.2.p1, STRG.1570.3.p1, STRG.18015.1.p1, STRG.18015.2.p1, STRG.18015.3.p1, STRG.18015.4.p1, STRG.18015.5.p1, STRG.18015.6.p1, STRG.19337.1.p1, STRG.25383.1.p1, STRG.7469.1.p1, STRG.7475.1.p1, STRG.7475.2.p1	TRINITY_GG_1328_c1_g1_i102.p2, TRINITY_GG_1328_c1_g1_i117.p2, TRINITY_GG_1328_c1_g1_i127.p1, TRINITY_GG_1328_c1_g1_i128.p2, TRINITY_GG_1328_c1_g1_i138.p2, TRINITY_GG_1328_c1_g1_i140.p2, TRINITY_GG_1328_c1_g1_i147.p1, TRINITY_GG_1328_c1_g1_i150.p2, TRINITY_GG_1328_c1_g1_i154.p2, TRINITY_GG_1328_c1_g1_i167.p2, TRINITY_GG_1328_c1_g1_i172.p2, TRINITY_GG_1328_c1_g1_i23.p1, TRINITY_GG_1328_c1_g1_i48.p2…	TRINITY_DN633_c2_g1_i1.p1	asmbl_143436.p1, asmbl_143437.p1, asmbl_143438.p1, asmbl_143439.p1, asmbl_152788.p1, asmbl_152790.p1, asmbl_152791.p1, asmbl_152792.p1, asmbl_152793.p1, asmbl_152797.p1, asmbl_152805.p1, asmbl_152808.p1, asmbl_152809.p1, asmbl_152810.p1, asmbl_49163.p1, asmbl_49164.p1, asmbl_49165.p1, asmbl_89749.p1, asmbl_89749.p2, asmbl_89751.p1, asmbl_89753.p1, asmbl_89756.p1, asmbl_89757.p1, asmbl_89758.p1, a…	g12423.t1, g19142.t1, g19147.t1, g20428.t1, g28783.t1, g28783.t2, g30217.t1, g30217.t2	STRG.15634.1.p1, STRG.15634.2.p1, STRG.15641.1.p1, STRG.16812.1.p1, STRG.16812.2.p1, STRG.16812.3.p1, STRG.16812.4.p1, STRG.16812.5.p1, STRG.24662.1.p1, STRG.24662.2.p1, STRG.24662.3.p1, STRG.26183.1.p1, STRG.26183.2.p1, STRG.26183.3.p1, STRG.9231.1.p1	TRINITY_GG_2167_c2_g1_i10.p1, TRINITY_GG_2167_c2_g1_i14.p1, TRINITY_GG_2167_c2_g1_i17.p1, TRINITY_GG_2167_c2_g1_i2.p1, TRINITY_GG_2167_c2_g1_i21.p1, TRINITY_GG_2167_c2_g1_i24.p1, TRINITY_GG_2167_c2_g1_i28.p1, TRINITY_GG_2167_c2_g1_i30.p1, TRINITY_GG_2167_c2_g1_i33.p1, TRINITY_GG_2167_c2_g1_i36.p1, TRINITY_GG_2167_c2_g1_i8.p1, TRINITY_GG_2305_c1_g3_i1.p1, TRINITY_GG_2305_c1_g3_i10.p1, TRINITY_GG_2…	XP_004924926.1, XP_004924927.1, XP_004924928.1, XP_004927808.1, XP_004927809.1, XP_004927982.1, XP_004927985.1, XP_004929516.1, XP_012544828.1, XP_012547324.2, XP_012547428.2, XP_012551796.1, XP_012551797.1, XP_021204816.1, XP_037870731.1, XP_037870740.1, XP_037870741.1, XP_037870742.1, XP_037870743.1, XP_037870744.1, XP_037870747.1, XP_037871012.2, XP_037875543.1, XP_062527687.1, XP_062527688.1	NP_001040812.1, NP_001040813.1, NP_498989.1, NP_499743.2	NP_001188723.1, NP_001188724.1, NP_001188725.1, NP_001188726.1, NP_001188727.1, NP_001261692.1, NP_001261693.1, NP_001261694.1, NP_573191.1, NP_610804.1, NP_647686.1, NP_648424.1, NP_648425.1, NP_723383.1, NP_723384.1, NP_723385.1, NP_723386.1, NP_725205.1, NP_729645.3, NP_729646.1, NP_729648.1, NP_729649.2, NP_729651.1, NP_729652.1, NP_995657.1, NP_995658.1, NP_996041.1	XP_046438369.1, XP_046438370.1, XP_046438371.1, XP_046438372.1	XP_050519735.1, XP_050519736.1, XP_050519737.1, XP_050519738.1, XP_050521857.1, XP_050521858.1, XP_050521859.1, XP_050521860.1, XP_050521863.1, XP_050537904.1, XP_050540819.1, XP_050540820.1, XP_050540823.1, XP_050540824.1, XP_050540825.1, XP_050540826.1	XP_042228127.1, XP_042228128.1, XP_042228130.1, XP_042228131.1, XP_042231441.1, XP_042231454.1	NP_001138489.1, NP_001273068.1, NP_001295079.1, NP_001295080.1, NP_001336669.1, NP_510968.2, NP_689526.2, NP_861439.3, NP_861441.2, XP_005268434.1, XP_006714822.1, XP_011535882.1, XP_011535883.1, XP_011535886.1, XP_011535887.1, XP_011535888.1, XP_011535889.1, XP_011535891.1, XP_011535892.1, XP_011535893.1, XP_011535894.1, XP_011535897.3, XP_011535898.3, XP_011535929.1, XP_011535932.1, XP_01153593…	XP_046660436.1, XP_046663586.1, XP_046666503.1, XP_046666509.1, XP_046666518.1, XP_046666524.1, XP_046666528.1, XP_046666536.1, XP_046666539.1, XP_046666545.1, XP_046666553.1, XP_046666558.1, XP_046671793.1, XP_046671794.1, XP_046672144.1, XP_046672244.1, XP_046672245.1, XP_046672247.1, XP_046673372.1, XP_046673373.1, XP_046676950.1, XP_046676952.1, XP_046676953.1, XP_046676954.1, XP_046676955.1,…	NP_001344494.1, NP_001344495.1, NP_001344496.1, NP_001350397.1, NP_694779.3, NP_694810.2, NP_758462.2, NP_758493.2, XP_006510233.1, XP_006532892.1, XP_006533387.1, XP_006533388.1, XP_011247200.1, XP_011247201.1, XP_011247202.1, XP_030100141.1, XP_030101865.1	XP_064098734.1, XP_064099311.1, XP_064099312.1, XP_064099313.1, XP_064099316.1, XP_064099317.1, XP_064099318.1, XP_064099319.1, XP_064099320.1, XP_064099321.1, XP_064099322.1, XP_064099323.1, XP_064117192.1, XP_064117193.1	XP_022160214.1, XP_022160215.1, XP_022161353.1, XP_022161354.1, XP_022161355.1, XP_022161356.1, XP_022161357.1, XP_022161358.1, XP_022163592.1, XP_022163593.1, XP_022163594.1, XP_022166276.1, XP_022166277.1, XP_022166279.1, XP_022166280.1, XP_022166281.1, XP_022166282.1, XP_022167847.1, XP_022167851.1	XP_022184438.1, XP_022193746.2, XP_022195966.2, XP_022195967.2, XP_022207739.2, XP_022207740.2, XP_022207741.1, XP_022207742.1, XP_022207743.1, XP_022207745.1, XP_022207746.1, XP_039281263.1, XP_039281264.1, XP_039281265.1, XP_039285504.1, XP_039286721.1, XP_039286916.1, XP_039286917.1, XP_039287154.1, XP_039287155.1, XP_039287157.1, XP_039287158.1, XP_039287159.1, XP_039287160.1, XP_039287162.1,…	XP_059468908.1, XP_059469211.1, XP_059475190.1, XP_059475417.1, XP_059475418.1, XP_059480790.1, XP_059481293.1, XP_059483176.1, XP_059483177.1, XP_059483179.1, XP_059487417.1, XP_059487418.1, XP_059490178.1	XP_026808887.1, XP_026808888.1, XP_026808890.1, XP_026808891.1, XP_026809339.1, XP_026809340.1, XP_026809394.1, XP_026809395.1, XP_026809396.1, XP_026809890.1, XP_026809891.1, XP_026813611.1, XP_026813613.1, XP_026813614.1, XP_026813615.1, XP_026813616.1, XP_026813617.1, XP_026822769.1	XP_060836234.1, XP_060836235.1, XP_060836236.1, XP_060836237.1, XP_060837264.1, XP_060837265.1, XP_060837567.1, XP_060839937.1, XP_060839938.1, XP_060839939.1, XP_060839940.1, XP_060839941.1, XP_060842275.1, XP_060842983.1, XP_060842984.1, XP_060842985.1	XP_049827067.1, XP_049827068.1, XP_049827069.1, XP_049827070.1, XP_049827071.1, XP_049827072.1, XP_049827073.1, XP_049827894.1, XP_049829570.1, XP_049829765.1, XP_049829766.1, XP_049829767.1, XP_049829768.1, XP_049829769.1, XP_049834308.1, XP_049834310.1, XP_049834311.1, XP_049834312.1, XP_049834313.1, XP_049834314.1, XP_049834315.1, XP_049834316.1, XP_049860584.1, XP_049860589.1, XP_049860590.1,…	XP_008191323.1, XP_008193530.1, XP_008194780.1, XP_008198956.2, XP_015833866.1, XP_015833999.2, XP_064212042.1, XP_064214990.1, XP_064215029.1, XP_064215030.1, XP_064215031.1, XP_064215032.1, XP_064215033.1, XP_064215712.1, XP_064215713.1, XP_064215714.1, XP_064215715.1, XP_966371.1, XP_968665.1, XP_969657.2, XP_969879.1, XP_975480.2, XP_975607.2
OG0000031	XP_001649713.1, XP_001649714.1, XP_011493255.1	XP_027845796.1, XP_027845797.2, XP_027845804.2, XP_027845805.2, XP_027845806.2, XP_027845809.1, XP_027845812.1, XP_027845813.2, XP_027845814.1, XP_027845815.2, XP_027849542.1, XP_050056753.1, XP_050056756.1, XP_050056759.1, XP_050056760.1, XP_050056763.1, XP_050056765.1, XP_050056772.1, XP_050056786.1, XP_050056792.1, XP_050056800.1, XP_050056806.1, XP_050056811.1, XP_050056816.1, XP_050056830.1,…		NP_001127758.1, NP_001127759.1, NP_001127762.1, NP_001127763.1, NP_001127766.1, NP_001155529.1, NP_001155589.1, NP_001155592.1, NP_001155622.1, NP_001155703.1, NP_001155765.1, NP_001155767.1, NP_001155909.1, NP_001156101.1, NP_001156154.1, NP_001156177.1, NP_001156178.1, NP_001162108.1, NP_001165710.1, NP_001165711.1, NP_001165712.1, NP_001165713.1, NP_001165715.1, NP_001165716.1, NP_001165717.1,…	asmbl_171841.p1, asmbl_171847.p1, asmbl_171852.p1, asmbl_171863.p1, asmbl_171866.p1, asmbl_171868.p1, asmbl_171870.p1, asmbl_171871.p1, asmbl_171873.p1, asmbl_171874.p1, asmbl_171880.p1, asmbl_171881.p1, asmbl_171882.p1, asmbl_171889.p1, asmbl_171891.p1, asmbl_171892.p1, asmbl_171897.p1, asmbl_171903.p1, asmbl_171905.p1, asmbl_171906.p1, asmbl_171907.p1, asmbl_171923.p1, asmbl_171924.p1, asmbl_17…	g13559.t1, g17669.t1, g17673.t1, g17674.t1, g3774.t1, g52140.t1, g52141.t1, g52142.t1, g52146.t1, g52147.t1, g52148.t1, g52149.t1, g52150.t1, g52151.t1, g52153.t1, g52153.t2, g52154.t1, g52155.t1, g52156.t1, g52157.t1, g52158.t1, g52159.t1, g52160.t1, g52164.t1, g52164.t2, g52165.t1, g52167.t1, g52167.t2, g52168.t1, g52168.t2, g52169.t1, g52169.t2, g52172.t1, g52173.t1, g52174.t1, g52178.t1, g521…	STRG.1133.1.p1, STRG.26906.1.p1, STRG.26908.1.p1, STRG.26910.1.p1, STRG.26913.1.p1, STRG.26914.1.p1, STRG.26915.1.p1, STRG.26916.1.p1, STRG.26916.2.p1, STRG.26916.3.p1, STRG.26916.4.p1, STRG.26916.5.p1, STRG.26919.1.p1, STRG.26922.1.p1, STRG.26926.1.p1, STRG.26930.1.p1, STRG.26930.2.p1, STRG.26930.3.p1, STRG.26931.1.p1, STRG.26940.1.p1, STRG.26944.1.p1, STRG.26948.1.p1, STRG.26949.1.p1, STRG.2695…	TRINITY_GG_16787_c0_g1_i1.p1, TRINITY_GG_16787_c0_g1_i10.p1, TRINITY_GG_16787_c0_g1_i2.p1, TRINITY_GG_16787_c0_g1_i3.p1, TRINITY_GG_16787_c0_g1_i6.p1, TRINITY_GG_16787_c0_g1_i7.p1, TRINITY_GG_16787_c0_g1_i8.p1, TRINITY_GG_23397_c1_g1_i12.p1, TRINITY_GG_23397_c1_g1_i17.p1, TRINITY_GG_23397_c1_g1_i2.p1, TRINITY_GG_23397_c1_g1_i26.p1, TRINITY_GG_23397_c1_g1_i28.p1, TRINITY_GG_23397_c1_g1_i3.p1, TRIN…	asmbl_172778.p1, asmbl_172779.p1, asmbl_172785.p1, asmbl_172787.p1, asmbl_172788.p1, asmbl_172789.p1, asmbl_172792.p1, asmbl_172793.p1, asmbl_172795.p1, asmbl_172797.p1, asmbl_172802.p1, asmbl_213423.p1, asmbl_213424.p1, asmbl_27410.p1, asmbl_60525.p1, asmbl_60527.p1, asmbl_60528.p1, asmbl_60529.p1, asmbl_60530.p1, asmbl_92110.p1, asmbl_92116.p1, asmbl_92119.p1, asmbl_92129.p1, asmbl_92131.p1, as…	g16716.t1, g16717.t1, g16721.t1, g25261.t1, g25262.t1, g25263.t1, g25267.t1, g25268.t1, g25269.t1, g25270.t1, g25271.t1, g25274.t1, g25275.t1, g25275.t2, g25276.t1, g25277.t1, g25278.t1, g25279.t1, g25280.t1, g25281.t1, g25281.t2, g25282.t1, g25286.t1, g25286.t2, g25287.t1, g25289.t1, g25289.t2, g25290.t1, g25290.t2, g25291.t1, g25291.t2, g25294.t1, g25295.t1, g25296.t1, g52823.t1, g52824.t1, g52…	STRG.13605.1.p1, STRG.13607.1.p1, STRG.13609.1.p1, STRG.13613.1.p1, STRG.13614.1.p1, STRG.13615.1.p1, STRG.13615.2.p1, STRG.13615.3.p1, STRG.13615.4.p1, STRG.13615.5.p1, STRG.13618.1.p1, STRG.13618.2.p1, STRG.13618.3.p1, STRG.13618.3.p2, STRG.13618.4.p1, STRG.13618.5.p1, STRG.13621.1.p1, STRG.13621.2.p1, STRG.13624.3.p1, STRG.13625.1.p1, STRG.13629.1.p1, STRG.13629.2.p1, STRG.13629.3.p1, STRG.136…	TRINITY_GG_14133_c0_g1_i18.p1, TRINITY_GG_15826_c0_g1_i12.p1, TRINITY_GG_15826_c0_g1_i14.p1, TRINITY_GG_15826_c0_g1_i15.p1, TRINITY_GG_15826_c0_g1_i16.p1, TRINITY_GG_15826_c0_g1_i18.p1, TRINITY_GG_15826_c0_g1_i20.p1, TRINITY_GG_15826_c0_g1_i24.p1, TRINITY_GG_15826_c0_g1_i25.p1, TRINITY_GG_15826_c0_g1_i3.p1, TRINITY_GG_15826_c0_g1_i6.p1, TRINITY_GG_15826_c0_g1_i7.p1, TRINITY_GG_15826_c0_g1_i9.p1, …	TRINITY_DN294_c0_g1_i13.p1, TRINITY_DN294_c0_g1_i14.p1, TRINITY_DN294_c0_g1_i2.p1, TRINITY_DN294_c0_g1_i5.p2, TRINITY_DN294_c0_g1_i7.p1, TRINITY_DN325_c0_g1_i1.p1, TRINITY_DN325_c0_g1_i4.p1, TRINITY_DN325_c0_g1_i7.p1, TRINITY_DN325_c0_g2_i1.p1, TRINITY_DN325_c0_g2_i11.p2, TRINITY_DN3_c0_g1_i10.p1, TRINITY_DN3_c0_g1_i13.p1, TRINITY_DN3_c0_g1_i26.p1, TRINITY_DN3_c0_g1_i28.p1, TRINITY_DN3_c0_g1_i29.…	asmbl_11394.p1, asmbl_11398.p1, asmbl_11399.p1, asmbl_11400.p1, asmbl_160278.p1, asmbl_179353.p1, asmbl_50129.p1, asmbl_61140.p1, asmbl_61141.p1, asmbl_61142.p1, asmbl_61143.p1, asmbl_61145.p1, asmbl_61146.p1, asmbl_61147.p1, asmbl_61148.p1, asmbl_61151.p1, asmbl_61152.p1, asmbl_61153.p1, asmbl_61154.p1, asmbl_61157.p1, asmbl_61162.p1, asmbl_61164.p1, asmbl_61170.p1, asmbl_61172.p1, asmbl_61188.p…	g11960.t1, g12565.t1, g14412.t1, g14413.t1, g14416.t1, g14417.t1, g14418.t1, g14419.t1, g14420.t1, g14421.t1, g14422.t1, g14425.t1, g14426.t1, g14427.t1, g14430.t1, g14431.t1, g14432.t1, g14432.t2, g14434.t1, g14435.t1, g14436.t1, g14436.t2, g14441.t1, g14441.t2, g14442.t1, g14442.t2, g14443.t1, g14444.t1, g14444.t2, g14445.t1, g14446.t1, g14447.t1, g14448.t1, g14451.t1, g14452.t1, g14453.t1, g14…	STRG.11146.1.p1, STRG.11146.10.p1, STRG.11146.11.p1, STRG.11146.12.p1, STRG.11146.2.p1, STRG.11146.3.p1, STRG.11146.4.p1, STRG.11146.5.p1, STRG.11146.6.p1, STRG.11146.7.p1, STRG.11146.9.p1, STRG.11149.1.p1, STRG.11149.2.p1, STRG.11151.1.p1, STRG.11151.2.p1, STRG.11151.3.p1, STRG.11155.1.p1, STRG.11157.1.p1, STRG.11158.1.p1, STRG.11158.2.p1, STRG.11158.3.p1, STRG.11158.4.p1, STRG.11159.1.p1, STRG.…	TRINITY_GG_1937_c26_g2_i16.p1, TRINITY_GG_1937_c26_g2_i17.p1, TRINITY_GG_1937_c26_g2_i18.p1, TRINITY_GG_1937_c26_g2_i24.p1, TRINITY_GG_1937_c26_g2_i27.p1, TRINITY_GG_1937_c26_g2_i31.p1, TRINITY_GG_2242_c5_g2_i4.p1, TRINITY_GG_2242_c5_g2_i7.p1, TRINITY_GG_2361_c25_g1_i1.p1, TRINITY_GG_2361_c25_g1_i2.p1, TRINITY_GG_437_c0_g1_i1.p1, TRINITY_GG_437_c0_g1_i11.p1, TRINITY_GG_437_c0_g1_i14.p1, TRINITY_G…	NP_001166625.1		NP_609295.1	XP_046440965.1, XP_046440966.1, XP_046440967.1, XP_046440968.1, XP_046440969.1, XP_046440970.1, XP_046440971.1, XP_046440972.1, XP_046440974.1, XP_046441158.1, XP_046446236.1, XP_046446238.1, XP_046446239.1, XP_046446240.1, XP_046462076.1, XP_046463060.1, XP_046463061.1, XP_046463062.1, XP_046463063.1, XP_046463064.1, XP_046463067.1, XP_046463068.1, XP_046463387.1	XP_050544263.1, XP_050544264.1, XP_050544632.1, XP_050544636.1, XP_050544638.1, XP_050544639.1, XP_050544641.1, XP_050544643.1, XP_050544646.1, XP_050544647.1, XP_050544650.1	XP_042209926.1, XP_042221603.1, XP_042226668.1		XP_046671269.1, XP_046671270.1, XP_046671271.1, XP_046688725.1		XP_064078167.1, XP_064087260.1, XP_064096079.1, XP_064100090.1, XP_064100091.1, XP_064100818.1	XP_022171554.1, XP_022171557.1, XP_022171558.1, XP_022171559.1, XP_022171561.1, XP_022171563.1, XP_022171564.1, XP_022171565.1, XP_022177093.1, XP_022178026.1, XP_022178027.1, XP_022178028.1, XP_022178029.1, XP_022178030.1, XP_022178031.1, XP_022178032.1, XP_022178036.1	XP_022199439.2, XP_039288411.1, XP_039293895.1		XP_026811239.1, XP_026814764.1, XP_026814766.1, XP_026814767.1, XP_026814768.1, XP_026814769.1, XP_026814770.1, XP_026814771.1, XP_026814772.1, XP_026814775.1, XP_026814776.1, XP_026814777.1, XP_026814780.1, XP_026816947.1, XP_026816948.1	XP_060839984.1, XP_060839985.1, XP_060839987.1, XP_060839989.1, XP_060839990.1, XP_060839991.1, XP_060839992.1, XP_060839993.1, XP_060839994.1, XP_060839995.1, XP_060839996.1, XP_060839997.1, XP_060839998.1, XP_060840000.1, XP_060840011.1, XP_060840012.1, XP_060840013.1, XP_060840016.1, XP_060840017.1, XP_060840019.1, XP_060840020.1, XP_060841219.1, XP_060842960.1, XP_060843600.1, XP_060843601.1,…
OG0000032	XP_001658641.1, XP_001658642.1, XP_001658643.2, XP_001658644.1, XP_021699738.1, XP_021699739.1, XP_021699740.1	XP_027846971.1, XP_027846972.1, XP_027846973.1, XP_027846974.2, XP_027846975.2, XP_027846976.1, XP_027846978.1, XP_027846979.1, XP_027846980.1	XP_006572060.1, XP_026299596.1, XP_026299597.1, XP_026299598.1, XP_026299599.1, XP_026299600.1, XP_026299601.1, XP_026299602.1, XP_026299603.1, XP_026299604.1	NP_001155602.1, NP_001156102.2, NP_001156566.1, NP_001156567.1, XP_001950277.2, XP_001951580.2, XP_008178940.1, XP_008178941.1, XP_008178942.1, XP_008178943.1, XP_008178944.1, XP_008178945.1, XP_008178946.1, XP_008178948.1, XP_008178950.1, XP_008178951.1, XP_008178952.1, XP_008178953.1, XP_008178955.1, XP_008178956.1, XP_008178957.1, XP_008178958.1, XP_008178959.1, XP_008183051.1, XP_008183053.1,…	asmbl_106767.p1, asmbl_106768.p1, asmbl_106769.p1, asmbl_145605.p1, asmbl_145606.p1, asmbl_145607.p1, asmbl_145609.p1, asmbl_145619.p1, asmbl_145625.p1, asmbl_145626.p1, asmbl_145631.p1, asmbl_145632.p1, asmbl_145633.p1, asmbl_145634.p1, asmbl_145635.p1, asmbl_145636.p1, asmbl_145637.p1, asmbl_145638.p1, asmbl_145639.p1, asmbl_145649.p1, asmbl_145650.p1, asmbl_145652.p1, asmbl_145680.p1, asmbl_14…	g31573.t1, g31573.t2, g43283.t1, g43283.t2, g43284.t1, g43284.t2, g43284.t3, g43284.t4, g43287.t1, g43294.t1, g43294.t2, g43296.t2, g7487.t1, g7488.t1	STRG.16162.1.p1, STRG.16162.2.p1, STRG.22418.1.p1, STRG.22418.2.p1, STRG.22418.3.p1, STRG.22418.4.p1, STRG.22418.5.p1, STRG.22419.1.p1, STRG.22419.2.p1, STRG.22419.3.p1, STRG.22419.4.p1, STRG.22419.5.p1, STRG.22419.6.p1, STRG.22419.7.p1, STRG.22420.1.p1, STRG.22420.2.p1, STRG.22424.1.p1, STRG.22424.2.p1, STRG.22425.1.p1, STRG.22425.2.p1, STRG.22425.3.p1, STRG.22427.1.p1, STRG.22427.2.p1, STRG.224…	TRINITY_GG_12162_c0_g1_i3.p1, TRINITY_GG_12162_c0_g1_i4.p1, TRINITY_GG_12162_c0_g1_i7.p1, TRINITY_GG_12162_c0_g1_i8.p1	asmbl_7646.p1, asmbl_7647.p1, asmbl_7648.p1, asmbl_7649.p1, asmbl_7652.p1, asmbl_7653.p1, asmbl_7654.p1, asmbl_7663.p1, asmbl_7664.p1, asmbl_7665.p1, asmbl_7666.p1, asmbl_7710.p1, asmbl_7712.p1, asmbl_7714.p1, asmbl_7715.p1, asmbl_7716.p1, asmbl_7717.p1, asmbl_7718.p1, asmbl_7719.p1, asmbl_7720.p1, asmbl_7721.p1, asmbl_7722.p1, asmbl_7723.p1, asmbl_7724.p1, asmbl_7725.p1, asmbl_7726.p1, asmbl_772…	g1973.t2, g1974.t1, g1974.t2, g1976.t1, g1981.t1, g1981.t2, g1985.t1, g1985.t2, g1985.t3, g1985.t4, g1986.t1, g1986.t2	STRG.1104.1.p1, STRG.1104.2.p1, STRG.1104.4.p1, STRG.1104.5.p1, STRG.1105.1.p1, STRG.1105.2.p1, STRG.1105.3.p1, STRG.1106.1.p1, STRG.1106.2.p1, STRG.1106.3.p1, STRG.1106.4.p1, STRG.1111.1.p1, STRG.1111.2.p1, STRG.1111.3.p1, STRG.1114.1.p1, STRG.1114.10.p1, STRG.1114.2.p1, STRG.1114.3.p1, STRG.1114.4.p1, STRG.1114.5.p1, STRG.1114.6.p1, STRG.1114.7.p1, STRG.1114.8.p1, STRG.1114.9.p1, STRG.1115.1.p1…	TRINITY_GG_13712_c2_g1_i1.p1, TRINITY_GG_13712_c2_g1_i13.p1, TRINITY_GG_13712_c2_g1_i14.p1, TRINITY_GG_13712_c2_g1_i15.p1, TRINITY_GG_13712_c2_g1_i16.p1, TRINITY_GG_13712_c2_g1_i19.p1, TRINITY_GG_13712_c2_g1_i20.p1, TRINITY_GG_13712_c2_g1_i21.p1, TRINITY_GG_13712_c2_g1_i3.p1, TRINITY_GG_13712_c2_g1_i4.p1, TRINITY_GG_13712_c2_g1_i6.p1, TRINITY_GG_13712_c2_g1_i7.p1	TRINITY_DN15069_c0_g1_i1.p1, TRINITY_DN15069_c0_g1_i2.p1, TRINITY_DN2465_c0_g1_i2.p2, TRINITY_DN3573_c0_g1_i10.p1, TRINITY_DN3573_c0_g1_i13.p1, TRINITY_DN3573_c0_g1_i14.p1, TRINITY_DN3573_c0_g1_i15.p1, TRINITY_DN3573_c0_g1_i17.p1, TRINITY_DN3573_c0_g1_i21.p1, TRINITY_DN3573_c0_g1_i22.p1, TRINITY_DN3573_c0_g1_i24.p1, TRINITY_DN3573_c0_g1_i25.p1, TRINITY_DN3573_c0_g1_i26.p1, TRINITY_DN3573_c0_g1_i6…	asmbl_132051.p1, asmbl_132052.p1, asmbl_132053.p1, asmbl_132054.p1, asmbl_132056.p1, asmbl_132057.p1, asmbl_132058.p1, asmbl_132064.p1, asmbl_132065.p1, asmbl_132066.p1, asmbl_132082.p1, asmbl_132083.p1, asmbl_132084.p1, asmbl_132085.p1, asmbl_132129.p1, asmbl_132130.p1, asmbl_132131.p1, asmbl_132139.p1, asmbl_132140.p1, asmbl_132141.p1, asmbl_132142.p1, asmbl_132143.p1, asmbl_132144.p1, asmbl_13…	g26941.t1, g26941.t2, g26945.t1, g26945.t2, g26950.t1, g26954.t1, g26954.t2, g26954.t3, g26955.t1	STRG.22793.1.p1, STRG.22793.2.p1, STRG.22793.4.p1, STRG.22793.5.p1, STRG.22794.1.p1, STRG.22794.2.p1, STRG.22794.3.p1, STRG.22795.1.p1, STRG.22795.2.p1, STRG.22798.1.p1, STRG.22798.2.p1, STRG.22803.1.p1, STRG.22803.2.p1, STRG.22809.1.p1, STRG.22809.2.p1, STRG.22809.3.p1, STRG.22809.4.p1, STRG.22809.5.p1, STRG.22809.6.p1, STRG.22809.7.p1, STRG.22809.8.p1, STRG.22809.9.p1, STRG.22810.1.p1, STRG.228…	TRINITY_GG_3043_c0_g1_i1.p1, TRINITY_GG_3043_c0_g1_i10.p1, TRINITY_GG_3043_c0_g1_i11.p1, TRINITY_GG_3043_c0_g1_i12.p1, TRINITY_GG_3043_c0_g1_i13.p1, TRINITY_GG_3043_c0_g1_i14.p1, TRINITY_GG_3043_c0_g1_i16.p1, TRINITY_GG_3043_c0_g1_i17.p1, TRINITY_GG_3043_c0_g1_i18.p1, TRINITY_GG_3043_c0_g1_i2.p1, TRINITY_GG_3043_c0_g1_i20.p1, TRINITY_GG_3043_c0_g1_i3.p1, TRINITY_GG_3043_c0_g1_i5.p1, TRINITY_GG_30…	NP_001036857.1, NP_001037021.1, NP_001037305.1, NP_001037530.1, NP_001139714.1, NP_001166849.1, NP_001166850.1, XP_012546932.2, XP_012547756.1, XP_037871523.1, XP_037871524.1, XP_037871525.1, XP_037871526.1, XP_037871527.1, XP_037871528.1, XP_037874620.1, XP_037874621.1, XP_062528303.1, XP_062528304.1, XP_062528305.1, XP_062528306.1, XP_062530815.1, XP_062530816.1	NP_001023823.1, NP_001023824.1, NP_001122924.1, NP_001309497.1, NP_001379840.1, NP_503318.1, NP_503528.2, NP_504890.1	NP_001163067.1, NP_001246155.1, NP_001286112.1, NP_524953.1, NP_524955.2, NP_524956.2, NP_524957.2, NP_610246.3, NP_724511.2, NP_724512.1, NP_995754.1, NP_995755.1, NP_995756.1, NP_995757.1, NP_995758.1, NP_995759.1, NP_995760.1, NP_995761.1	XP_046444641.1, XP_046444642.1, XP_046444643.1, XP_046444659.1, XP_046457209.1, XP_046457210.1, XP_046457211.1, XP_046457213.1	XP_050527348.1, XP_050527349.1, XP_050532594.1, XP_050532595.1, XP_050532596.1, XP_050532597.1, XP_050533420.1, XP_050533421.1, XP_050534391.1, XP_050534392.1, XP_050534393.1, XP_050534394.1, XP_050534395.1, XP_050534397.1, XP_050535081.1, XP_050535095.1, XP_050535132.1, XP_050535807.1, XP_050536611.1, XP_050536612.1, XP_050548235.1, XP_050548480.1	XP_042204581.1, XP_042204582.1, XP_042204583.1	NP_001116224.1, NP_001182220.2, NP_001258751.1, NP_001258752.1, NP_001258753.1, NP_001258754.1, NP_001284628.1, NP_001284629.1, NP_001353127.1, NP_001361444.1, NP_001361445.1, NP_001361446.1, NP_002631.3, NP_002965.1, NP_004559.4, NP_005016.1, NP_008850.1, NP_109591.1, NP_778206.1, NP_942130.1, XP_011512635.1, XP_011512636.1, XP_011512637.1, XP_011512974.1, XP_011524440.1, XP_016862107.1, XP_0168…	XP_046667194.1, XP_046667302.1, XP_046667303.1, XP_046667304.1, XP_046667305.1, XP_046667306.1, XP_046667307.1, XP_046667308.1, XP_046667309.1, XP_046667310.1, XP_046667311.1	NP_001039000.2, NP_001070258.1, NP_001157589.1, NP_001157590.1, NP_001230121.1, NP_001287821.1, NP_001344443.1, NP_001357856.1, NP_001369781.1, NP_001371017.1, NP_033152.3, NP_033276.1, NP_033280.1, NP_033282.1, NP_035584.1, NP_035585.2, NP_035586.1, NP_035589.1, NP_035590.1, NP_079705.2, NP_683744.2, NP_766440.2, NP_766639.2, NP_766640.1, NP_899020.1, NP_941373.1, NP_958751.2, NP_958764.1, XP_00…	XP_064108706.1, XP_064108707.1, XP_064108708.1, XP_064108709.1, XP_064108710.1, XP_064108711.1, XP_064108712.1, XP_064108714.1, XP_064108715.1, XP_064108716.1, XP_064108717.1, XP_064108718.1, XP_064108719.1, XP_064108720.1	XP_022165487.1, XP_022165488.1, XP_022165490.1, XP_022165491.1, XP_022167708.1, XP_022167709.1, XP_022167710.1, XP_022167711.1, XP_022167712.1	XP_039297862.1, XP_039297868.1, XP_039297874.1, XP_039297882.1, XP_039297887.1, XP_039297894.1, XP_039297897.1, XP_039297904.1, XP_039297908.1, XP_039297913.1, XP_039297921.1, XP_039297922.1, XP_039297927.1, XP_039297931.1, XP_039297936.1, XP_039297938.1, XP_039297946.1, XP_039297955.1, XP_039297958.1, XP_039297960.1, XP_039297967.1, XP_039297969.1, XP_039297974.1, XP_039297978.1, XP_039297985.1,…	XP_059468325.1, XP_059468327.1, XP_059468356.1, XP_059481578.1, XP_059482066.1, XP_059482067.1, XP_059486991.1, XP_059486992.1, XP_059486993.1, XP_059486994.1, XP_059486995.1, XP_059486996.1, XP_059486997.1, XP_059486998.1, XP_059486999.1, XP_059487001.1, XP_059487002.1, XP_059487003.1, XP_059487004.1, XP_059487005.1	XP_026813298.1, XP_026813299.1, XP_026813300.1, XP_026813301.1, XP_026813302.1, XP_026813303.1, XP_026813304.1, XP_026813305.1, XP_026813306.1, XP_026813307.1, XP_026813308.1	XP_060838642.1, XP_060838643.1, XP_060838644.1, XP_060838645.1, XP_060838646.1, XP_060838647.1, XP_060838648.1, XP_060838649.1, XP_060838650.1, XP_060838651.1	XP_049854609.1, XP_049854610.1, XP_049854611.1, XP_049854612.1, XP_049854613.1, XP_049854615.1, XP_049854616.1, XP_049854617.1, XP_049854618.1, XP_049854619.1, XP_049854620.1, XP_049854621.1, XP_049854622.1, XP_049854623.1, XP_049854625.1, XP_049854626.1, XP_049854627.1, XP_049854628.1, XP_049854629.1, XP_049854630.1, XP_049854721.1, XP_049854722.1, XP_049854723.1, XP_049854725.1, XP_049854726.1,…	XP_008200105.1, XP_008200106.1, XP_008200107.1, XP_008200108.1, XP_008200109.1, XP_008200110.1, XP_008200111.1, XP_015835165.1, XP_015835168.1, XP_015835169.1, XP_015835170.1, XP_015835171.1, XP_015835172.1, XP_015835173.1, XP_015835174.1, XP_015840667.1, XP_064212915.1, XP_064212916.1, XP_064212917.1, XP_064212918.1, XP_064212919.1, XP_064212920.1, XP_064212921.1, XP_064212922.1, XP_064212923.1,…
OG0000033		XP_050056180.1, XP_050066259.1		XP_016660094.1, XP_029348150.1	asmbl_105382.p1, asmbl_108998.p1, asmbl_109527.p1, asmbl_109528.p1, asmbl_110435.p1, asmbl_112716.p1, asmbl_11385.p1, asmbl_11484.p1, asmbl_119704.p1, asmbl_119706.p1, asmbl_12789.p1, asmbl_12938.p1, asmbl_130140.p1, asmbl_131490.p1, asmbl_131875.p1, asmbl_133529.p2, asmbl_137000.p1, asmbl_137000.p2, asmbl_137043.p1, asmbl_137043.p2, asmbl_143364.p1, asmbl_143364.p2, asmbl_14588.p1, asmbl_149820.…	g12927.t1, g12930.t1, g12931.t1, g12940.t1, g13515.t1, g14350.t1, g14831.t1, g16378.t1, g16379.t1, g16381.t1, g16634.t1, g18567.t1, g21221.t1, g21222.t1, g21270.t1, g21505.t1, g21507.t1, g23999.t1, g24064.t1, g24228.t1, g24961.t1, g24962.t1, g25092.t1, g25093.t1, g2603.t1, g2749.t1, g2750.t1, g28079.t1, g30938.t1, g32381.t1, g32503.t1, g32504.t1, g32800.t1, g32801.t1, g33404.t1, g35421.t1, g35423…	STRG.21012.1.p1, STRG.21012.1.p2, STRG.21095.1.p1, STRG.22017.1.p1, STRG.22017.1.p2, STRG.22017.1.p4, STRG.24482.1.p1, STRG.29962.1.p1, STRG.436.1.p1, STRG.436.1.p2	TRINITY_GG_10588_c11_g1_i1.p1, TRINITY_GG_10588_c3_g1_i1.p1, TRINITY_GG_10766_c4_g2_i1.p1, TRINITY_GG_11089_c4_g1_i1.p1, TRINITY_GG_11089_c4_g2_i1.p1, TRINITY_GG_12420_c0_g2_i1.p1, TRINITY_GG_12420_c8_g1_i1.p1, TRINITY_GG_13133_c39_g1_i1.p1, TRINITY_GG_1313_c9_g1_i1.p1, TRINITY_GG_13198_c2_g1_i1.p1, TRINITY_GG_13198_c3_g1_i1.p1, TRINITY_GG_13725_c1_g1_i1.p1, TRINITY_GG_13903_c21_g1_i1.p1, TRINITY…	asmbl_100015.p1, asmbl_107539.p1, asmbl_110315.p1, asmbl_119091.p1, asmbl_125732.p1, asmbl_137139.p1, asmbl_141234.p1, asmbl_141235.p1, asmbl_141256.p1, asmbl_143150.p1, asmbl_143150.p3, asmbl_143151.p1, asmbl_143658.p1, asmbl_143658.p2, asmbl_143662.p1, asmbl_143670.p1, asmbl_156682.p1, asmbl_156684.p1, asmbl_158232.p1, asmbl_158974.p2, asmbl_159852.p1, asmbl_166938.p2, asmbl_166939.p1, asmbl_16…	g10697.t1, g10698.t1, g10698.t2, g1106.t1, g11124.t1, g11125.t1, g11126.t1, g11633.t1, g11739.t1, g13014.t1, g13015.t1, g13438.t1, g15596.t1, g15597.t1, g15598.t1, g17270.t1, g18210.t1, g18243.t1, g18244.t1, g18890.t1, g18891.t1, g18913.t1, g18914.t1, g2015.t1, g21154.t1, g21156.t1, g23119.t1, g24593.t1, g24594.t1, g25610.t1, g26097.t1, g28181.t1, g30506.t1, g31464.t1, g34239.t1, g36286.t1, g3972…	STRG.13550.1.p1, STRG.19242.1.p1, STRG.21294.1.p1, STRG.21294.1.p2, STRG.2683.1.p1, STRG.29132.1.p1	TRINITY_GG_10344_c15_g1_i1.p1, TRINITY_GG_1051_c6_g1_i1.p2, TRINITY_GG_10769_c3_g1_i1.p1, TRINITY_GG_10828_c4_g1_i1.p1, TRINITY_GG_11170_c2_g1_i1.p1, TRINITY_GG_11170_c3_g1_i1.p1, TRINITY_GG_11170_c4_g1_i1.p1, TRINITY_GG_12137_c162_g1_i1.p1, TRINITY_GG_12137_c59_g1_i1.p1, TRINITY_GG_12246_c52_g1_i1.p1, TRINITY_GG_12246_c57_g1_i1.p1, TRINITY_GG_12435_c15_g1_i1.p1, TRINITY_GG_13055_c55_g1_i1.p1, TR…	TRINITY_DN13643_c0_g3_i1.p1, TRINITY_DN17165_c0_g1_i1.p1, TRINITY_DN17165_c0_g1_i2.p1, TRINITY_DN43314_c0_g1_i1.p1, TRINITY_DN5662_c1_g2_i1.p1	asmbl_107141.p1, asmbl_107143.p1, asmbl_11674.p1, asmbl_11676.p1, asmbl_122060.p1, asmbl_133241.p1, asmbl_133248.p1, asmbl_133251.p1, asmbl_133259.p1, asmbl_133260.p1, asmbl_133262.p1, asmbl_136174.p1, asmbl_136175.p1, asmbl_136176.p1, asmbl_136180.p1, asmbl_157208.p1, asmbl_159480.p1, asmbl_169146.p1, asmbl_170000.p1, asmbl_170465.p1, asmbl_172098.p1, asmbl_172164.p1, asmbl_174889.p1, asmbl_1748…	g10265.t1, g12177.t1, g12178.t1, g12180.t1, g12607.t1, g175.t1, g2095.t1, g22603.t1, g2460.t1, g2494.t1, g25283.t1, g27124.t1, g27126.t1, g27126.t2, g27128.t1, g27131.t1, g27134.t1, g27134.t2, g27136.t1, g27137.t1, g27139.t1, g27603.t1, g27605.t1, g27608.t1, g27609.t1, g27911.t1, g30882.t1, g31961.t1, g3253.t1, g3264.t1, g35782.t1, g36677.t1, g37086.t1, g37253.t1, g37255.t1, g37256.t1, g37308.t1,…	STRG.1947.1.p1, STRG.22897.2.p1, STRG.22898.1.p1, STRG.22898.2.p1, STRG.22899.1.p1, STRG.22899.1.p2, STRG.32337.1.p1	TRINITY_GG_10064_c0_g1_i11.p1, TRINITY_GG_10064_c0_g1_i17.p1, TRINITY_GG_10064_c0_g1_i4.p1, TRINITY_GG_10064_c0_g1_i5.p1, TRINITY_GG_10064_c0_g1_i6.p1, TRINITY_GG_10543_c0_g1_i1.p1, TRINITY_GG_11078_c2_g1_i1.p1, TRINITY_GG_11099_c3_g1_i1.p1, TRINITY_GG_12256_c6_g1_i1.p1, TRINITY_GG_2915_c100_g1_i1.p1, TRINITY_GG_2915_c112_g1_i1.p1, TRINITY_GG_3045_c44_g1_i1.p1, TRINITY_GG_3380_c38_g1_i1.p1, TRINI…	XP_037871848.1				XP_050521887.1, XP_050546068.1		XP_047289367.1	XP_046659142.1		XP_064081891.1, XP_064083847.1	XP_022180235.1	XP_039276052.1			XP_060846327.1	XP_049828995.1, XP_049845525.1	XP_064211973.1, XP_064211989.1, XP_064212272.1, XP_064212288.1, XP_064212312.1, XP_064212318.1, XP_064212323.1, XP_064212324.1, XP_064212654.1, XP_064212803.1, XP_064213540.1, XP_064213545.1, XP_064213546.1, XP_064214090.1, XP_064214262.1, XP_064214761.1, XP_064215675.1, XP_064215678.1, XP_064215680.1, XP_064215681.1, XP_064215682.1, XP_064215684.1, XP_064215686.1, XP_064215692.1, XP_064215693.1,…
OG0000034	XP_001651477.2, XP_001651479.2, XP_001661567.1, XP_001662326.1, XP_001662888.1, XP_021693815.1, XP_021712899.1, XP_021712940.1, XP_021712941.1, XP_021712943.1	XP_027851630.2, XP_027853260.2, XP_050057289.1	XP_006565537.1, XP_006565538.1, XP_006565547.1, XP_006565548.1, XP_016768511.2, XP_026297457.1, XP_396261.2	XP_001944764.2, XP_001948848.3, XP_001950011.2, XP_001950046.4, XP_003240500.1, XP_003244798.1, XP_003244799.1, XP_008182457.2, XP_008183489.1, XP_008183588.1, XP_008186165.1, XP_008186166.1, XP_008189748.1, XP_016656878.1, XP_016656882.1, XP_016660197.1, XP_016660468.1, XP_016662495.1, XP_016663890.1, XP_029340889.1, XP_029341341.1, XP_029341713.1, XP_029342681.1, XP_029342692.1, XP_029342693.1,…	asmbl_100424.p1, asmbl_129248.p1, asmbl_129249.p1, asmbl_129250.p1, asmbl_129252.p1, asmbl_129254.p1, asmbl_129255.p1, asmbl_129282.p1, asmbl_129283.p1, asmbl_129284.p1, asmbl_129285.p1, asmbl_129287.p1, asmbl_129288.p1, asmbl_129289.p1, asmbl_138792.p1, asmbl_138793.p1, asmbl_138795.p1, asmbl_138796.p1, asmbl_138799.p1, asmbl_138837.p1, asmbl_138838.p1, asmbl_143756.p1, asmbl_143760.p1, asmbl_14…	g12463.t1, g23554.t1, g26682.t1, g29209.t1, g38259.t1, g38259.t2, g41139.t1, g41156.t1, g42751.t1, g43316.t1, g48800.t1, g49360.t1, g49362.t1, g50299.t1, g50468.t1, g51321.t1, g51321.t2, g54706.t1	STRG.12138.1.p1, STRG.12138.3.p1, STRG.13897.1.p1, STRG.15119.1.p1, STRG.19775.1.p1, STRG.19775.2.p1, STRG.19775.3.p1, STRG.19775.4.p1, STRG.19775.5.p1, STRG.21317.1.p1, STRG.21317.2.p1, STRG.21317.3.p1, STRG.21317.4.p1, STRG.21317.5.p1, STRG.21319.1.p1, STRG.22086.1.p1, STRG.22086.2.p1, STRG.25051.1.p1, STRG.25051.2.p1, STRG.25051.3.p1, STRG.25318.1.p1, STRG.25318.2.p1, STRG.25318.3.p1, STRG.253…	TRINITY_GG_11024_c0_g1_i1.p1, TRINITY_GG_11024_c0_g1_i11.p1, TRINITY_GG_11024_c0_g1_i13.p1, TRINITY_GG_11024_c0_g1_i14.p1, TRINITY_GG_11024_c0_g1_i2.p1, TRINITY_GG_11024_c0_g1_i3.p1, TRINITY_GG_11024_c0_g1_i5.p1, TRINITY_GG_11245_c0_g1_i10.p1, TRINITY_GG_11245_c0_g1_i4.p1, TRINITY_GG_11245_c0_g1_i9.p1, TRINITY_GG_15047_c1_g3_i4.p1, TRINITY_GG_15952_c0_g1_i1.p1, TRINITY_GG_15952_c0_g1_i4.p1, TRINI…	asmbl_107877.p1, asmbl_107878.p1, asmbl_112264.p1, asmbl_112265.p1, asmbl_115344.p1, asmbl_115350.p1, asmbl_115352.p1, asmbl_115375.p1, asmbl_115417.p1, asmbl_133262.p1, asmbl_133263.p1, asmbl_133264.p1, asmbl_133265.p1, asmbl_133266.p1, asmbl_133269.p1, asmbl_133270.p1, asmbl_136000.p1, asmbl_136001.p1, asmbl_136002.p1, asmbl_136003.p1, asmbl_149252.p1, asmbl_149253.p1, asmbl_149254.p1, asmbl_14…	g18075.t1, g30639.t1, g32172.t1, g33105.t1, g33105.t2, g33118.t1, g33136.t1, g38439.t1, g38440.t1, g39322.t1, g43970.t1, g43976.t1, g43998.t1, g46699.t1, g46699.t2, g50553.t1, g50557.t1, g52948.t1, g61391.t1, g64550.t1, g64814.t1	STRG.12414.1.p1, STRG.12414.2.p2, STRG.15882.1.p1, STRG.16518.3.p1, STRG.16994.1.p1, STRG.16995.5.p1, STRG.16995.7.p1, STRG.19673.1.p1, STRG.19673.2.p1, STRG.19673.3.p1, STRG.19673.4.p1, STRG.19673.5.p1, STRG.19673.6.p1, STRG.19673.7.p1, STRG.20067.1.p1, STRG.20067.2.p1, STRG.20067.3.p1, STRG.22149.1.p1, STRG.22149.3.p1, STRG.22149.5.p1, STRG.22149.6.p1, STRG.22149.7.p1, STRG.22149.8.p1, STRG.221…	TRINITY_GG_10129_c0_g1_i4.p1, TRINITY_GG_10129_c0_g1_i5.p1, TRINITY_GG_10129_c0_g1_i6.p1, TRINITY_GG_10129_c0_g1_i9.p1, TRINITY_GG_10176_c0_g1_i1.p1, TRINITY_GG_10176_c0_g1_i8.p1, TRINITY_GG_13478_c2_g1_i1.p1, TRINITY_GG_3344_c0_g1_i10.p1, TRINITY_GG_3344_c0_g1_i11.p1, TRINITY_GG_3344_c0_g1_i12.p1, TRINITY_GG_3344_c0_g1_i15.p1, TRINITY_GG_3344_c0_g1_i16.p1, TRINITY_GG_3344_c0_g1_i18.p1, TRINITY_G…	TRINITY_DN2184_c0_g1_i1.p1, TRINITY_DN2184_c0_g1_i2.p1, TRINITY_DN2184_c0_g1_i3.p1, TRINITY_DN3599_c0_g1_i10.p1	asmbl_106660.p1, asmbl_106665.p1, asmbl_107751.p1, asmbl_107753.p1, asmbl_107754.p1, asmbl_107755.p1, asmbl_107756.p1, asmbl_107762.p1, asmbl_107763.p1, asmbl_1193.p2, asmbl_1194.p1, asmbl_1195.p1, asmbl_1196.p1, asmbl_1197.p1, asmbl_1198.p1, asmbl_171059.p1, asmbl_171060.p1, asmbl_171061.p1, asmbl_38000.p1, asmbl_38001.p1, asmbl_38002.p1, asmbl_38003.p1, asmbl_38006.p1, asmbl_38012.p1, asmbl_380…	g10088.t1, g12247.t1, g12247.t2, g12249.t1, g12249.t2, g12250.t1, g12250.t2, g12290.t1, g12391.t1, g19366.t1, g1990.t1, g20277.t1, g22475.t1, g22720.t1, g261.t1, g37573.t1, g37573.t2	STRG.1236.1.p1, STRG.15845.1.p1, STRG.15845.2.p1, STRG.15845.3.p1, STRG.15845.4.p1, STRG.16731.1.p1, STRG.18673.1.p1, STRG.18673.2.p1, STRG.18995.1.p1, STRG.18995.2.p1, STRG.18995.3.p1, STRG.18995.4.p1, STRG.18995.5.p1, STRG.18995.6.p1, STRG.220.1.p1, STRG.220.2.p1, STRG.220.3.p1, STRG.30455.1.p1, STRG.30455.2.p1, STRG.7102.1.p1, STRG.7106.2.p1, STRG.7106.4.p1, STRG.7106.5.p1, STRG.7106.6.p1, STR…	TRINITY_GG_104_c14_g1_i1.p1, TRINITY_GG_104_c14_g1_i3.p1, TRINITY_GG_10788_c0_g1_i1.p1, TRINITY_GG_10788_c0_g1_i3.p1, TRINITY_GG_10788_c0_g1_i5.p1, TRINITY_GG_205_c41_g1_i1.p1, TRINITY_GG_205_c41_g1_i2.p1, TRINITY_GG_2680_c13_g2_i2.p1, TRINITY_GG_2680_c13_g2_i3.p1, TRINITY_GG_2680_c13_g2_i4.p1, TRINITY_GG_2680_c13_g2_i5.p1, TRINITY_GG_2680_c13_g2_i6.p1, TRINITY_GG_2680_c13_g2_i7.p1, TRINITY_GG_28…	NP_001036834.1, NP_001037013.1, NP_001296554.1, XP_037868658.1, XP_037868955.1	NP_001041160.1, NP_001041161.1	NP_001263055.1, NP_001263064.1, NP_001263065.1, NP_001287580.1, NP_001303538.1, NP_001350853.2, NP_651674.3, NP_651689.1, NP_652618.1, NP_732652.1, NP_732653.2, NP_732654.1, NP_733277.1, NP_733284.1, NP_733285.1	XP_046437804.1, XP_046438221.1, XP_046441609.1, XP_046441610.1, XP_046441611.1, XP_046441814.1, XP_046442002.1, XP_046442003.1, XP_046442004.1, XP_046442005.1, XP_046442007.1, XP_046442008.1, XP_046442509.1, XP_046442510.1, XP_046442870.1, XP_046442871.1, XP_046443100.1, XP_046444934.1, XP_046444935.1, XP_046461663.1, XP_046464613.1, XP_046464614.1	XP_050540509.1, XP_050542647.1, XP_050542648.1, XP_050542649.1, XP_050542651.1, XP_050542652.1	XP_042208624.1, XP_042210316.1, XP_042215802.1, XP_042215803.1, XP_042215804.1, XP_042215806.1, XP_042215807.1, XP_042215812.1, XP_042215813.1, XP_042215815.1, XP_042217415.1, XP_042228344.1, XP_042234819.1	NP_001141.2, NP_001368852.1, NP_001368853.1	XP_046660942.1, XP_046660943.1, XP_046660944.1, XP_046660945.1, XP_046670630.1, XP_046670631.1, XP_046670632.1, XP_046670633.1, XP_046670634.1, XP_046670635.1, XP_046670636.1, XP_046670637.1, XP_046670640.1, XP_046682430.1, XP_046683121.1, XP_046683122.1, XP_046683123.1, XP_046683125.1, XP_046684320.1	NP_032512.2, XP_036008613.1	XP_064088440.1, XP_064088441.1, XP_064088442.1, XP_064088443.1, XP_064088444.1, XP_064088445.1, XP_064105983.1, XP_064106708.1, XP_064106709.1, XP_064114525.1, XP_064114526.1, XP_064114527.1, XP_064114528.1, XP_064114529.1, XP_064114530.1, XP_064114531.1, XP_064115925.1, XP_064115936.1, XP_064118210.1, XP_064118211.1, XP_064118213.1, XP_064118214.1, XP_064118215.1, XP_064118216.1, XP_064118217.1,…	XP_022171836.1, XP_022171859.1, XP_022181225.1, XP_022181226.1, XP_022181227.1, XP_022181229.1	XP_039289964.1, XP_039289965.1, XP_039290196.1, XP_039290197.1, XP_039290198.1, XP_039290199.1, XP_039290200.1, XP_039290201.1, XP_039291071.1	XP_059487783.1, XP_059490156.1, XP_059490230.1, XP_059490231.1, XP_059490232.1, XP_059490233.1	XP_026805349.1, XP_026808314.1, XP_026811703.1, XP_026811704.1, XP_026811706.1	XP_060838814.1, XP_060838815.1, XP_060848834.1, XP_060848836.1, XP_060850533.1	XP_049832348.1, XP_049838910.1, XP_049838911.1, XP_049838912.1, XP_049838913.1, XP_049838914.1, XP_049842575.1, XP_049842576.1, XP_049842577.1, XP_049842816.1	NP_001164285.1, XP_008200837.2, XP_015838559.2, XP_064212072.1, XP_064212277.1, XP_064212302.1
OG0000035	XP_001652519.1, XP_001658148.2, XP_001659064.2, XP_001661118.2, XP_001664194.1, XP_001664195.2, XP_021693614.1, XP_021693615.1, XP_021693616.1, XP_021693624.1, XP_021695171.1, XP_021695175.1, XP_021698361.1, XP_021698362.1, XP_021698363.1, XP_021698364.1, XP_021698365.1, XP_021700710.1, XP_021703532.1, XP_021703533.1, XP_021703534.1, XP_021703535.1, XP_021711753.1	XP_027840726.2, XP_027842370.1, XP_027852240.1, XP_027852241.1, XP_027852242.1, XP_027852243.1, XP_027852245.1, XP_050053263.1, XP_050053311.1, XP_050053739.1, XP_050056319.1, XP_050056320.1, XP_050056321.1, XP_050056322.1, XP_050060720.1, XP_050061352.1	NP_001107211.1, XP_003250013.1, XP_006562663.1, XP_006562664.1, XP_006570639.1, XP_006570640.1, XP_006570641.1, XP_006570642.1, XP_006570643.1, XP_006570644.1, XP_016767669.1, XP_016771112.2, XP_016771989.1, XP_016773033.1, XP_026297586.1, XP_026301287.1, XP_397017.3, XP_624322.1	XP_001942953.1, XP_001943804.2, XP_001946430.1, XP_001946479.3, XP_001949814.2, XP_001950031.1, XP_001950990.1, XP_003245205.1, XP_003247868.1, XP_008184068.1, XP_008185969.1, XP_008185998.1, XP_008188012.1, XP_008188014.1, XP_016660709.1, XP_016660710.1, XP_016660712.1, XP_016663886.1, XP_016663887.1, XP_029342440.1	asmbl_139129.p1, asmbl_139155.p1, asmbl_139156.p1, asmbl_139160.p1, asmbl_139161.p1, asmbl_141156.p1, asmbl_141157.p1, asmbl_24682.p1, asmbl_24683.p1, asmbl_24684.p1, asmbl_36591.p1, asmbl_36595.p1, asmbl_36596.p1, asmbl_36598.p1, asmbl_36599.p1, asmbl_36599.p3, asmbl_58403.p1, asmbl_58404.p1, asmbl_58405.p1, asmbl_58406.p1, asmbl_58407.p1, asmbl_58408.p1, asmbl_58409.p1, asmbl_58410.p1	g10522.t1, g10523.t1, g10523.t2, g16502.t1, g41211.t1, g41212.t1, g41212.t2, g41944.t1, g7455.t1	STRG.21365.1.p1, STRG.21366.1.p1, STRG.21366.2.p1, STRG.21727.1.p1, STRG.3280.1.p1, STRG.5148.1.p1, STRG.5149.1.p1, STRG.5149.2.p1, STRG.5149.3.p1, STRG.8391.1.p1, STRG.8391.2.p1, STRG.8391.3.p1, STRG.8391.4.p1	TRINITY_GG_12359_c0_g1_i1.p1, TRINITY_GG_12359_c0_g1_i11.p1, TRINITY_GG_12359_c0_g1_i12.p1, TRINITY_GG_12359_c0_g1_i13.p1, TRINITY_GG_12359_c0_g1_i14.p1, TRINITY_GG_12359_c0_g1_i3.p1, TRINITY_GG_12359_c0_g1_i4.p1, TRINITY_GG_12359_c0_g1_i9.p1, TRINITY_GG_15843_c9_g1_i1.p1, TRINITY_GG_15843_c9_g1_i1.p2, TRINITY_GG_15843_c9_g1_i10.p1, TRINITY_GG_15843_c9_g1_i13.p1, TRINITY_GG_15843_c9_g1_i13.p2, TR…	asmbl_121798.p1, asmbl_121799.p1, asmbl_142340.p1, asmbl_142341.p1, asmbl_142342.p1, asmbl_142343.p1, asmbl_142344.p1, asmbl_142345.p1, asmbl_142346.p1, asmbl_142347.p1, asmbl_142348.p1, asmbl_142349.p1, asmbl_142350.p1, asmbl_142351.p1, asmbl_142352.p1, asmbl_172935.p1, asmbl_172936.p1, asmbl_172937.p1, asmbl_47674.p1, asmbl_47675.p1, asmbl_47678.p1, asmbl_47680.p1, asmbl_47692.p1, asmbl_47693.p…	g12393.t1, g12393.t2, g12394.t1, g12394.t2, g24907.t1, g24908.t1, g24908.t2, g35037.t1, g41510.t1, g52923.t1	STRG.13271.1.p1, STRG.13273.1.p1, STRG.13273.2.p1, STRG.13273.3.p1, STRG.17918.1.p1, STRG.21049.1.p1, STRG.21049.2.p1, STRG.21049.3.p1, STRG.21049.4.p1, STRG.21049.5.p1, STRG.21049.6.p1, STRG.21049.7.p1, STRG.21049.8.p1, STRG.25801.1.p1, STRG.6865.1.p1, STRG.6865.2.p1, STRG.6866.1.p1, STRG.6866.2.p1, STRG.6866.3.p1, STRG.6866.4.p1, STRG.6866.5.p1	TRINITY_GG_1661_c4_g2_i11.p1, TRINITY_GG_1661_c4_g2_i18.p1, TRINITY_GG_1661_c4_g2_i6.p1, TRINITY_GG_1692_c9_g1_i1.p1, TRINITY_GG_1692_c9_g1_i19.p1, TRINITY_GG_1692_c9_g1_i19.p2, TRINITY_GG_1692_c9_g1_i21.p1, TRINITY_GG_1692_c9_g1_i26.p1, TRINITY_GG_1692_c9_g1_i27.p1, TRINITY_GG_1692_c9_g1_i29.p1, TRINITY_GG_1692_c9_g1_i34.p1, TRINITY_GG_1692_c9_g1_i49.p1, TRINITY_GG_1692_c9_g1_i52.p1, TRINITY_GG_…	TRINITY_DN31649_c0_g1_i1.p1, TRINITY_DN4815_c0_g1_i1.p1	asmbl_138332.p1, asmbl_138337.p1, asmbl_138337.p3, asmbl_138338.p1, asmbl_138339.p1, asmbl_138341.p1, asmbl_138341.p3, asmbl_138342.p1, asmbl_138343.p1, asmbl_138343.p3, asmbl_138348.p1, asmbl_138348.p3, asmbl_140252.p1, asmbl_140253.p1, asmbl_156845.p1, asmbl_156847.p1, asmbl_156848.p1, asmbl_156851.p1, asmbl_156860.p1, asmbl_156861.p1, asmbl_156862.p1, asmbl_156863.p1, asmbl_156864.p1, asmbl_15…	g11345.t1, g27988.t1, g27989.t1, g27989.t2, g28299.t1, g30813.t1, g30813.t2, g30814.t1, g32458.t1, g32458.t2	STRG.23915.1.p1, STRG.23917.1.p1, STRG.23917.2.p1, STRG.23917.3.p1, STRG.24188.1.p1, STRG.26896.1.p1, STRG.26896.2.p1, STRG.26897.1.p1, STRG.26897.2.p1, STRG.26897.3.p1, STRG.26897.4.p1, STRG.26897.5.p1, STRG.27695.1.p1, STRG.8186.1.p1, STRG.8186.2.p1, STRG.8186.3.p1, STRG.8186.4.p1, STRG.8186.5.p1, STRG.8186.6.p1, STRG.8186.7.p1, STRG.8186.8.p1	TRINITY_GG_2620_c5_g2_i10.p1, TRINITY_GG_2620_c5_g2_i13.p1, TRINITY_GG_2620_c5_g2_i14.p1, TRINITY_GG_2620_c5_g2_i16.p1, TRINITY_GG_2620_c5_g2_i17.p1, TRINITY_GG_2620_c5_g2_i18.p1, TRINITY_GG_2620_c5_g2_i19.p1, TRINITY_GG_2620_c5_g2_i2.p1, TRINITY_GG_2620_c5_g2_i20.p1, TRINITY_GG_2620_c5_g2_i3.p1, TRINITY_GG_2620_c5_g2_i5.p1, TRINITY_GG_2620_c5_g2_i6.p1, TRINITY_GG_2620_c5_g2_i8.p1, TRINITY_GG_291…	NP_001108344.1, NP_001165395.1, XP_004926551.1, XP_004933531.2, XP_004933590.3, XP_012546573.2, XP_012551685.2, XP_037866721.1, XP_037866889.1, XP_037869678.1, XP_037869679.1, XP_037869680.1, XP_037869681.1, XP_037869682.1, XP_037869683.1, XP_037869684.1		NP_001097692.1, NP_523675.1, NP_536732.1, NP_610693.1, NP_610694.1, NP_611234.1, NP_648605.1, NP_649598.1, NP_725068.1, NP_729842.1, NP_729843.1	XP_046443476.1, XP_046443477.1, XP_046443478.1, XP_046449953.1, XP_046449954.1, XP_046449955.1, XP_046450808.1, XP_046450815.1, XP_046450823.1, XP_046452114.1, XP_046452128.1, XP_046452130.1, XP_046452132.1, XP_046452138.1, XP_046454397.1, XP_046454398.1, XP_046457250.1, XP_046457611.1, XP_046457635.1, XP_046457783.1, XP_046457784.1, XP_046464267.1, XP_046464268.1, XP_046464269.1, XP_046464270.1	XP_050524303.1, XP_050524304.1, XP_050524305.1, XP_050524306.1, XP_050524307.1, XP_050535056.1, XP_050535986.1, XP_050535988.1, XP_050535989.1	XP_042204002.1, XP_042206687.1, XP_042206688.1, XP_042206689.1, XP_042206690.1, XP_042206691.1, XP_042206692.1, XP_042206693.1, XP_042206694.1, XP_042206695.1, XP_042206696.1, XP_042206697.1, XP_042206699.1, XP_042206700.1, XP_042208308.1, XP_042208309.1, XP_042208311.1, XP_042211762.1, XP_042219659.1, XP_042219660.1, XP_042219661.1, XP_042219662.1, XP_042219663.1, XP_042219664.1, XP_042219665.1,…	NP_001138571.1, NP_001258640.1, NP_001258641.1, NP_055395.2, NP_060055.2, XP_006717147.1, XP_011516491.2, XP_011516904.1, XP_011516905.1, XP_011516906.1, XP_016869726.1, XP_016870142.1, XP_024303294.1, XP_047278661.1, XP_047278662.1, XP_047278663.1, XP_047278664.1, XP_047279239.1, XP_047279241.1, XP_047279242.1, XP_047279243.1, XP_047279244.1, XP_047279245.1, XP_047279246.1, XP_047279248.1, XP_04…	XP_046662007.1, XP_046662008.1, XP_046662009.1, XP_046667587.1, XP_046667588.1, XP_046668669.1, XP_046668670.1, XP_046668671.1, XP_046668672.1, XP_046668673.1, XP_046673353.1, XP_046673354.1, XP_046673355.1, XP_046673356.1, XP_046673357.1, XP_046673358.1, XP_046673359.1, XP_046687764.1, XP_046687770.1	NP_001171098.1, NP_001343338.1, NP_001408512.1, NP_001408513.1, NP_001408514.1, NP_001408515.1, NP_001408516.1, NP_062361.1, NP_766247.2, XP_006497980.1, XP_036018298.1, XP_036018299.1	XP_064079153.1, XP_064079238.1, XP_064080097.1, XP_064080098.1, XP_064080104.1, XP_064080430.1, XP_064080432.1, XP_064091106.1, XP_064098590.1, XP_064098591.1, XP_064098592.1, XP_064098593.1, XP_064098594.1, XP_064104636.1, XP_064104637.1, XP_064104638.1, XP_064104639.1, XP_064105614.1, XP_064114573.1, XP_064116166.1	XP_022166247.1, XP_022168826.1, XP_022168827.1, XP_022168828.1, XP_022168829.1, XP_022168830.1, XP_022169898.1, XP_022169906.1, XP_022169907.1, XP_022169908.1, XP_022172838.1, XP_022174341.1, XP_022182428.1, XP_022182429.1, XP_022182430.1, XP_022182431.1, XP_022182432.1, XP_022182433.1, XP_022182434.1, XP_022182437.1	XP_022183984.2, XP_022183985.1, XP_022183986.2, XP_022187580.2, XP_022198099.1, XP_039276221.1, XP_039278439.1, XP_039278440.1, XP_039278915.1, XP_039283007.1, XP_039295820.1, XP_039295825.1, XP_039300507.1	XP_059468812.1, XP_059468813.1, XP_059469654.1, XP_059480259.1, XP_059483424.1, XP_059483951.1, XP_059483953.1, XP_059490948.1, XP_059490974.1, XP_059491007.1	XP_026807124.1, XP_026807125.1, XP_026807126.1, XP_026807127.1, XP_026807128.1, XP_026807129.1, XP_026807883.1, XP_026808269.1, XP_026808270.1, XP_026808271.1, XP_026808272.1, XP_026811199.1, XP_026814482.1, XP_026814483.1, XP_026814485.1, XP_026814486.1, XP_026821730.1	XP_060838354.1, XP_060842807.1, XP_060845793.1, XP_060847494.1, XP_060852946.1, XP_060852947.1, XP_060852948.1, XP_060852949.1, XP_060852950.1, XP_060852951.1, XP_060852952.1, XP_060854787.1	XP_049830964.1, XP_049830965.1, XP_049830967.1, XP_049830968.1, XP_049833975.1, XP_049838022.1, XP_049838029.1, XP_049843408.1, XP_049843409.1, XP_049843410.1, XP_049855894.1, XP_049855895.1, XP_049860281.1, XP_049860282.1, XP_049860438.1, XP_049860535.1, XP_049861613.1, XP_049861614.1, XP_049861615.1, XP_049862176.1, XP_049863271.1, XP_049863272.1, XP_049863273.1, XP_049863274.1	XP_008190503.1, XP_008190504.1, XP_008197154.2, XP_008197320.2, XP_008199543.2, XP_008200667.1, XP_015832991.1, XP_015832993.1, XP_015832994.1, XP_015836499.1, XP_015837123.2, XP_015838547.1, XP_015838549.1, XP_064214892.1, XP_064215572.1, XP_966921.1, XP_967014.2, XP_967094.1, XP_967393.1, XP_967660.2, XP_969936.2, XP_970364.2, XP_970477.4, XP_972140.1, XP_972187.1, XP_972238.1, XP_973817.3, XP_…
OG0000036	XP_001648177.2, XP_001657891.1, XP_001659917.1, XP_001659951.1, XP_001659953.1, XP_001659954.2, XP_021697140.1, XP_021697141.1, XP_021697142.1, XP_021697143.1, XP_021708738.1, XP_021712663.1	XP_027838153.2, XP_027840008.2, XP_027840009.2, XP_027840019.2, XP_027840034.2, XP_027848460.2, XP_027848461.2, XP_050055402.1, XP_050055403.1, XP_050055405.1, XP_050056198.1	XP_003249365.1, XP_016767384.1, XP_026298070.1, XP_026298071.1, XP_026298072.1	NP_001156609.1, XP_001942608.1, XP_001943373.1, XP_001944676.2, XP_001946443.2, XP_003244982.1, XP_003248866.1, XP_008183734.1, XP_016660404.1, XP_016660405.1, XP_016660406.1, XP_029342359.1, XP_029342360.1, XP_029344420.1, XP_029344421.1	asmbl_120977.p1, asmbl_120978.p1, asmbl_120979.p1, asmbl_120980.p1, asmbl_120981.p1, asmbl_129510.p1, asmbl_129511.p1, asmbl_129512.p1, asmbl_129513.p1, asmbl_129514.p1, asmbl_129515.p1, asmbl_129516.p1, asmbl_173889.p1, asmbl_173890.p1, asmbl_173891.p1, asmbl_182955.p1, asmbl_182956.p1, asmbl_182957.p1, asmbl_182958.p1, asmbl_189511.p1, asmbl_189512.p1, asmbl_213944.p1, asmbl_213945.p1, asmbl_21…	g2725.t1, g2725.t2, g2726.t1, g35929.t1, g35929.t2, g38307.t1, g52793.t1, g52793.t2, g55946.t1, g58418.t1, g68004.t1, g8853.t1, g8856.t1, g8857.t1, g8863.t1	STRG.18358.1.p1, STRG.18358.2.p1, STRG.19816.1.p1, STRG.19816.2.p1, STRG.19816.3.p1, STRG.19816.4.p1, STRG.19816.5.p1, STRG.27078.1.p1, STRG.28609.1.p1, STRG.28609.2.p1, STRG.29807.1.p1, STRG.29807.2.p1, STRG.34108.1.p1, STRG.34108.1.p2, STRG.34108.2.p1, STRG.4142.1.p1, STRG.4142.1.p2, STRG.4142.2.p1, STRG.4142.2.p2, STRG.4142.3.p1, STRG.4142.4.p1, STRG.4142.5.p1, STRG.4142.5.p2, STRG.4142.6.p1, …	TRINITY_GG_12008_c2_g1_i1.p1, TRINITY_GG_12008_c2_g1_i2.p1, TRINITY_GG_12008_c2_g1_i4.p1, TRINITY_GG_12008_c2_g1_i5.p1, TRINITY_GG_14950_c0_g1_i1.p1, TRINITY_GG_14950_c0_g1_i2.p1, TRINITY_GG_20653_c0_g1_i11.p1, TRINITY_GG_20653_c0_g1_i11.p2, TRINITY_GG_20653_c0_g1_i2.p1, TRINITY_GG_20653_c0_g1_i3.p1, TRINITY_GG_20653_c0_g1_i4.p1, TRINITY_GG_20653_c0_g1_i7.p1, TRINITY_GG_20653_c0_g1_i8.p1, TRINITY…	asmbl_149427.p1, asmbl_149428.p1, asmbl_149429.p1, asmbl_149430.p1, asmbl_149431.p1, asmbl_149446.p1, asmbl_149448.p1, asmbl_149459.p1, asmbl_37786.p1, asmbl_37786.p2, asmbl_37789.p1, asmbl_37790.p1, asmbl_37791.p1, asmbl_37792.p1, asmbl_37793.p1, asmbl_37794.p1, asmbl_37800.p1, asmbl_37800.p2, asmbl_37809.p1, asmbl_37811.p1, asmbl_48883.p1, asmbl_48884.p1, asmbl_48885.p1, asmbl_48886.p1, asmbl_4…	g12665.t1, g12665.t2, g12667.t1, g12674.t1, g1357.t1, g1357.t2, g22685.t1, g44026.t1, g44026.t2, g44027.t1, g44027.t2, g9769.t1, g9772.t1, g9773.t1	STRG.11951.1.p1, STRG.11951.2.p1, STRG.11951.3.p1, STRG.11951.4.p1, STRG.11951.5.p1, STRG.22170.1.p1, STRG.22170.2.p1, STRG.22170.3.p1, STRG.22170.4.p1, STRG.22171.1.p1, STRG.5325.1.p1, STRG.5325.1.p2, STRG.5325.2.p1, STRG.5325.3.p1, STRG.5325.4.p1, STRG.5325.5.p1, STRG.5325.6.p1, STRG.5325.7.p1, STRG.6924.1.p1, STRG.6924.2.p1, STRG.6925.1.p1, STRG.6925.2.p1, STRG.6928.1.p1	TRINITY_GG_15309_c3_g1_i1.p1, TRINITY_GG_15309_c3_g1_i10.p1, TRINITY_GG_15309_c3_g1_i7.p1, TRINITY_GG_15309_c6_g1_i1.p1, TRINITY_GG_788_c1_g1_i10.p1, TRINITY_GG_788_c1_g1_i10.p2, TRINITY_GG_788_c1_g1_i12.p1, TRINITY_GG_788_c1_g1_i12.p2, TRINITY_GG_788_c1_g1_i16.p1, TRINITY_GG_788_c1_g1_i19.p1, TRINITY_GG_788_c1_g1_i19.p2, TRINITY_GG_788_c1_g1_i22.p1, TRINITY_GG_788_c1_g1_i22.p3, TRINITY_GG_788_c1…	TRINITY_DN11781_c0_g1_i1.p1, TRINITY_DN11781_c0_g1_i3.p1, TRINITY_DN11781_c0_g1_i4.p1, TRINITY_DN31186_c0_g1_i1.p1, TRINITY_DN3760_c0_g1_i1.p1	asmbl_151025.p1, asmbl_151026.p1, asmbl_151033.p1, asmbl_151034.p1, asmbl_151035.p1, asmbl_151036.p1, asmbl_151037.p1, asmbl_151038.p1, asmbl_151039.p1, asmbl_151039.p2, asmbl_151042.p1, asmbl_151043.p1, asmbl_41879.p1, asmbl_41879.p2, asmbl_41880.p1, asmbl_41880.p2, asmbl_41881.p1, asmbl_41882.p1, asmbl_41883.p1, asmbl_41884.p1, asmbl_41886.p1, asmbl_41888.p1, asmbl_41889.p1, asmbl_41892.p1, asm…	g11105.t1, g11106.t1, g11106.t2, g11106.t3, g11108.t1, g11116.t1, g11116.t2, g11119.t1, g19308.t1, g19313.t1, g29937.t1, g29937.t2, g29938.t1, g29938.t2, g29938.t3, g32627.t1, g6691.t1	STRG.15775.1.p1, STRG.15780.1.p1, STRG.15780.2.p1, STRG.15780.3.p1, STRG.15780.4.p1, STRG.25847.1.p1, STRG.25848.1.p1, STRG.25848.2.p1, STRG.25848.3.p1, STRG.25848.4.p1, STRG.7922.1.p1, STRG.7922.2.p1, STRG.7922.3.p1, STRG.7922.4.p1, STRG.7922.5.p1, STRG.7922.6.p1, STRG.7922.6.p2, STRG.7922.7.p1, STRG.7922.8.p1, STRG.7922.8.p2, STRG.7922.9.p1, STRG.7930.1.p1, STRG.7930.2.p1, STRG.7930.3.p1, STRG.…	TRINITY_GG_2253_c1_g1_i1.p1, TRINITY_GG_2253_c1_g1_i11.p1, TRINITY_GG_2253_c1_g1_i14.p1, TRINITY_GG_2253_c1_g1_i4.p1, TRINITY_GG_2253_c1_g1_i5.p1, TRINITY_GG_2253_c1_g1_i8.p1, TRINITY_GG_2253_c6_g1_i1.p1, TRINITY_GG_2253_c6_g1_i3.p1, TRINITY_GG_2253_c6_g1_i4.p1, TRINITY_GG_2253_c7_g1_i1.p1, TRINITY_GG_2253_c7_g1_i2.p1, TRINITY_GG_2253_c7_g1_i5.p1, TRINITY_GG_2253_c7_g1_i6.p1, TRINITY_GG_3638_c16_…	XP_004924743.1, XP_004924744.1, XP_004924745.1, XP_004924747.2, XP_004924748.1, XP_004929849.1, XP_004930683.2, XP_004933383.1, XP_004933384.1, XP_004933385.1, XP_012544585.1, XP_012544619.1, XP_012548977.1, XP_012549699.1, XP_021202680.2, XP_021208446.1, XP_037873457.1, XP_037873666.1, XP_037874887.1, XP_037874994.1, XP_037874995.1, XP_062525088.1, XP_062527308.1, XP_062527309.1, XP_062531031.1,…	NP_001033534.2, NP_500781.2, NP_505506.2, NP_507773.1	NP_001137623.1, NP_001285245.1, NP_572968.1, NP_610465.2, NP_648899.2, NP_651841.3, NP_724760.2, NP_724761.1, NP_730171.1, NP_730172.1, NP_731899.1	XP_046460195.1, XP_046460196.1, XP_046460197.1, XP_046460198.1	XP_050525052.1, XP_050525053.1, XP_050525054.1, XP_050525539.1, XP_050525540.1, XP_050525541.1, XP_050525543.1, XP_050525544.1, XP_050538919.1, XP_050538920.1, XP_050538922.1, XP_050538923.1, XP_050538924.1, XP_050538925.1, XP_050538927.1, XP_050538928.1, XP_050538932.1, XP_050538933.1	XP_042204370.1, XP_042205765.1, XP_042205766.1, XP_042208119.1, XP_042208120.1, XP_042208941.1, XP_042208942.1, XP_042208943.1, XP_042212999.1, XP_042220976.1, XP_042221921.1, XP_042222277.1, XP_042226688.1, XP_042228605.1, XP_042230726.1, XP_042230727.1, XP_042230729.1, XP_042230730.1, XP_042230731.1, XP_042230929.1, XP_042232628.1, XP_042233939.1, XP_042233940.1, XP_042237360.1, XP_042241337.1	NP_001129391.1, NP_001334889.1, NP_861450.1, XP_005266418.1	XP_046662157.1, XP_046668566.1, XP_046678197.1, XP_046679358.1, XP_046688153.1, XP_046689252.1	NP_001343931.1, NP_081016.2, NP_082148.1, XP_006504928.1, XP_006504930.1	XP_064079874.1, XP_064080678.1, XP_064080709.1, XP_064080710.1, XP_064080711.1, XP_064080712.1, XP_064080713.1, XP_064080716.1, XP_064080718.1, XP_064082077.1, XP_064086815.1, XP_064091945.1, XP_064092080.1, XP_064092201.1, XP_064092217.1, XP_064095307.1, XP_064095308.1, XP_064095309.1, XP_064095310.1, XP_064095354.1, XP_064098243.1, XP_064098244.1, XP_064098361.1, XP_064098362.1, XP_064099680.1,…	XP_022164139.1, XP_022164145.1, XP_022164146.1, XP_022164147.1, XP_022164148.1, XP_022164152.1, XP_022164154.1, XP_022164155.1, XP_022164158.1, XP_022164159.1, XP_022164160.1, XP_022164161.1, XP_022164162.1, XP_022170772.1, XP_022170773.1, XP_022170774.1, XP_022170775.1, XP_022170776.1, XP_022173395.1	XP_022186483.2, XP_022194993.2, XP_022194996.2, XP_039276295.1, XP_039276296.1, XP_039276298.1, XP_039276299.1	XP_059474487.1, XP_059474488.1, XP_059481079.1, XP_059483676.1, XP_059483677.1, XP_059483678.1	XP_026804491.1, XP_026804492.1, XP_026804493.1, XP_026806843.1, XP_026806844.1, XP_026810299.1, XP_026820483.1, XP_026820485.1, XP_026822685.1, XP_026822686.1, XP_026822687.1, XP_026822688.1, XP_026822689.1, XP_026822690.1, XP_028044493.1	XP_060833691.1, XP_060833692.1, XP_060833693.1, XP_060833931.1, XP_060833932.1, XP_060833933.1, XP_060833934.1, XP_060834556.1, XP_060834557.1, XP_060838110.1, XP_060838119.1, XP_060838132.1, XP_060838140.1, XP_060838149.1, XP_060838157.1, XP_060840553.1, XP_060846385.1	XP_049830141.1, XP_049830152.1, XP_049830160.1, XP_049830168.1, XP_049830177.1, XP_049830186.1, XP_049830194.1, XP_049830204.1, XP_049830215.1, XP_049830229.1, XP_049830241.1, XP_049830254.1, XP_049830265.1, XP_049830278.1, XP_049830835.1, XP_049830836.1, XP_049830837.1, XP_049830838.1, XP_049833218.1, XP_049839302.1, XP_049839303.1, XP_049839304.1, XP_049842556.1, XP_049854412.1, XP_049854413.1,…	XP_008194580.1, XP_015837067.1, XP_015837975.1, XP_015837976.1, XP_015837977.1, XP_015837978.1, XP_015838130.1, XP_064211441.1, XP_064211487.1, XP_966826.3, XP_975518.1, XP_975585.1, XP_975637.3
OG0000037		XP_027837642.2, XP_027838975.2, XP_050059569.1, XP_050059570.1, XP_050064102.1		XP_001943393.2, XP_001948568.2, XP_003244684.1, XP_008181714.1, XP_008182356.1, XP_008183309.1, XP_008184197.2, XP_008186132.1, XP_008188160.2, XP_016657825.1, XP_016657826.1, XP_016660813.2, XP_029342344.1, XP_029342469.1, XP_029343331.1, XP_029344718.1, XP_029345316.1, XP_029345317.1, XP_029345318.1, XP_029345320.1, XP_029345333.1, XP_029345334.1, XP_029345335.1, XP_029345336.1, XP_029345340.1,…	asmbl_136999.p1, asmbl_137001.p1, asmbl_137001.p2, asmbl_137003.p3, asmbl_137004.p1, asmbl_137005.p1, asmbl_137006.p1, asmbl_137006.p2, asmbl_137007.p1, asmbl_137007.p2, asmbl_137008.p1, asmbl_145546.p1, asmbl_145547.p1, asmbl_145548.p1, asmbl_145549.p1, asmbl_146953.p1, asmbl_146953.p2, asmbl_146953.p3, asmbl_146954.p1, asmbl_146954.p2, asmbl_146954.p3, asmbl_146960.p3, asmbl_146961.p1, asmbl_14…	g40565.t1, g43270.t1, g43270.t2, g43828.t1, g43828.t2, g43829.t1, g45851.t1, g45852.t1, g45855.t1, g45858.t1, g45869.t1, g45872.t1, g48288.t1, g48288.t2, g48295.t1, g48300.t1, g66290.t1, g66464.t1, g66502.t1, g7918.t1, g8840.t1, g9297.t1	STRG.21011.1.p1, STRG.21011.2.p1, STRG.21011.3.p1, STRG.21013.1.p1, STRG.22394.1.p1, STRG.22394.2.p1, STRG.22656.1.p1, STRG.22656.1.p2, STRG.22656.1.p3, STRG.22656.2.p1, STRG.22656.2.p2, STRG.22656.3.p1, STRG.22656.3.p2, STRG.22656.3.p3, STRG.23595.1.p1, STRG.23595.2.p1, STRG.23595.3.p1, STRG.23595.4.p1, STRG.23595.5.p1, STRG.23595.6.p1, STRG.23595.7.p1, STRG.23595.8.p1, STRG.23595.8.p2, STRG.235…	TRINITY_GG_12368_c0_g2_i1.p1, TRINITY_GG_12368_c0_g2_i2.p1, TRINITY_GG_12368_c0_g2_i3.p1, TRINITY_GG_13360_c19_g1_i11.p1, TRINITY_GG_13360_c19_g1_i12.p1, TRINITY_GG_13360_c19_g1_i13.p1, TRINITY_GG_13360_c19_g1_i16.p1, TRINITY_GG_13360_c19_g1_i17.p1, TRINITY_GG_13360_c19_g1_i22.p1, TRINITY_GG_13360_c19_g1_i5.p1, TRINITY_GG_13360_c19_g1_i6.p1, TRINITY_GG_13360_c19_g1_i7.p1, TRINITY_GG_13360_c19_g1_…	asmbl_100777.p1, asmbl_100778.p1, asmbl_100779.p1, asmbl_146338.p1, asmbl_146340.p1, asmbl_146341.p1, asmbl_146342.p1, asmbl_177943.p1, asmbl_177944.p1, asmbl_177944.p2, asmbl_177945.p1, asmbl_21568.p1, asmbl_21570.p1, asmbl_21570.p2, asmbl_21597.p1, asmbl_21598.p1, asmbl_48143.p1, asmbl_48144.p1, asmbl_48148.p1, asmbl_48149.p1, asmbl_48152.p1, asmbl_48152.p2, asmbl_48153.p1, asmbl_48155.p2, asmb…	g12479.t1, g12479.t2, g12488.t1, g12492.t1, g12493.t1, g12496.t1, g12498.t1, g12501.t1, g12502.t1, g12503.t1, g12521.t1, g12524.t1, g1290.t1, g1291.t1, g21491.t1, g21492.t1, g22660.t1, g22660.t2, g22661.t1, g22661.t2, g27604.t1, g27925.t1, g28370.t1, g42999.t1, g54998.t1, g5655.t1	STRG.11332.1.p1, STRG.11332.2.p1, STRG.11332.3.p1, STRG.11332.4.p1, STRG.11332.4.p2, STRG.11333.1.p1, STRG.11333.2.p1, STRG.11941.1.p1, STRG.11941.1.p2, STRG.11941.2.p1, STRG.11941.2.p2, STRG.11941.3.p1, STRG.11941.3.p2, STRG.11941.4.p1, STRG.11941.4.p2, STRG.11941.4.p3, STRG.14520.1.p1, STRG.14520.2.p1, STRG.14520.3.p1, STRG.14713.1.p1, STRG.14713.2.p1, STRG.21738.3.p1, STRG.21738.4.p1, STRG.217…	TRINITY_GG_12668_c13_g1_i108.p1, TRINITY_GG_12668_c13_g1_i2.p1, TRINITY_GG_12668_c13_g1_i28.p1, TRINITY_GG_12668_c13_g1_i28.p2, TRINITY_GG_12668_c13_g1_i41.p1, TRINITY_GG_12668_c13_g1_i41.p2, TRINITY_GG_12668_c13_g1_i6.p1, TRINITY_GG_12668_c13_g1_i69.p1, TRINITY_GG_12668_c13_g1_i75.p1, TRINITY_GG_12668_c13_g1_i75.p2, TRINITY_GG_12668_c13_g1_i79.p1, TRINITY_GG_12668_c13_g1_i79.p2, TRINITY_GG_12668…	TRINITY_DN10872_c0_g1_i1.p1, TRINITY_DN11691_c0_g1_i2.p1, TRINITY_DN11691_c0_g1_i3.p1, TRINITY_DN13911_c0_g1_i1.p1, TRINITY_DN1914_c0_g1_i1.p1, TRINITY_DN1914_c0_g1_i2.p1, TRINITY_DN1914_c0_g1_i3.p1, TRINITY_DN1914_c0_g1_i8.p1, TRINITY_DN1914_c0_g1_i9.p1, TRINITY_DN4504_c0_g1_i1.p1, TRINITY_DN4504_c0_g1_i2.p1, TRINITY_DN4504_c0_g1_i3.p1, TRINITY_DN6036_c0_g1_i1.p1, TRINITY_DN6036_c0_g1_i2.p1	asmbl_108587.p1, asmbl_108588.p1, asmbl_108592.p1, asmbl_108593.p1, asmbl_108604.p1, asmbl_108605.p1, asmbl_108606.p1, asmbl_108608.p1, asmbl_108627.p1, asmbl_108643.p1, asmbl_108644.p2, asmbl_108645.p2, asmbl_108663.p1, asmbl_108705.p1, asmbl_108706.p1, asmbl_108707.p1, asmbl_108711.p1, asmbl_108714.p1, asmbl_108718.p1, asmbl_108719.p1, asmbl_108739.p1, asmbl_108740.p1, asmbl_112243.p1, asmbl_11…	g11036.t1, g11037.t1, g11037.t2, g11470.t1, g11470.t2, g11471.t1, g11476.t1, g11488.t1, g22992.t1, g22994.t1, g22998.t1, g23001.t1, g23001.t2, g23003.t1, g23016.t1, g23018.t1, g23023.t1, g23673.t1, g23674.t1, g25817.t1, g32364.t1, g37968.t1, g6302.t1, g6302.t2	STRG.19075.1.p1, STRG.19075.2.p1, STRG.19077.1.p1, STRG.19078.1.p1, STRG.19078.2.p1, STRG.19078.3.p1, STRG.19078.4.p1, STRG.19078.5.p1, STRG.19078.6.p1, STRG.19078.7.p1, STRG.19083.1.p1, STRG.19083.10.p1, STRG.19083.3.p1, STRG.19083.3.p2, STRG.19083.4.p1, STRG.19083.4.p2, STRG.19083.5.p1, STRG.19083.7.p1, STRG.19083.8.p1, STRG.19083.9.p1, STRG.19089.1.p1, STRG.19089.2.p1, STRG.19675.1.p1, STRG.19…	TRINITY_GG_1057_c23_g1_i1.p1, TRINITY_GG_1057_c23_g1_i2.p1, TRINITY_GG_1057_c23_g1_i3.p1, TRINITY_GG_2604_c6_g1_i10.p1, TRINITY_GG_2604_c6_g1_i11.p1, TRINITY_GG_2604_c6_g1_i14.p1, TRINITY_GG_2604_c6_g1_i15.p1, TRINITY_GG_2604_c6_g1_i16.p1, TRINITY_GG_2604_c6_g1_i18.p1, TRINITY_GG_2604_c6_g1_i2.p1, TRINITY_GG_2604_c6_g1_i4.p1, TRINITY_GG_2604_c6_g1_i5.p1, TRINITY_GG_2604_c6_g1_i6.p1, TRINITY_GG_26…		NP_001368491.1, NP_500723.1		XP_046438059.1	XP_050520426.1, XP_050531477.1, XP_050531481.1, XP_050531491.1, XP_050531500.1, XP_050547571.1, XP_050547600.1, XP_050547601.1, XP_050547750.1, XP_050547836.1, XP_050548285.1			XP_046668656.1			XP_022168929.1, XP_022169779.1, XP_022174266.1, XP_022174267.1, XP_022183584.1, XP_022183585.1, XP_022183586.1			XP_026805156.1, XP_026816070.1, XP_026817964.1, XP_026817965.1, XP_026818839.1, XP_026822069.1, XP_026822070.1, XP_026822080.1	XP_060843549.1, XP_060843558.1, XP_060843561.1, XP_060843562.1, XP_060847647.1, XP_060849733.1, XP_060849734.1, XP_060850876.1, XP_060850877.1, XP_060851895.1, XP_060851896.1, XP_060854157.1, XP_060854158.1	XP_049833984.1, XP_049833985.1, XP_049833986.1, XP_049843131.1
OG0000038	XP_021693144.1, XP_021693145.1, XP_021693146.1, XP_021693148.1, XP_021693149.1, XP_021693150.1, XP_021693151.1, XP_021693152.1, XP_021693153.1, XP_021693154.1, XP_021693155.1, XP_021693156.1, XP_021693157.1, XP_021693158.1, XP_021693159.1, XP_021693160.1, XP_021693161.1, XP_021693162.1, XP_021693163.1, XP_021693164.1, XP_021693165.1, XP_021693166.1, XP_021693167.1, XP_021693168.1, XP_021693169.1,…	XP_050054692.1, XP_050054699.1, XP_050054700.1, XP_050054707.1	XP_026298667.1, XP_026298668.1, XP_026298669.1, XP_026298670.1, XP_026298671.1, XP_026298672.1, XP_026298673.1, XP_026298674.1, XP_026298675.1, XP_026298676.1, XP_026298677.1, XP_026298678.1, XP_026298679.1, XP_026298680.1, XP_026298681.1, XP_026298682.1, XP_026298683.1, XP_026298684.1, XP_026298685.1, XP_026298686.1, XP_026298687.1, XP_026298688.1, XP_026298689.1, XP_026298690.1, XP_026298691.1,…	XP_029345608.1, XP_029345609.1, XP_029345610.1	asmbl_142367.p1, asmbl_142368.p1, asmbl_142369.p1, asmbl_142370.p1, asmbl_142371.p1, asmbl_142372.p1, asmbl_142373.p1, asmbl_142374.p1, asmbl_142375.p1, asmbl_142376.p1, asmbl_142377.p1, asmbl_142378.p1, asmbl_142378.p2, asmbl_142379.p1, asmbl_142380.p1, asmbl_142381.p1, asmbl_142382.p1, asmbl_142383.p1, asmbl_142384.p1, asmbl_142385.p1, asmbl_142386.p1, asmbl_142387.p1, asmbl_142388.p1, asmbl_14…	g42349.t1, g42349.t2, g42349.t3, g42349.t4, g42349.t5, g42349.t6, g42349.t7, g42349.t8, g42349.t9	STRG.21897.1.p1, STRG.21897.10.p1, STRG.21897.10.p2, STRG.21897.11.p1, STRG.21897.12.p1, STRG.21897.13.p1, STRG.21897.13.p2, STRG.21897.14.p1, STRG.21897.15.p1, STRG.21897.2.p1, STRG.21897.3.p1, STRG.21897.3.p2, STRG.21897.4.p1, STRG.21897.5.p1, STRG.21897.6.p1, STRG.21897.7.p1, STRG.21897.8.p1, STRG.21897.8.p2, STRG.21897.9.p1	TRINITY_GG_7883_c0_g1_i1.p1, TRINITY_GG_7883_c0_g1_i11.p1, TRINITY_GG_7883_c0_g1_i14.p1, TRINITY_GG_7883_c0_g1_i19.p1, TRINITY_GG_7883_c0_g1_i20.p1, TRINITY_GG_7883_c0_g1_i20.p2, TRINITY_GG_7883_c0_g1_i21.p1, TRINITY_GG_7883_c0_g1_i22.p1, TRINITY_GG_7883_c0_g1_i23.p1, TRINITY_GG_7883_c0_g1_i24.p1, TRINITY_GG_7883_c0_g1_i28.p1, TRINITY_GG_7883_c0_g1_i3.p1, TRINITY_GG_7883_c0_g1_i32.p1, TRINITY_GG_…	asmbl_117436.p1, asmbl_117437.p1, asmbl_117438.p1, asmbl_117439.p1, asmbl_117440.p1, asmbl_117441.p1, asmbl_117442.p1, asmbl_117443.p1, asmbl_117444.p1, asmbl_117445.p1, asmbl_117446.p1, asmbl_117447.p1, asmbl_117447.p2, asmbl_117448.p1, asmbl_117449.p1, asmbl_117450.p1, asmbl_117451.p1, asmbl_117452.p1, asmbl_117453.p1, asmbl_117453.p2, asmbl_117454.p1, asmbl_117455.p1, asmbl_117456.p1, asmbl_11…	g33689.t1, g33689.t2, g33689.t3, g33689.t4, g33689.t5, g33689.t6, g33689.t7, g33689.t8, g33689.t9	STRG.17273.1.p1, STRG.17273.10.p1, STRG.17273.11.p1, STRG.17273.12.p1, STRG.17273.12.p2, STRG.17273.13.p1, STRG.17273.14.p1, STRG.17273.15.p1, STRG.17273.16.p1, STRG.17273.16.p2, STRG.17273.17.p1, STRG.17273.2.p1, STRG.17273.3.p1, STRG.17273.3.p2, STRG.17273.4.p1, STRG.17273.5.p1, STRG.17273.6.p1, STRG.17273.7.p1, STRG.17273.7.p2, STRG.17273.8.p1, STRG.17273.9.p1	TRINITY_GG_6444_c0_g1_i12.p1, TRINITY_GG_6444_c0_g1_i14.p1, TRINITY_GG_6444_c0_g1_i23.p1, TRINITY_GG_6444_c0_g1_i25.p1, TRINITY_GG_6444_c0_g1_i26.p1, TRINITY_GG_6444_c0_g1_i27.p1, TRINITY_GG_6444_c0_g1_i28.p1, TRINITY_GG_6444_c0_g1_i29.p1, TRINITY_GG_6444_c0_g1_i36.p1, TRINITY_GG_6444_c0_g1_i37.p1, TRINITY_GG_6444_c0_g1_i38.p1, TRINITY_GG_6444_c0_g1_i39.p1, TRINITY_GG_6444_c0_g1_i42.p1, TRINITY_G…		asmbl_140878.p1, asmbl_140879.p1, asmbl_140880.p1, asmbl_140881.p1, asmbl_140882.p1, asmbl_140883.p1, asmbl_140884.p1, asmbl_140884.p2, asmbl_140885.p1, asmbl_140886.p1, asmbl_140887.p1, asmbl_140888.p1, asmbl_140889.p1, asmbl_140890.p1, asmbl_140891.p1, asmbl_140892.p1, asmbl_140893.p1, asmbl_140894.p1, asmbl_140895.p1, asmbl_140896.p1, asmbl_140897.p1, asmbl_140898.p1, asmbl_140899.p1, asmbl_14…	g28421.t1, g28421.t2, g28421.t3, g28421.t4, g28421.t5, g28421.t6, g28421.t7, g28421.t8, g28421.t9	STRG.24013.1.p1, STRG.24013.10.p1, STRG.24013.11.p1, STRG.24013.12.p1, STRG.24013.12.p2, STRG.24013.13.p1, STRG.24013.13.p2, STRG.24013.2.p1, STRG.24013.3.p1, STRG.24013.3.p2, STRG.24013.4.p1, STRG.24013.5.p1, STRG.24013.6.p1, STRG.24013.7.p1, STRG.24013.8.p1, STRG.24013.9.p1, STRG.24013.9.p2	TRINITY_GG_3559_c0_g1_i17.p1, TRINITY_GG_3559_c0_g1_i22.p1, TRINITY_GG_3559_c0_g1_i23.p1, TRINITY_GG_3559_c0_g1_i24.p1, TRINITY_GG_3559_c0_g1_i29.p1, TRINITY_GG_3559_c0_g1_i3.p1, TRINITY_GG_3559_c0_g1_i30.p1, TRINITY_GG_3559_c0_g1_i31.p1, TRINITY_GG_3559_c0_g1_i32.p1, TRINITY_GG_3559_c0_g1_i35.p1, TRINITY_GG_3559_c0_g1_i38.p1, TRINITY_GG_3559_c0_g1_i41.p1, TRINITY_GG_3559_c0_g1_i6.p1, TRINITY_GG_…	XP_062526183.1, XP_062526184.1	NP_001024259.1, NP_001024260.1, NP_001024261.1, NP_001256801.1, NP_001256802.1, NP_001256803.1, NP_001256804.1, NP_001256805.1, NP_001256806.1, NP_001256807.1, NP_001256808.1, NP_001256809.1, NP_001256810.1	NP_001014651.1, NP_001014652.1, NP_001014653.1, NP_001014654.1, NP_001014655.1, NP_001014656.1, NP_001014657.1, NP_001014658.1, NP_001014659.1, NP_001014660.1, NP_001014661.2, NP_001014662.1, NP_001014663.1, NP_001014664.1, NP_001163712.1, NP_001262924.1, NP_001262925.1, NP_001262926.1, NP_001262927.1, NP_001262928.1, NP_524486.2, NP_733029.1, NP_996289.1	XP_046455228.1, XP_046455229.1, XP_046455230.1, XP_046455231.1, XP_046455232.1, XP_046455233.1, XP_046455234.1, XP_046455235.1, XP_046455236.1, XP_046455238.1, XP_046455239.1, XP_046455240.1, XP_046455241.1, XP_046455242.1, XP_046455243.1	XP_050536743.1, XP_050536744.1, XP_050536745.1, XP_050536746.1	XP_042209859.1, XP_042209861.1, XP_042209862.1, XP_042209863.1, XP_042209864.1, XP_042209865.1, XP_042209866.1, XP_042209867.1, XP_042209868.1, XP_042209869.1, XP_042209870.1, XP_042209871.1, XP_042209872.1, XP_042209873.1, XP_042209874.1, XP_042209875.1, XP_042209876.1, XP_042209877.1, XP_042209878.1, XP_042209879.1, XP_042209880.1, XP_042209881.1, XP_042209882.1, XP_042209883.1, XP_042209884.1,…	NP_001014797.1, NP_001027006.2, NP_001154824.1, NP_001154825.1, NP_001258447.1, NP_001258448.1, NP_001309758.1, NP_001309759.1, NP_001309761.1, NP_001309764.1, NP_001309765.1, NP_001309766.1, NP_001309767.1, NP_001397869.1, NP_002238.2, XP_005269833.1, XP_005269835.1, XP_005269838.1, XP_005269844.1, XP_005269846.1, XP_005269849.1, XP_006717889.1, XP_011538077.1, XP_011538079.1, XP_011538080.1, XP…		NP_001240287.1, NP_001240288.1, NP_001240289.1, NP_001240290.1, NP_001240291.1, NP_001240292.1, NP_001240293.1, NP_001240294.1, NP_001240295.1, NP_001240296.1, NP_001240297.1, NP_001240298.1, NP_001240299.1, NP_001240300.1, NP_001240301.1, NP_001240303.1, NP_001240304.1, NP_001240305.1, NP_001240306.1, NP_001240307.1, NP_032458.3, NP_034740.2, XP_006509087.1, XP_006518657.1, XP_006518658.1, XP_00…	XP_064096007.1, XP_064096008.1, XP_064096009.1, XP_064096010.1, XP_064096011.1, XP_064096012.1, XP_064096013.1, XP_064096015.1, XP_064096016.1, XP_064096017.1, XP_064096018.1, XP_064096019.1, XP_064096020.1, XP_064096021.1, XP_064096022.1, XP_064096023.1, XP_064096024.1, XP_064096026.1, XP_064096027.1, XP_064096028.1, XP_064096029.1, XP_064096030.1, XP_064096031.1, XP_064096032.1, XP_064096033.1,…	XP_022177049.1, XP_022177050.1, XP_022177051.1, XP_022177052.1, XP_022177053.1, XP_022177054.1	XP_039278322.1, XP_039278323.1, XP_039278324.1, XP_039278325.1, XP_039278326.1, XP_039278327.1, XP_039278328.1, XP_039278329.1, XP_039278330.1, XP_039278331.1, XP_039278332.1, XP_039278333.1, XP_039278334.1, XP_039278335.1, XP_039278336.1, XP_039278337.1, XP_039278338.1, XP_039278339.1, XP_039278340.1, XP_039278341.1	XP_059468922.1, XP_059468923.1, XP_059468924.1, XP_059468925.1, XP_059468926.1, XP_059468927.1, XP_059468928.1, XP_059468929.1, XP_059468930.1, XP_059468931.1, XP_059468932.1, XP_059468933.1, XP_059468934.1, XP_059468935.1, XP_059468936.1, XP_059468938.1, XP_059468939.1, XP_059468940.1, XP_059468941.1, XP_059468942.1, XP_059468943.1, XP_059468944.1, XP_059468945.1, XP_059468946.1, XP_059468947.1,…	XP_026808962.1, XP_026808963.1, XP_026808964.1, XP_026808965.1, XP_026808966.1	XP_060839344.1, XP_060839345.1, XP_060839346.1, XP_060839347.1, XP_060839348.1, XP_060839349.1	XP_049850246.1, XP_049855936.1, XP_049855945.1, XP_049855951.1, XP_049855961.1, XP_049855969.1, XP_049855980.1, XP_049855991.1	XP_015839421.1
OG0000039	XP_001658888.1, XP_001659028.2, XP_001660239.2, XP_001662108.1, XP_001663734.2, XP_021693423.1, XP_021693424.1, XP_021693685.1, XP_021693686.1, XP_021693687.1, XP_021693688.1, XP_021693689.1, XP_021693690.1, XP_021693691.1, XP_021693693.1, XP_021696347.1, XP_021696348.1, XP_021699696.1, XP_021703498.1, XP_021703499.1, XP_021703500.1, XP_021703501.1, XP_021708782.1, XP_021708783.1, XP_021708784.1,…	XP_027838563.1, XP_027838564.1, XP_027838577.1, XP_027843828.1, XP_050054716.1, XP_050054717.1, XP_050054719.1, XP_050054720.1, XP_050054721.1, XP_050054722.1, XP_050054723.1, XP_050054724.1, XP_050054725.1, XP_050054726.1, XP_050054727.1, XP_050054728.1, XP_050054729.1, XP_050054730.1, XP_050054905.1, XP_050055894.1, XP_050055895.1, XP_050055896.1, XP_050067040.1	XP_001120442.2, XP_001120770.1, XP_003250061.2, XP_006557839.1, XP_006557843.1, XP_006557845.1, XP_006557846.1, XP_006557847.1, XP_006559470.1, XP_006559471.1, XP_006559472.1, XP_006559473.1, XP_006559475.1, XP_006559476.1, XP_006560080.1, XP_016772517.1, XP_397228.2, XP_623221.2, XP_624324.3	NP_001280374.1, NP_001280394.1, XP_001943200.2, XP_001950768.5, XP_001952817.1, XP_001952818.2, XP_003240093.1, XP_003240094.1, XP_003241505.1, XP_008178563.1, XP_008185164.1, XP_008185246.1, XP_008185301.1, XP_016659383.1, XP_029341901.1, XP_029341902.1, XP_029341903.1, XP_029341904.1, XP_029343550.1, XP_029343885.1	asmbl_156164.p1, asmbl_156165.p1, asmbl_156166.p1, asmbl_156179.p1, asmbl_156184.p1, asmbl_156185.p1, asmbl_156187.p1, asmbl_156188.p1, asmbl_156199.p1, asmbl_22617.p1, asmbl_22618.p1, asmbl_22619.p1, asmbl_22620.p1, asmbl_22622.p1, asmbl_22623.p1, asmbl_22624.p1, asmbl_22625.p1, asmbl_22628.p1, asmbl_22630.p1, asmbl_36654.p1, asmbl_36655.p1, asmbl_36656.p1, asmbl_36657.p1, asmbl_36658.p1, asmbl_…	g10533.t1, g10533.t2, g10533.t3, g12545.t1, g12545.t2, g26030.t1, g26030.t2, g46811.t1, g46813.t1, g6926.t1, g6927.t1	STRG.13492.1.p1, STRG.13492.2.p1, STRG.13492.3.p1, STRG.13492.4.p1, STRG.24244.1.p1, STRG.24244.2.p1, STRG.24246.1.p1, STRG.3005.1.p1, STRG.3005.2.p1, STRG.3006.2.p1, STRG.5157.1.p1, STRG.5157.10.p1, STRG.5157.2.p1, STRG.5157.3.p1, STRG.5157.4.p1, STRG.5157.5.p1, STRG.5157.6.p1, STRG.5157.7.p1, STRG.5157.8.p1, STRG.5157.9.p1, STRG.6271.1.p1		asmbl_162982.p1, asmbl_162983.p1, asmbl_162984.p1, asmbl_162985.p1, asmbl_162993.p1, asmbl_34294.p1, asmbl_34295.p1, asmbl_34296.p1, asmbl_34297.p1, asmbl_34298.p1, asmbl_34299.p1, asmbl_34299.p2, asmbl_34300.p1, asmbl_34302.p1, asmbl_34303.p1, asmbl_34304.p1, asmbl_34330.p1, asmbl_34332.p1, asmbl_34337.p1, asmbl_75751.p1, asmbl_75753.p1, asmbl_75754.p1, asmbl_75770.p1, asmbl_75771.p1, asmbl_7577…	g20980.t1, g22868.t1, g22869.t1, g24920.t1, g24920.t2, g24920.t3, g48887.t1, g8953.t1	STRG.10982.1.p1, STRG.10982.2.p1, STRG.12098.1.p1, STRG.12098.2.p1, STRG.12099.1.p1, STRG.13280.1.p1, STRG.13280.10.p1, STRG.13280.11.p1, STRG.13280.2.p1, STRG.13280.3.p1, STRG.13280.4.p1, STRG.13280.5.p1, STRG.13280.6.p1, STRG.13280.7.p1, STRG.13280.8.p1, STRG.13280.9.p1, STRG.24212.1.p1, STRG.4831.1.p1, STRG.4831.2.p1, STRG.4832.2.p1, STRG.4832.3.p1, STRG.4832.4.p1	TRINITY_GG_10054_c19_g1_i12.p1, TRINITY_GG_10054_c19_g1_i3.p1, TRINITY_GG_10054_c19_g1_i4.p1, TRINITY_GG_10054_c19_g1_i5.p1, TRINITY_GG_10054_c19_g1_i8.p1, TRINITY_GG_10054_c19_g1_i9.p1, TRINITY_GG_5760_c6_g2_i10.p1, TRINITY_GG_5760_c6_g2_i13.p1, TRINITY_GG_5760_c6_g2_i7.p1	TRINITY_DN1442_c0_g1_i2.p1, TRINITY_DN1442_c0_g1_i3.p1, TRINITY_DN2828_c0_g2_i1.p1, TRINITY_DN2828_c0_g2_i10.p1, TRINITY_DN2828_c0_g2_i11.p1, TRINITY_DN2828_c0_g2_i13.p1, TRINITY_DN2828_c0_g2_i4.p1, TRINITY_DN7014_c0_g1_i1.p1, TRINITY_DN7014_c0_g1_i2.p1, TRINITY_DN8308_c0_g1_i1.p1, TRINITY_DN8308_c0_g1_i2.p1	asmbl_138396.p1, asmbl_138397.p1, asmbl_138398.p1, asmbl_138399.p1, asmbl_138400.p1, asmbl_138401.p1, asmbl_138402.p1, asmbl_138403.p1, asmbl_138405.p1, asmbl_138406.p1, asmbl_138407.p1, asmbl_138408.p1, asmbl_138409.p2, asmbl_138410.p1, asmbl_138411.p1, asmbl_138412.p1, asmbl_138413.p1, asmbl_138414.p1, asmbl_138415.p1, asmbl_138416.p1, asmbl_138417.p1, asmbl_138418.p1, asmbl_138429.p1, asmbl_15…	g13588.t1, g27999.t1, g27999.t2, g27999.t3, g30477.t1, g30477.t2, g30478.t1	STRG.10377.1.p1, STRG.10377.2.p1, STRG.10377.4.p1, STRG.10378.1.p1, STRG.10378.2.p1, STRG.10378.3.p1, STRG.12506.1.p1, STRG.13737.1.p1, STRG.13737.2.p1, STRG.23926.1.p1, STRG.23926.10.p1, STRG.23926.11.p1, STRG.23926.12.p1, STRG.23926.13.p1, STRG.23926.2.p1, STRG.23926.3.p1, STRG.23926.4.p1, STRG.23926.5.p1, STRG.23926.6.p1, STRG.23926.7.p1, STRG.23926.8.p1, STRG.23926.9.p1, STRG.26379.1.p1, STRG…	TRINITY_GG_1961_c41_g1_i1.p1, TRINITY_GG_1961_c41_g1_i2.p1, TRINITY_GG_1961_c41_g1_i3.p1, TRINITY_GG_1961_c41_g1_i4.p1, TRINITY_GG_2443_c13_g1_i2.p1, TRINITY_GG_2443_c13_g1_i3.p1, TRINITY_GG_2443_c13_g1_i4.p1, TRINITY_GG_2443_c13_g1_i5.p1, TRINITY_GG_2443_c13_g1_i6.p1	XP_004921851.1, XP_004924759.1, XP_004924772.1, XP_004924776.1, XP_004926916.1, XP_004931946.1, XP_004931947.1, XP_004931951.2, XP_004931952.2, XP_012544187.2, XP_012544586.1, XP_012544590.1, XP_012544599.1, XP_021207523.1, XP_021207524.1, XP_021207525.1, XP_021207526.1, XP_021207527.1, XP_037874917.1, XP_062529062.1, XP_062529063.1, XP_062529064.1, XP_062530092.1, XP_062530877.1, XP_062530878.1,…		NP_001246905.2, NP_001246906.1, NP_001246907.1, NP_001262254.1, NP_001262255.1, NP_001262256.1, NP_001287158.1, NP_611365.2, NP_649474.1, NP_649754.1, NP_651060.1, NP_651063.1, NP_651104.1, NP_725820.2, NP_730841.2, NP_730842.2, NP_730843.2, NP_730846.1, NP_730847.1, NP_730848.2, NP_788716.1	XP_046437612.1, XP_046444486.1, XP_046444560.1, XP_046444568.1, XP_046445986.1, XP_046446996.1, XP_046446997.1, XP_046446998.1, XP_046447000.1, XP_046447001.1, XP_046447002.1, XP_046447003.1, XP_046447004.1, XP_046447005.1, XP_046456695.1, XP_046456696.1, XP_046456697.1, XP_046456698.1, XP_046456699.1, XP_046464449.1	XP_050521961.1, XP_050521962.1, XP_050521963.1, XP_050521964.1, XP_050521965.1, XP_050521966.1, XP_050521967.1, XP_050521968.1, XP_050536824.1, XP_050536825.1, XP_050536826.1, XP_050536827.1, XP_050536828.1, XP_050536829.1, XP_050536843.1, XP_050536844.1, XP_050536845.1, XP_050536846.1, XP_050536847.1, XP_050536848.1, XP_050537984.1, XP_050537985.1, XP_050542564.1	XP_042215020.1, XP_042215021.1, XP_042215023.1, XP_042215090.1, XP_042215397.1, XP_042231585.1, XP_042231586.1, XP_042231587.1, XP_042231588.1, XP_042240846.1	NP_001098028.1, NP_001229757.1, NP_001243328.1, NP_001243330.1, NP_001243331.1, NP_001284546.1, NP_001284547.1, NP_073732.1, NP_079206.2, XP_005248663.1, XP_006714758.1, XP_011513018.1, XP_011541953.1, XP_047273732.1	XP_046663615.1, XP_046663616.1, XP_046666368.1, XP_046669192.1, XP_046669212.1, XP_046669222.1, XP_046670094.1, XP_046670102.1, XP_046670110.1, XP_046670118.1, XP_046670127.1, XP_046670136.1, XP_046670161.1, XP_046670169.1, XP_046670178.1, XP_046670873.1, XP_046670879.1, XP_046670887.1, XP_046670893.1, XP_046670903.1, XP_046670912.1, XP_046670920.1, XP_046670929.1, XP_046679316.1, XP_046679322.1	NP_001034264.1, NP_001034265.1, NP_001411916.1, NP_001411917.1, NP_001411918.1, NP_062295.1, NP_083277.3, XP_006517841.1, XP_036014092.1	XP_064110814.1, XP_064110815.1, XP_064111523.1, XP_064113102.1, XP_064113103.1, XP_064113104.1, XP_064113105.1, XP_064113106.1, XP_064113107.1	XP_022169899.1, XP_022169900.1, XP_022169901.1, XP_022169902.1, XP_022169903.1, XP_022169904.1, XP_022169905.1, XP_022172237.1, XP_022172238.1, XP_022173786.1, XP_022173787.1, XP_022174580.1, XP_022174581.1, XP_022178694.1, XP_022178695.1, XP_022181274.1	XP_022185049.1, XP_022186757.1, XP_022190423.1, XP_039278416.1, XP_039278418.1, XP_039285040.1, XP_039285041.1, XP_039285042.1, XP_039294919.1, XP_039295480.1, XP_039295481.1, XP_039295482.1, XP_039295483.1, XP_039295484.1, XP_039295519.1, XP_039295623.1, XP_039296082.1, XP_039296083.1, XP_039296084.1, XP_039296085.1, XP_039296087.1, XP_039296088.1, XP_039296089.1, XP_039296090.1, XP_039296091.1,…	XP_059472447.1, XP_059472448.1, XP_059472449.1, XP_059472450.1, XP_059472451.1, XP_059472452.1, XP_059472453.1, XP_059472454.1, XP_059472455.1, XP_059472456.1, XP_059472457.1, XP_059472459.1, XP_059473192.1, XP_059473201.1, XP_059477077.1, XP_059477166.1, XP_059485188.1, XP_059485189.1, XP_059485190.1, XP_059485191.1, XP_059485192.1	XP_026808670.1, XP_026808672.1, XP_026809037.1, XP_026809429.1, XP_026813756.1, XP_026813757.1, XP_026813758.1, XP_026813759.1, XP_026813760.1, XP_026813761.1, XP_026813764.1, XP_026813765.1, XP_026813766.1, XP_026814472.1, XP_026818064.2	XP_060837880.1, XP_060837881.1, XP_060838169.1, XP_060838170.1, XP_060842962.1, XP_060842989.1, XP_060843255.1, XP_060843256.1, XP_060843257.1, XP_060843258.1, XP_060843259.1, XP_060843260.1, XP_060843262.1, XP_060843263.1, XP_060843264.1, XP_060843265.1, XP_060843266.1, XP_060847907.1	XP_049844736.1, XP_049844737.1, XP_049845275.1, XP_049845276.1, XP_049845277.1, XP_049845847.1, XP_049845848.1, XP_049846726.1, XP_049846774.1, XP_049846775.1, XP_049846919.1, XP_049847250.1, XP_049847251.1, XP_049847252.1, XP_049847497.1, XP_049847498.1	XP_008190843.2, XP_008191023.2, XP_008194843.2, XP_008195976.1, XP_008199632.1, XP_008199652.2, XP_008199679.1, XP_008199680.1, XP_008201122.1, XP_015833383.2, XP_015833384.2, XP_015833385.2, XP_015838858.1, XP_015839289.1, XP_015839307.1, XP_015839308.1, XP_064210901.1, XP_064210902.1, XP_967207.3, XP_968563.2, XP_968636.2, XP_968784.1, XP_971544.1
OG0000040	XP_021694238.1	XP_027838314.2, XP_027841398.2, XP_027851619.2, XP_050058609.1, XP_050058770.1, XP_050058856.1, XP_050059730.1, XP_050063001.1, XP_050064407.1, XP_050064538.1, XP_050064746.1, XP_050064932.1, XP_050065039.1, XP_050065040.1, XP_050065055.1, XP_050065196.1, XP_050065308.1, XP_050065567.1, XP_050065656.1, XP_050065774.1, XP_050066002.1, XP_050066009.1, XP_050066086.1, XP_050066389.1, XP_050066489.1		XP_003242095.3, XP_003247960.1, XP_008178224.1, XP_008180095.2, XP_008180996.1, XP_008181952.1, XP_008182924.1, XP_008183154.1, XP_008185178.1, XP_008185519.1, XP_008189683.1, XP_029340978.1, XP_029342131.1, XP_029345872.1, XP_029347265.1, XP_029347315.1, XP_029348059.1, XP_029348266.1	asmbl_101571.p1, asmbl_101572.p1, asmbl_104640.p1, asmbl_104641.p1, asmbl_108821.p1, asmbl_110458.p1, asmbl_116123.p1, asmbl_120303.p1, asmbl_125791.p1, asmbl_126687.p1, asmbl_135467.p1, asmbl_135469.p1, asmbl_137318.p1, asmbl_137324.p1, asmbl_140538.p1, asmbl_140546.p1, asmbl_142671.p1, asmbl_147037.p1, asmbl_149380.p1, asmbl_150437.p1, asmbl_151288.p1, asmbl_15289.p1, asmbl_15363.p1, asmbl_1570…	g10226.t1, g10568.t1, g12272.t1, g12277.t1, g13455.t1, g14455.t1, g15130.t1, g15263.t1, g16784.t1, g17520.t1, g19096.t1, g2060.t1, g2061.t1, g23108.t1, g27605.t1, g28336.t1, g29549.t1, g29550.t1, g30659.t1, g30660.t1, g32341.t1, g32812.t1, g34386.t1, g35671.t1, g37231.t1, g37547.t1, g40027.t1, g40029.t1, g40673.t1, g40679.t1, g41726.t1, g41736.t1, g42419.t1, g43851.t1, g44013.t1, g44763.t1, g4508…	STRG.28223.1.p1, STRG.28223.2.p1, STRG.28223.2.p2, STRG.32311.1.p1, STRG.32565.1.p1	TRINITY_GG_12378_c8_g1_i1.p1, TRINITY_GG_12432_c33_g1_i1.p1, TRINITY_GG_12480_c5_g1_i1.p1, TRINITY_GG_13723_c0_g1_i1.p1, TRINITY_GG_14281_c53_g1_i1.p1, TRINITY_GG_14494_c5_g1_i1.p1, TRINITY_GG_19688_c15_g1_i1.p1, TRINITY_GG_21910_c0_g1_i1.p1, TRINITY_GG_21911_c0_g1_i1.p1, TRINITY_GG_22114_c0_g3_i1.p1, TRINITY_GG_22_c0_g1_i1.p1, TRINITY_GG_4672_c6_g1_i1.p1, TRINITY_GG_5455_c0_g1_i1.p1, TRINITY_GG_…	asmbl_101374.p1, asmbl_105453.p1, asmbl_110775.p1, asmbl_110776.p1, asmbl_124323.p1, asmbl_125093.p1, asmbl_126840.p1, asmbl_135990.p1, asmbl_13786.p1, asmbl_140284.p1, asmbl_14065.p1, asmbl_149310.p1, asmbl_155391.p1, asmbl_159472.p1, asmbl_159473.p1, asmbl_159481.p1, asmbl_159481.p2, asmbl_160358.p1, asmbl_169197.p1, asmbl_171217.p1, asmbl_171223.p1, asmbl_171939.p1, asmbl_171940.p1, asmbl_1743…	g12446.t1, g12447.t1, g16592.t1, g16984.t1, g18028.t1, g20.t1, g24535.t1, g26185.t1, g26477.t1, g27552.t1, g28660.t1, g29905.t1, g31657.t1, g31658.t1, g35731.t1, g36034.t1, g36035.t1, g36694.t1, g3791.t1, g3864.t1, g39313.t1, g40901.t1, g40902.t1, g44000.t1, g44001.t1, g46050.t1, g47543.t1, g47883.t1, g51430.t1, g52239.t1, g52245.t1, g52450.t1, g52451.t1, g53495.t1, g54062.t1, g5407.t1, g54530.t1…	STRG.23637.1.p1, STRG.23637.2.p1, STRG.23637.2.p2, STRG.7919.1.p1	TRINITY_GG_11383_c1_g1_i2.p1, TRINITY_GG_11383_c1_g1_i3.p1, TRINITY_GG_14510_c3_g1_i1.p1, TRINITY_GG_1509_c0_g1_i1.p1, TRINITY_GG_7169_c17_g1_i1.p1, TRINITY_GG_725_c1_g1_i1.p1		asmbl_104624.p1, asmbl_109909.p1, asmbl_109937.p1, asmbl_12730.p1, asmbl_128738.p1, asmbl_12969.p1, asmbl_14258.p1, asmbl_16148.p1, asmbl_16156.p1, asmbl_162577.p1, asmbl_163400.p1, asmbl_165057.p1, asmbl_165170.p1, asmbl_16750.p1, asmbl_167639.p1, asmbl_168904.p1, asmbl_2381.p1, asmbl_26155.p1, asmbl_29735.p1, asmbl_29736.p1, asmbl_6172.p1, asmbl_7583.p1, asmbl_93122.p1, asmbl_96193.p1, asmbl_96…	g1570.t1, g20348.t1, g21868.t1, g2197.t1, g23314.t1, g26359.t1, g33392.t1, g33788.t1, g34588.t1, g34653.t1, g35858.t1, g35859.t1, g36557.t1, g37983.t1, g3811.t1, g4350.t1, g5017.t1, g5025.t1, g5221.t1, g587.t1, g7048.t1, g7745.t1, g9710.t1	STRG.19301.1.p1, STRG.2939.1.p1, STRG.5186.1.p1	TRINITY_GG_1293_c11_g1_i1.p1, TRINITY_GG_1496_c137_g1_i1.p1, TRINITY_GG_4879_c0_g1_i1.p1, TRINITY_GG_9705_c0_g1_i1.p1, TRINITY_GG_9706_c0_g1_i1.p1					XP_050520589.1, XP_050521694.1, XP_050522096.1, XP_050523088.1, XP_050523548.1, XP_050523920.1, XP_050524439.1, XP_050526945.1, XP_050527868.1, XP_050527949.1, XP_050528044.1, XP_050528096.1, XP_050528105.1, XP_050528138.1, XP_050528201.1, XP_050532915.1, XP_050535156.1, XP_050535830.1, XP_050540282.1, XP_050540352.1, XP_050545844.1, XP_050546087.1, XP_050546088.1, XP_050547005.1, XP_050547630.1	XP_042203602.1, XP_042203808.1, XP_042203811.1, XP_042204126.1, XP_042204261.1, XP_042204263.1, XP_042204397.1, XP_042204398.1, XP_042205014.1, XP_042206064.1, XP_042206649.1, XP_042206655.1, XP_042208670.1, XP_042208706.1, XP_042209313.1, XP_042209366.1, XP_042209603.1, XP_042210759.1, XP_042210866.1, XP_042210893.1, XP_042212441.1, XP_042213300.1, XP_042213890.1, XP_042215730.1, XP_042217018.1,…	NP_001137139.1, NP_001138663.1, NP_001290180.1, NP_009098.3, NP_067034.2, NP_071373.2, NP_659802.1, XP_016863537.1, XP_024302449.1, XP_024309767.1, XP_024309768.1, XP_024309769.1, XP_024309771.1, XP_024309773.1, XP_024309774.1, XP_024309776.1, XP_024309777.1, XP_024309778.1, XP_024309779.1, XP_047275978.1, XP_047306059.1, XP_047306060.1, XP_047306062.1, XP_047306063.1, XP_047306064.1, XP_04730606…	XP_046661564.1, XP_046661835.1, XP_046663015.1, XP_046665663.1, XP_046666733.1, XP_046671048.1, XP_046671051.1, XP_046671052.1, XP_046681619.1, XP_046681621.1, XP_046684429.1, XP_046684915.1, XP_046685056.1, XP_046685685.1, XP_046685863.1, XP_046686145.1, XP_046686156.1, XP_046686424.1, XP_046687977.1, XP_046688548.1, XP_046689073.1	NP_001272814.1, NP_001272816.1, NP_001272817.1, NP_001346337.1, NP_803413.1, NP_898911.2, XP_017176594.1	XP_064078498.1, XP_064078518.1, XP_064079442.1, XP_064079447.1, XP_064080658.1, XP_064081339.1, XP_064081366.1, XP_064081896.1, XP_064081912.1, XP_064083079.1, XP_064083904.1, XP_064085354.1, XP_064085393.1, XP_064088237.1, XP_064088243.1, XP_064088411.1, XP_064091631.1, XP_064091669.1, XP_064093835.1, XP_064095208.1, XP_064095238.1, XP_064095674.1, XP_064096328.1, XP_064096477.1, XP_064096491.1,…	XP_022160027.1, XP_022160762.1, XP_022160768.1, XP_022162439.1, XP_022162790.1, XP_022163230.1, XP_022163292.1, XP_022163686.1, XP_022164166.1, XP_022164952.1, XP_022166222.1, XP_022167751.1, XP_022168645.1, XP_022169216.1, XP_022169778.1, XP_022170517.1, XP_022173651.1, XP_022175265.1, XP_022175279.1, XP_022177125.1, XP_022177199.1, XP_022177880.1, XP_022180034.1, XP_022180198.1, XP_022180962.1,…			XP_026806400.1, XP_026818970.1, XP_026818996.1, XP_026819142.1, XP_026819160.1, XP_026819348.1, XP_026819382.1, XP_026819383.1, XP_026819577.1, XP_026819578.1, XP_026821353.1, XP_026821355.1, XP_026821623.1, XP_026821726.2	XP_060836431.1, XP_060842596.1, XP_060844087.1, XP_060845228.1, XP_060845457.1, XP_060845475.1, XP_060845478.1, XP_060845488.1, XP_060845518.1, XP_060845552.1, XP_060845667.1, XP_060845847.1, XP_060845904.1, XP_060845935.1, XP_060845984.1, XP_060846120.1, XP_060846219.1, XP_060846307.1, XP_060846365.1, XP_060846380.1, XP_060848143.1, XP_060848152.1, XP_060848187.1, XP_060848233.1, XP_060848367.1,…	XP_049835140.1, XP_049845388.1, XP_049855408.1
OG0000041	XP_021706494.1	XP_027838933.2, XP_027839404.2, XP_027847434.2, XP_027850111.2, XP_027852801.2, XP_027853436.2, XP_050054313.1, XP_050054367.1, XP_050054511.1, XP_050055037.1, XP_050055133.1, XP_050055134.1, XP_050056149.1, XP_050058812.1, XP_050059825.1, XP_050059881.1, XP_050062321.1, XP_050062971.1, XP_050063237.1, XP_050063272.1, XP_050063545.1, XP_050064169.1, XP_050064280.1, XP_050065007.1, XP_050065422.1,…		XP_008179019.1, XP_008179889.1, XP_008180530.1, XP_008180531.1, XP_008180601.1, XP_008181175.1, XP_008181389.1, XP_008181657.1, XP_008182965.1, XP_008183125.1, XP_008185128.1, XP_008185508.1, XP_008187174.1, XP_008187175.1, XP_008187352.1, XP_008187555.1, XP_008189918.1, XP_029345522.1, XP_029348135.1	asmbl_102237.p1, asmbl_105059.p1, asmbl_106350.p1, asmbl_10757.p1, asmbl_109404.p1, asmbl_109404.p2, asmbl_109404.p4, asmbl_109405.p1, asmbl_109547.p1, asmbl_110302.p1, asmbl_110303.p1, asmbl_117728.p1, asmbl_117729.p1, asmbl_118391.p1, asmbl_118393.p1, asmbl_121808.p1, asmbl_121809.p1, asmbl_121809.p2, asmbl_121811.p1, asmbl_133356.p1, asmbl_135805.p1, asmbl_138816.p1, asmbl_143017.p1, asmbl_143…	g11625.t1, g11626.t1, g11962.t1, g13288.t1, g14389.t1, g14390.t1, g14485.t1, g14703.t1, g14775.t1, g16813.t1, g17856.t1, g17856.t2, g19481.t1, g20526.t1, g20526.t2, g20526.t3, g22332.t1, g27424.t2, g29856.t1, g30790.t1, g31349.t1, g32470.t1, g32519.t1, g32759.t1, g3431.t1, g34862.t1, g35119.t1, g35119.t2, g35119.t3, g36193.t1, g36194.t1, g39404.t1, g39838.t1, g3992.t1, g40186.t1, g41146.t1, g4248…	STRG.11449.1.p1, STRG.11449.1.p2, STRG.13478.1.p1, STRG.16574.1.p1, STRG.16574.1.p2, STRG.16574.1.p4, STRG.17940.3.p1, STRG.17941.1.p1, STRG.17941.1.p3, STRG.17941.1.p4, STRG.18526.1.p1, STRG.21986.1.p1, STRG.21991.1.p1, STRG.2762.1.p1, STRG.2849.1.p1, STRG.5896.1.p1, STRG.5896.2.p1, STRG.7499.1.p1, STRG.7499.1.p2	TRINITY_GG_10419_c7_g1_i1.p1, TRINITY_GG_10419_c7_g1_i1.p2, TRINITY_GG_11930_c0_g1_i1.p1, TRINITY_GG_11930_c0_g1_i2.p1, TRINITY_GG_126_c6_g2_i1.p1, TRINITY_GG_16978_c2_g1_i1.p1, TRINITY_GG_20615_c4_g3_i1.p1, TRINITY_GG_20811_c0_g1_i1.p1, TRINITY_GG_20811_c0_g1_i19.p1, TRINITY_GG_20811_c0_g1_i22.p1, TRINITY_GG_20811_c0_g1_i23.p1, TRINITY_GG_20811_c0_g1_i24.p1, TRINITY_GG_20811_c0_g1_i25.p1, TRINIT…	asmbl_108056.p1, asmbl_110533.p1, asmbl_118806.p2, asmbl_128432.p1, asmbl_129464.p1, asmbl_137295.p1, asmbl_137295.p2, asmbl_137299.p1, asmbl_137299.p2, asmbl_140737.p2, asmbl_140737.p3, asmbl_140737.p5, asmbl_140737.p6, asmbl_140738.p2, asmbl_140742.p1, asmbl_145530.p1, asmbl_145531.p1, asmbl_15211.p1, asmbl_15212.p1, asmbl_15213.p1, asmbl_155687.p1, asmbl_155692.p1, asmbl_161993.p1, asmbl_16762…	g10997.t1, g11768.t1, g11769.t1, g12375.t1, g14378.t1, g14694.t1, g17214.t1, g17546.t1, g19706.t1, g19913.t1, g22274.t1, g22995.t1, g25310.t1, g30699.t1, g31562.t1, g34074.t1, g37221.t1, g37510.t1, g38350.t1, g38645.t1, g39801.t1, g39802.t1, g41054.t1, g41055.t1, g4124.t1, g42706.t1, g46157.t1, g48548.t1, g50769.t1, g58247.t1, g60037.t1, g60473.t1, g61448.t1, g61687.t1, g61725.t1, g63254.t1, g632…	STRG.17478.1.p2, STRG.20276.1.p1, STRG.20276.1.p2, STRG.20276.2.p1, STRG.20276.2.p2, STRG.2226.1.p1, STRG.2226.2.p1, STRG.4176.1.p1, STRG.4176.1.p2	TRINITY_GG_10076_c10_g1_i1.p1, TRINITY_GG_10076_c10_g1_i1.p3, TRINITY_GG_10076_c10_g1_i2.p1, TRINITY_GG_10076_c10_g1_i2.p3, TRINITY_GG_10076_c10_g2_i1.p1, TRINITY_GG_10728_c28_g1_i1.p1, TRINITY_GG_12320_c0_g1_i1.p1, TRINITY_GG_12971_c2_g1_i1.p1, TRINITY_GG_13572_c3_g1_i1.p1, TRINITY_GG_13572_c3_g1_i1.p2, TRINITY_GG_14883_c1_g1_i1.p1, TRINITY_GG_16624_c2_g1_i1.p1, TRINITY_GG_16624_c2_g3_i1.p1, TRI…	TRINITY_DN1540_c0_g1_i1.p1, TRINITY_DN1540_c0_g1_i2.p1, TRINITY_DN1540_c0_g1_i5.p1, TRINITY_DN1540_c0_g1_i8.p1, TRINITY_DN1540_c0_g1_i9.p1, TRINITY_DN5782_c0_g1_i1.p1	asmbl_111754.p1, asmbl_111756.p1, asmbl_111765.p1, asmbl_115053.p1, asmbl_115053.p2, asmbl_115054.p1, asmbl_141444.p1, asmbl_150263.p1, asmbl_150285.p1, asmbl_168960.p1, asmbl_175089.p1, asmbl_23250.p1, asmbl_34670.p1, asmbl_35976.p1, asmbl_39924.p1, asmbl_7094.p1, asmbl_7095.p1, asmbl_7099.p1, asmbl_91804.p1, asmbl_93908.p1	g10610.t1, g15984.t1, g16727.t1, g19522.t1, g1957.t2, g1957.t3, g1959.t1, g19905.t1, g23593.t1, g23595.t1, g24187.t1, g24188.t1, g28505.t1, g29829.t1, g31873.t1, g36585.t1, g37814.t1, g39465.t1, g6473.t2, g9175.t1, g9582.t1	STRG.15997.1.p2, STRG.19513.1.p1, STRG.19513.2.p1, STRG.20151.1.p1	TRINITY_GG_10938_c0_g1_i1.p1, TRINITY_GG_2026_c25_g1_i1.p1, TRINITY_GG_2026_c25_g1_i1.p2, TRINITY_GG_2026_c25_g1_i1.p3, TRINITY_GG_3016_c10_g1_i1.p1, TRINITY_GG_3644_c32_g1_i1.p1, TRINITY_GG_3672_c63_g1_i1.p1	XP_004934170.2, XP_004934341.2, XP_037866942.1, XP_037867970.2, XP_037868562.1, XP_037868563.1, XP_037870089.1, XP_037871132.1, XP_037871456.1, XP_037871596.1, XP_037874698.2, XP_037875621.1, XP_037876336.1, XP_037877015.1, XP_062524338.1, XP_062524472.1, XP_062524536.1, XP_062524537.1, XP_062524538.1, XP_062525911.1, XP_062527981.1, XP_062528624.1, XP_062528845.1, XP_062528846.1, XP_062529976.1,…			XP_046438869.1, XP_046446933.1, XP_046450171.1, XP_046451485.1, XP_046452794.1, XP_046453766.1, XP_046455423.1, XP_046455428.1, XP_046456137.1, XP_046456362.1, XP_046461181.1, XP_046461436.1, XP_046462900.1	XP_050520626.1, XP_050523767.1, XP_050524790.1, XP_050527866.1, XP_050528231.1, XP_050531067.1, XP_050534989.1, XP_050535031.1, XP_050535088.1, XP_050535103.1, XP_050535135.1, XP_050535166.1, XP_050540356.1, XP_050545559.1, XP_050547331.1, XP_050547611.1, XP_050547808.1	XP_042205931.1, XP_042232350.1, XP_042243339.1		XP_046662738.1, XP_046666600.1, XP_046671229.1, XP_046679268.1, XP_046681413.1		XP_064088397.1, XP_064095174.1, XP_064095947.1, XP_064100255.1, XP_064100807.1, XP_064106710.1	XP_022160589.1, XP_022162493.1, XP_022163533.1, XP_022165421.1, XP_022165896.1, XP_022166044.1, XP_022166045.1, XP_022166232.1, XP_022166415.1, XP_022166533.1, XP_022167105.1, XP_022167438.1, XP_022168208.1, XP_022170758.1, XP_022170801.1, XP_022174559.1, XP_022175698.1, XP_022177730.1, XP_022182276.1, XP_022182788.1	XP_022197772.1, XP_022197773.1, XP_022206389.2, XP_039278171.1, XP_039280372.1, XP_039280373.1, XP_039280374.1, XP_039281639.1, XP_039289297.1, XP_039292955.1, XP_039292956.1, XP_039292957.1, XP_039297948.1, XP_039299160.1, XP_039299541.1		XP_026815906.1, XP_026819029.1, XP_026819030.1, XP_026821237.1	XP_060836275.1, XP_060836320.1, XP_060836321.1, XP_060836334.1, XP_060836335.1, XP_060836447.1, XP_060841938.1, XP_060845187.1, XP_060845585.1, XP_060845730.1, XP_060845880.1, XP_060846095.1, XP_060846195.1, XP_060846335.1, XP_060846655.1, XP_060847786.1, XP_060851690.1		XP_064212957.1, XP_064214926.1, XP_064215687.1, XP_064215763.1
OG0000042	XP_021701963.1, XP_021701964.1, XP_021701965.1, XP_021701966.1, XP_021701967.1, XP_021701968.1, XP_021701969.1, XP_021706397.1, XP_021709685.1, XP_021709686.1	XP_027848624.2, XP_027848625.2, XP_027848626.2, XP_027848627.2, XP_050059460.1, XP_050059793.1	XP_026295817.1, XP_026296228.1, XP_026296229.1, XP_026296230.1, XP_026296232.1, XP_026296233.1, XP_026296234.1, XP_026296235.1, XP_026296236.1	XP_003240699.1, XP_008180013.1, XP_008186869.1, XP_008186871.1, XP_029342150.1, XP_029343294.1, XP_029343295.1, XP_029343669.1, XP_029343670.1	asmbl_102596.p2, asmbl_102596.p3, asmbl_102597.p2, asmbl_102597.p3, asmbl_102599.p1, asmbl_102600.p1, asmbl_178412.p1, asmbl_178412.p3, asmbl_178413.p1, asmbl_178413.p3, asmbl_178414.p1, asmbl_178415.p1, asmbl_178416.p1, asmbl_178417.p2, asmbl_178417.p3, asmbl_178420.p2, asmbl_178420.p4, asmbl_178421.p2, asmbl_178421.p4, asmbl_178423.p2, asmbl_178423.p3, asmbl_178425.p1, asmbl_178425.p3, asmbl_17…	g29985.t1, g29985.t2, g29985.t3, g29986.t1, g54433.t1, g54433.t2, g54433.t3, g54433.t4, g54433.t5, g54433.t6, g7056.t1, g7056.t2	STRG.15460.1.p2, STRG.15460.1.p3, STRG.15460.2.p2, STRG.15460.2.p3, STRG.15460.3.p1, STRG.27888.1.p1, STRG.27888.3.p1, STRG.27888.4.p1, STRG.3077.1.p1, STRG.3077.2.p1, STRG.3077.3.p1, STRG.3077.4.p1, STRG.3077.5.p1		asmbl_126076.p1, asmbl_126077.p1, asmbl_126078.p2, asmbl_126079.p1, asmbl_126080.p1, asmbl_126081.p1, asmbl_126082.p1, asmbl_126084.p1, asmbl_126085.p1, asmbl_126086.p1, asmbl_126087.p1, asmbl_126088.p1, asmbl_126089.p1, asmbl_126095.p1, asmbl_79523.p1, asmbl_79524.p1, asmbl_79525.p2, asmbl_79526.p1, asmbl_79527.p1, asmbl_79529.p1, asmbl_79530.p1, asmbl_79531.p1, asmbl_79532.p1, asmbl_79534.p1, a…	g22071.t1, g22071.t2, g22071.t3, g22071.t4, g22071.t5, g22071.t6, g36463.t1, g36463.t2	STRG.11566.10.p1, STRG.11566.11.p1, STRG.11566.12.p1, STRG.11566.13.p2, STRG.11566.2.p1, STRG.11566.3.p1, STRG.11566.4.p1, STRG.11566.5.p1, STRG.11566.7.p1, STRG.18579.1.p1, STRG.18579.2.p1, STRG.18579.3.p1, STRG.18579.4.p1			asmbl_63881.p2, asmbl_63882.p2, asmbl_63883.p1, asmbl_63884.p1, asmbl_63885.p1, asmbl_63886.p1, asmbl_63887.p1, asmbl_63892.p1, asmbl_63894.p1, asmbl_72104.p1, asmbl_72105.p1, asmbl_72106.p1, asmbl_72107.p1, asmbl_72108.p1, asmbl_72109.p1, asmbl_72110.p1, asmbl_72111.p1, asmbl_72112.p1, asmbl_72113.p1, asmbl_72116.p1, asmbl_72116.p2, asmbl_72117.p1, asmbl_72123.p1, asmbl_72125.p1, asmbl_72125.p3,…	g14825.t1, g14825.t2, g14825.t3, g16216.t1, g16216.t2, g16216.t3, g16216.t4, g16216.t5	STRG.11608.1.p1, STRG.11608.2.p1, STRG.11608.3.p1, STRG.11608.4.p1, STRG.12863.10.p1, STRG.12863.2.p1, STRG.12863.3.p1, STRG.12863.5.p1, STRG.12863.8.p1, STRG.12863.9.p1	TRINITY_GG_2087_c12_g1_i3.p1, TRINITY_GG_2087_c12_g1_i34.p1, TRINITY_GG_2087_c12_g1_i36.p1, TRINITY_GG_2087_c12_g1_i39.p2, TRINITY_GG_2087_c12_g1_i4.p2, TRINITY_GG_2087_c12_g1_i48.p2, TRINITY_GG_2087_c12_g1_i55.p2, TRINITY_GG_2334_c0_g1_i103.p1, TRINITY_GG_2334_c0_g1_i109.p1, TRINITY_GG_2334_c0_g1_i111.p1, TRINITY_GG_2334_c0_g1_i122.p1, TRINITY_GG_2334_c0_g1_i122.p2, TRINITY_GG_2334_c0_g1_i128.p1…	XP_037876974.1, XP_037876975.1, XP_062532438.1, XP_062532468.1	NP_001021266.2, NP_001021267.1, NP_001367343.1, NP_001367344.1, NP_001367345.1, NP_001368407.1, NP_001368408.1, NP_001368409.1, NP_500901.2	NP_001097533.1, NP_001097535.1, NP_001097536.1, NP_001097538.1, NP_001097539.1, NP_001162819.1, NP_001189064.1, NP_001189065.1, NP_001189067.1, NP_001189068.1, NP_001189069.1, NP_001261535.1, NP_001261536.1, NP_001286970.1, NP_001286971.1, NP_001401033.1, NP_001401034.1, NP_648148.2, NP_729285.3, NP_787122.1, NP_787123.1, NP_787124.1	XP_046439961.1, XP_046439962.1, XP_046439963.1, XP_046439964.1, XP_046439965.1, XP_046439966.1, XP_046439967.1, XP_046439968.1, XP_046439969.1, XP_046439970.1, XP_046439971.1, XP_046439972.1, XP_046439973.1	XP_050522864.1, XP_050522865.1, XP_050523589.1, XP_050526015.1, XP_050526016.1, XP_050526017.1, XP_050526018.1, XP_050526019.1, XP_050526020.1, XP_050526022.1, XP_050526023.1, XP_050526024.1, XP_050526025.1	XP_042242835.1, XP_042242836.1, XP_042242837.1, XP_042242838.1, XP_042242839.1, XP_042242841.1, XP_042242842.1, XP_042242843.1, XP_042242844.1, XP_042242845.1, XP_042242846.1, XP_042242847.1, XP_042242848.1, XP_042242849.1, XP_042242850.1, XP_042242852.1, XP_042242853.1, XP_042242854.1, XP_042242855.1, XP_042242856.1, XP_042242857.1, XP_042242858.1, XP_042242859.1, XP_042242860.1, XP_042242861.1,…	NP_000028.3, NP_001120965.1, NP_001135918.1, NP_001140.2, NP_001191332.1, NP_001191333.1, NP_001307803.1, NP_001341154.1, NP_001341159.1, NP_001341165.1, NP_001341166.1, NP_001341169.1, NP_001341170.1, NP_001341174.1, NP_001341178.1, NP_001341181.1, NP_001341182.1, NP_001341183.1, NP_001341184.1, NP_001341186.1, NP_001341187.1, NP_001341189.1, NP_001341190.1, NP_001341191.1, NP_001341193.1, NP_00…	XP_046667680.1, XP_046667681.1, XP_046667682.1, XP_046668544.1, XP_046668545.1	NP_001264209.1, NP_033800.2, NP_666117.2, NP_733788.2, NP_733789.1, NP_733790.2, NP_733791.2, NP_733924.2, NP_733925.2, NP_733926.2, NP_848770.2, XP_006509064.1, XP_006509065.1, XP_006513199.1, XP_006513201.1, XP_006513202.1, XP_017169267.1, XP_030100706.1, XP_036011425.1, XP_036011426.1, XP_036011427.1, XP_036011428.1, XP_036011429.1, XP_036011430.1, XP_036011431.1, XP_036011434.1, XP_036011435.…	XP_064084651.1, XP_064084652.1, XP_064084653.1, XP_064084654.1, XP_064084655.1, XP_064084656.1, XP_064084657.1, XP_064084658.1, XP_064084659.1, XP_064084660.1, XP_064084662.1, XP_064084663.1, XP_064084664.1, XP_064084665.1, XP_064084666.1, XP_064084667.1, XP_064084668.1, XP_064084669.1, XP_064084670.1, XP_064084671.1, XP_064084673.1, XP_064084674.1, XP_064084675.1, XP_064084676.1, XP_064084677.1,…	XP_022161431.1, XP_022162561.1, XP_022162563.1, XP_022162564.1, XP_022162565.1, XP_022162566.1	XP_039275915.1, XP_039276092.1, XP_039276423.1	XP_059488559.1, XP_059488561.1, XP_059488562.1, XP_059488563.1, XP_059488564.1, XP_059488565.1, XP_059488566.1, XP_059488567.1, XP_059488568.1, XP_059488569.1, XP_059488570.1	XP_026819584.1, XP_026820398.1, XP_026820399.1, XP_026820400.1	XP_060850481.1, XP_060850482.1, XP_060850483.1, XP_060850484.1, XP_060850485.1, XP_060850487.1, XP_060850488.1, XP_060850489.1, XP_060850490.1, XP_060851764.1, XP_060851765.1, XP_060851766.1, XP_060851767.1	XP_049845228.1, XP_049858165.1, XP_049858166.1, XP_049858167.1, XP_049858168.1, XP_049858169.1, XP_049858170.1, XP_049858171.1, XP_049858172.1, XP_049858173.1, XP_049858174.1, XP_049858175.1, XP_049858176.1, XP_049858177.1, XP_049858178.1	XP_015833920.1, XP_015833921.1, XP_015833922.1, XP_015833923.1, XP_015833924.1, XP_015833925.1, XP_015833927.1, XP_015833929.1, XP_015833930.1, XP_015834181.2, XP_064215968.1, XP_064215969.1, XP_064215971.1, XP_064215972.1, XP_064215973.1, XP_064215974.1, XP_064215975.1
OG0000043		XP_050053654.1, XP_050063239.1, XP_050064255.1, XP_050064364.1, XP_050064707.1, XP_050064822.1, XP_050064842.1, XP_050065170.1, XP_050065368.1, XP_050065594.1, XP_050065605.1, XP_050065606.1, XP_050065878.1, XP_050065909.1, XP_050065938.1, XP_050066441.1, XP_050066451.1, XP_050066604.1		XP_016655762.1, XP_029341107.1, XP_029342286.1, XP_029344673.1, XP_029345774.1, XP_029346062.1, XP_029348143.1, XP_029348145.1, XP_029348146.1	asmbl_102467.p1, asmbl_102468.p1, asmbl_103244.p1, asmbl_110064.p1, asmbl_110065.p1, asmbl_110066.p1, asmbl_110067.p2, asmbl_110070.p1, asmbl_110071.p1, asmbl_110072.p1, asmbl_138265.p1, asmbl_138266.p1, asmbl_138267.p2, asmbl_138268.p1, asmbl_138269.p1, asmbl_149909.p1, asmbl_149909.p2, asmbl_149921.p1, asmbl_149932.p1, asmbl_158971.p1, asmbl_165149.p2, asmbl_165150.p1, asmbl_165151.p1, asmbl_16…	g10992.t1, g10993.t1, g18785.t1, g21178.t1, g21702.t1, g26379.t1, g26887.t1, g26888.t1, g26905.t1, g28679.t1, g29945.t1, g30217.t1, g32698.t1, g32699.t1, g32700.t1, g37252.t1, g40941.t1, g44913.t1, g47959.t1, g50006.t1, g50007.t1, g50324.t1, g50325.t1, g53796.t1, g54220.t1, g54443.t1, g57921.t1, g57922.t1, g58789.t1, g63079.t1, g63079.t2, g65277.t1, g65277.t2, g65441.t1, g66706.t1, g67855.t1, g91…	STRG.11507.1.p1, STRG.11507.2.p1, STRG.13696.1.p1, STRG.13696.2.p1, STRG.13696.3.p1, STRG.13696.4.p1, STRG.13696.5.p1, STRG.14002.1.p1, STRG.14003.1.p1, STRG.14869.1.p1, STRG.15438.1.p1, STRG.15438.2.p1, STRG.16661.1.p1, STRG.16661.2.p1, STRG.16662.1.p1, STRG.16662.2.p1, STRG.16664.1.p1, STRG.21237.1.p1, STRG.21237.2.p1, STRG.21237.3.p2, STRG.23135.1.p1, STRG.23136.1.p1, STRG.25626.1.p1, STRG.256…	TRINITY_GG_10101_c18_g1_i10.p1, TRINITY_GG_10101_c18_g1_i4.p2, TRINITY_GG_10101_c18_g1_i6.p1, TRINITY_GG_10101_c18_g1_i7.p1, TRINITY_GG_14292_c2_g1_i2.p1, TRINITY_GG_14292_c2_g1_i3.p1, TRINITY_GG_16166_c5_g1_i3.p1, TRINITY_GG_18434_c16_g1_i3.p1, TRINITY_GG_18434_c16_g1_i5.p1, TRINITY_GG_18434_c16_g1_i6.p2, TRINITY_GG_18434_c16_g1_i7.p2, TRINITY_GG_19216_c0_g1_i2.p1, TRINITY_GG_20024_c1_g2_i1.p1, …	asmbl_103133.p1, asmbl_109272.p1, asmbl_130329.p1, asmbl_130330.p1, asmbl_130331.p1, asmbl_130332.p1, asmbl_130334.p1, asmbl_130335.p1, asmbl_130340.p1, asmbl_130343.p1, asmbl_135819.p1, asmbl_135820.p1, asmbl_135825.p1, asmbl_135830.p1, asmbl_135839.p1, asmbl_153780.p1, asmbl_153780.p2, asmbl_153782.p1, asmbl_168441.p1, asmbl_181540.p1, asmbl_182698.p1, asmbl_182699.p1, asmbl_182700.p1, asmbl_19…	g12935.t1, g13423.t1, g16426.t1, g21856.t1, g21856.t2, g21896.t1, g2350.t1, g24216.t1, g25539.t1, g25674.t1, g26394.t1, g26395.t1, g27847.t1, g29278.t1, g37750.t1, g37751.t1, g39285.t1, g39286.t1, g45399.t1, g51054.t1, g56392.t1, g56877.t1, g56878.t1, g56878.t2, g60786.t1, g6120.t1, g61612.t1, g61613.t1, g61683.t1, g6262.t1, g64514.t1, g67612.t1, g67613.t1, g69656.t1	STRG.11437.1.p3, STRG.13568.1.p1, STRG.19225.1.p1, STRG.19226.1.p1, STRG.19226.2.p1, STRG.20052.1.p1, STRG.20053.1.p1, STRG.20053.2.p1, STRG.20053.3.p1, STRG.22831.1.p1, STRG.22831.1.p2, STRG.27390.1.p1, STRG.27390.2.p1, STRG.27391.1.p1, STRG.29216.1.p1, STRG.29216.1.p2, STRG.31215.1.p1, STRG.31470.1.p2, STRG.31470.2.p2, STRG.3284.1.p1, STRG.3284.2.p1, STRG.3376.2.p2, STRG.3377.1.p1, STRG.7093.1.…	TRINITY_GG_12589_c18_g1_i11.p1, TRINITY_GG_12589_c18_g1_i18.p1, TRINITY_GG_12589_c18_g1_i21.p1, TRINITY_GG_12589_c18_g1_i3.p1, TRINITY_GG_12589_c18_g1_i31.p1, TRINITY_GG_12589_c18_g1_i33.p1, TRINITY_GG_12589_c18_g1_i34.p1, TRINITY_GG_12589_c18_g1_i44.p1, TRINITY_GG_12780_c44_g1_i1.p1, TRINITY_GG_12780_c44_g1_i2.p1, TRINITY_GG_12857_c9_g1_i1.p1, TRINITY_GG_13345_c4_g1_i1.p1, TRINITY_GG_14521_c0_g1…	TRINITY_DN48318_c0_g1_i1.p1, TRINITY_DN7147_c0_g1_i1.p1	asmbl_108795.p1, asmbl_126265.p1, asmbl_126267.p1, asmbl_164417.p1, asmbl_164419.p1, asmbl_169059.p1, asmbl_169060.p1, asmbl_169061.p1, asmbl_169062.p1, asmbl_169064.p1, asmbl_169064.p2, asmbl_169071.p1, asmbl_171232.p1, asmbl_171711.p1, asmbl_172076.p1, asmbl_173651.p1, asmbl_23754.p1, asmbl_23755.p1, asmbl_23755.p2, asmbl_23756.p1, asmbl_23757.p1, asmbl_23757.p2, asmbl_23758.p1, asmbl_51894.p1,…	g12887.t1, g20522.t1, g23042.t1, g25946.t1, g34277.t1, g34279.t1, g36642.t1, g37657.t1, g37879.t1, g38055.t1, g38766.t1, g6608.t1	STRG.16912.1.p1, STRG.16912.2.p1, STRG.16912.3.p1, STRG.21869.1.p1, STRG.29887.1.p1, STRG.29887.2.p1, STRG.29887.2.p2, STRG.29891.1.p1, STRG.4117.1.p1, STRG.9686.1.p1	TRINITY_GG_10026_c0_g1_i1.p1, TRINITY_GG_10026_c0_g1_i10.p1, TRINITY_GG_10026_c0_g1_i2.p1, TRINITY_GG_10026_c0_g1_i4.p1, TRINITY_GG_10026_c0_g1_i5.p1, TRINITY_GG_1795_c12_g1_i1.p1, TRINITY_GG_1795_c12_g1_i1.p2, TRINITY_GG_1795_c12_g1_i2.p1, TRINITY_GG_1795_c12_g1_i3.p1, TRINITY_GG_1795_c14_g1_i3.p1, TRINITY_GG_1795_c14_g1_i4.p1, TRINITY_GG_1795_c14_g1_i7.p1, TRINITY_GG_3265_c33_g1_i1.p1, TRINITY_…					XP_050528291.1, XP_050532483.1, XP_050532484.1, XP_050537016.1, XP_050539870.1, XP_050539871.1, XP_050540727.1			XP_046686669.1, XP_046688854.1			XP_022160831.1, XP_022161820.1, XP_022162440.1, XP_022163388.1, XP_022164725.1, XP_022169646.1, XP_022172386.1, XP_022175260.1, XP_022177421.1, XP_022182694.1, XP_022182695.1	XP_039287389.1, XP_039295043.1, XP_039296223.1, XP_039297730.1, XP_039298924.1, XP_039298925.1, XP_039298926.1, XP_039299526.1		XP_026819341.1	XP_060835413.1, XP_060836664.1, XP_060843872.1, XP_060845249.1, XP_060845686.1, XP_060845826.1, XP_060846042.1, XP_060846065.1, XP_060846140.1, XP_060846290.1, XP_060846414.1, XP_060846457.1, XP_060846470.1, XP_060847668.1, XP_060848436.1, XP_060848449.1, XP_060851375.1, XP_060851417.1, XP_060853394.1, XP_060853836.1		XP_064211833.1, XP_064214554.1, XP_064215760.1
OG0000044	XP_001648697.2, XP_021704167.1, XP_021704168.1, XP_021704169.1, XP_021704170.1, XP_021704171.1, XP_021704172.1, XP_021704173.1, XP_021704174.1, XP_021704175.1, XP_021704176.1, XP_021704177.1, XP_021710357.1, XP_021710358.1, XP_021710359.1, XP_021710360.1, XP_021710361.1, XP_021710362.1, XP_021710363.1, XP_021710364.1, XP_021710365.1, XP_021710366.1, XP_021710367.1, XP_021710368.1, XP_021710370.1,…	XP_050057763.1	NP_001159376.1, XP_006558004.1, XP_016766527.1, XP_016766532.1, XP_016766537.1, XP_016766538.1, XP_026295094.1, XP_026295095.1, XP_026295096.1, XP_026295097.1, XP_026295098.1, XP_026295099.1, XP_026295101.1, XP_026295102.1, XP_026295103.1, XP_026295104.1, XP_026295105.1, XP_026295106.1, XP_026295107.1, XP_026295108.1, XP_026295109.1, XP_026295110.1, XP_026295111.1, XP_026295112.1, XP_026295113.1,…	XP_016660575.1, XP_016660576.1, XP_029346072.1, XP_029346073.1, XP_029346074.1, XP_029346075.1, XP_029346076.1, XP_029346077.1, XP_029346078.1, XP_029346079.1, XP_029346080.1, XP_029346081.1, XP_029346082.1, XP_029346083.1, XP_029346084.1, XP_029346085.1, XP_029346086.1, XP_029346087.1, XP_029346088.1	asmbl_172825.p1, asmbl_172826.p1, asmbl_172827.p1, asmbl_172828.p1, asmbl_172829.p1, asmbl_172832.p1, asmbl_172833.p1, asmbl_172834.p1, asmbl_172835.p1, asmbl_172839.p1, asmbl_96827.p1, asmbl_96828.p1, asmbl_96830.p1, asmbl_96831.p1, asmbl_99771.p1, asmbl_99772.p1, asmbl_99772.p4, asmbl_99773.p1, asmbl_99774.p1, asmbl_99775.p1, asmbl_99775.p2, asmbl_99776.p1, asmbl_99777.p1, asmbl_99778.p1, asmbl…	g27993.t1, g28987.t1, g28987.t2, g28987.t3, g28987.t4, g28987.t5, g28987.t6, g28987.t7, g28987.t8, g28987.t9, g52483.t1, g52483.t2	STRG.14569.1.p1, STRG.15020.1.p1, STRG.15020.2.p1, STRG.15020.3.p1, STRG.15020.4.p1, STRG.15020.5.p1, STRG.15020.6.p1, STRG.15020.7.p1, STRG.15020.8.p1, STRG.15020.9.p1, STRG.26824.1.p1, STRG.26824.2.p1, STRG.26824.3.p1, STRG.26824.4.p1, STRG.26824.5.p1	TRINITY_GG_16307_c0_g1_i10.p1, TRINITY_GG_16307_c0_g1_i11.p1, TRINITY_GG_16307_c0_g1_i19.p1, TRINITY_GG_16307_c0_g1_i25.p1, TRINITY_GG_16307_c0_g1_i31.p1, TRINITY_GG_16307_c0_g1_i4.p1, TRINITY_GG_16307_c0_g1_i45.p1, TRINITY_GG_16307_c0_g1_i47.p1, TRINITY_GG_16307_c0_g1_i5.p1, TRINITY_GG_16307_c0_g1_i53.p1, TRINITY_GG_16307_c0_g1_i60.p2, TRINITY_GG_16307_c0_g1_i64.p1, TRINITY_GG_16307_c0_g1_i67.p1…	asmbl_3041.p1, asmbl_3042.p1, asmbl_3043.p1, asmbl_3044.p1, asmbl_3044.p2, asmbl_3045.p1, asmbl_3046.p1, asmbl_3046.p2, asmbl_3047.p1, asmbl_3047.p2, asmbl_3048.p1, asmbl_3049.p1, asmbl_3050.p1, asmbl_3050.p2, asmbl_3050.p4, asmbl_3051.p1, asmbl_3051.p3, asmbl_3052.p1, asmbl_3052.p3, asmbl_3053.p1, asmbl_3054.p1, asmbl_3057.p1, asmbl_3057.p2, asmbl_3058.p1, asmbl_3059.p1, asmbl_3060.p1, asmbl_306…	g741.t1, g741.t2, g741.t3, g741.t4, g741.t5, g741.t6, g741.t7	STRG.452.1.p1, STRG.452.2.p1, STRG.452.3.p1, STRG.452.4.p1, STRG.452.6.p1, STRG.452.7.p1		TRINITY_DN4234_c0_g1_i20.p1, TRINITY_DN4234_c0_g1_i21.p1, TRINITY_DN4234_c0_g1_i22.p1, TRINITY_DN4234_c0_g1_i4.p1, TRINITY_DN4234_c0_g1_i4.p2, TRINITY_DN4234_c0_g1_i9.p1	asmbl_99584.p1, asmbl_99585.p1, asmbl_99586.p1, asmbl_99587.p1, asmbl_99588.p1, asmbl_99589.p1, asmbl_99591.p1, asmbl_99592.p1, asmbl_99592.p2, asmbl_99593.p1, asmbl_99593.p2, asmbl_99594.p1, asmbl_99594.p2, asmbl_99594.p3, asmbl_99595.p1, asmbl_99595.p2, asmbl_99596.p1, asmbl_99596.p2, asmbl_99596.p3, asmbl_99597.p1, asmbl_99598.p1, asmbl_99598.p3, asmbl_99599.p1, asmbl_99600.p1, asmbl_99600.p3,…	g20996.t1, g20996.t2, g20996.t3, g20996.t4, g20996.t5, g20996.t6, g20996.t7	STRG.17345.1.p1, STRG.17345.2.p1, STRG.17345.3.p1, STRG.17345.4.p1, STRG.17345.5.p1, STRG.17345.6.p1, STRG.17345.7.p1	TRINITY_GG_3112_c3_g1_i10.p1, TRINITY_GG_3112_c3_g1_i20.p1, TRINITY_GG_3112_c3_g1_i20.p2, TRINITY_GG_3112_c3_g1_i24.p1, TRINITY_GG_3112_c3_g1_i24.p2, TRINITY_GG_3112_c3_g1_i28.p1, TRINITY_GG_3112_c3_g1_i28.p2, TRINITY_GG_3112_c3_g1_i34.p1, TRINITY_GG_3112_c3_g1_i40.p1, TRINITY_GG_3112_c3_g1_i40.p2, TRINITY_GG_3112_c3_g1_i42.p1, TRINITY_GG_3112_c3_g1_i42.p2, TRINITY_GG_3112_c3_g1_i49.p1, TRINITY_G…	XP_062528422.1	NP_001335515.1, NP_001335516.1, NP_001335560.1, NP_001335561.1, NP_001335562.1, NP_001335563.1, NP_001335570.1, NP_001335571.1, NP_001335572.1, NP_001335573.1, NP_001355462.1, NP_001355463.1, NP_001355464.1, NP_001355494.1, NP_741732.2	NP_001014732.1, NP_001014733.1, NP_001014734.1, NP_001014735.1, NP_001245636.1, NP_001245637.1, NP_001245638.1, NP_001245639.1, NP_001259477.1, NP_001356943.1, NP_001356944.1, NP_001356945.1, NP_511133.2, NP_996416.1, NP_996417.1, NP_996418.1, NP_996419.1, NP_996420.1	XP_046452671.1, XP_046452672.1, XP_046452673.1, XP_046452674.1, XP_046452675.1, XP_046452676.1, XP_046452677.1, XP_046452678.1, XP_046452679.1, XP_046452680.1, XP_046452681.1	XP_050531900.1, XP_050531901.1, XP_050531903.1, XP_050531904.1, XP_050531905.1, XP_050531906.1, XP_050531907.1, XP_050531908.1, XP_050531909.1, XP_050531910.1, XP_050531911.1, XP_050531912.1, XP_050531913.1, XP_050531914.1, XP_050531915.1, XP_050531916.1, XP_050531917.1	XP_042203563.1, XP_042203564.1, XP_042203565.1, XP_042203566.1, XP_042203567.1, XP_042203568.1, XP_042203570.1	NP_000059.3, NP_000709.1, NP_000712.2, NP_001120693.1, NP_001120694.1, NP_001167551.1, NP_001192222.1, NP_001192223.1, NP_001230741.1, NP_075461.2, XP_016857732.1, XP_016857733.1, XP_016857734.1, XP_016857735.1, XP_016857736.1, XP_016857737.1, XP_016857738.1, XP_016857739.1, XP_016857740.1, XP_047285935.1, XP_047285936.1	XP_046670134.1, XP_046670135.1, XP_046670137.1, XP_046670138.1, XP_046670139.1, XP_046670140.1, XP_046670141.1, XP_046670142.1	NP_001035993.1, NP_001238988.1, NP_001238989.1, NP_001238990.1, NP_031604.3, NP_031605.2, NP_033912.2, XP_006497689.1, XP_006497690.1, XP_006497691.1, XP_006497692.1, XP_006497693.1, XP_006497694.1, XP_006497695.1, XP_006497696.1, XP_006497697.1, XP_006497698.1, XP_006497700.1, XP_006497701.1, XP_006529168.1, XP_006530650.1, XP_006530651.1, XP_006530652.1, XP_006530653.1, XP_006530654.1, XP_00653…	XP_064108484.1, XP_064108485.1, XP_064108486.1, XP_064108487.1, XP_064108488.1, XP_064108489.1, XP_064108490.1, XP_064108491.1, XP_064108492.1, XP_064108493.1, XP_064108494.1, XP_064108495.1	XP_022176484.1, XP_022176485.1, XP_022176486.1, XP_022176487.1, XP_022176488.1, XP_022176490.1, XP_022176491.1, XP_022176492.1, XP_022176493.1, XP_022176494.1, XP_022176495.1, XP_022176496.1, XP_022176497.1, XP_022176498.1, XP_022176499.1, XP_022176500.1, XP_022176501.1, XP_022176502.1, XP_022176503.1	XP_039288586.1, XP_039288587.1, XP_039288588.1, XP_039288589.1, XP_039288590.1	XP_059483896.1, XP_059483897.1	XP_026808548.1, XP_026808549.1, XP_026808550.1, XP_026808551.1, XP_026808552.1, XP_026808553.1, XP_026808554.1, XP_026808555.1, XP_026808557.1, XP_026808558.1, XP_026808559.1, XP_026808560.1, XP_026808561.1, XP_026808562.1, XP_026808563.1, XP_026808564.1, XP_026808565.1, XP_026808566.1	XP_060853572.1, XP_060853573.1, XP_060853574.1, XP_060853575.1, XP_060853576.1, XP_060853577.1, XP_060853578.1, XP_060853579.1, XP_060853580.1, XP_060853582.1, XP_060853583.1, XP_060853584.1, XP_060853585.1, XP_060853586.1, XP_060853587.1, XP_060853588.1, XP_060853589.1	XP_049845334.1, XP_049845336.1	NP_001159382.1, NP_001159383.1, XP_064213754.1, XP_064213755.1, XP_064213756.1, XP_064213757.1, XP_064213758.1, XP_064213759.1, XP_064213760.1, XP_064213761.1, XP_064213762.1, XP_064213763.1, XP_064213764.1, XP_064213765.1, XP_064213766.1, XP_064213767.1, XP_064213768.1, XP_064213769.1, XP_064213770.1, XP_064213771.1, XP_064213772.1, XP_064213773.1, XP_064213774.1, XP_064213775.1, XP_064213776.1,…
OG0000045		XP_027840691.2, XP_027852808.2, XP_050059020.1, XP_050059021.1, XP_050059710.1, XP_050059836.1, XP_050063561.1, XP_050063562.1, XP_050063916.1, XP_050064170.1, XP_050064199.1, XP_050064722.1, XP_050065079.1, XP_050065353.1		XP_008183967.1, XP_008188820.1, XP_008189609.1, XP_029340897.1, XP_029340898.1, XP_029342290.1, XP_029342879.1, XP_029345356.1, XP_029346571.1, XP_029347211.1, XP_029348063.1, XP_029348261.1	asmbl_100149.p1, asmbl_103016.p1, asmbl_103206.p1, asmbl_108163.p1, asmbl_108167.p1, asmbl_108172.p1, asmbl_108173.p1, asmbl_108174.p1, asmbl_115332.p1, asmbl_116596.p1, asmbl_116598.p1, asmbl_116598.p2, asmbl_116608.p1, asmbl_116636.p1, asmbl_11668.p1, asmbl_11670.p1, asmbl_127511.p1, asmbl_135699.p1, asmbl_147681.p1, asmbl_150208.p1, asmbl_150210.p1, asmbl_150212.p1, asmbl_150213.p1, asmbl_1502…	g14173.t1, g14235.t1, g16259.t1, g20236.t1, g20642.t1, g22985.t1, g24599.t1, g25382.t1, g26977.t1, g26977.t2, g29094.t1, g30120.t1, g30201.t1, g32115.t1, g32118.t1, g32119.t1, g34212.t1, g34529.t1, g3763.t1, g37731.t1, g40111.t1, g4210.t1, g44133.t1, g45034.t1, g45036.t1, g46535.t1, g47276.t1, g47809.t1, g48286.t1, g48482.t1, g48485.t1, g52520.t1, g53058.t1, g54345.t1, g57930.t1, g57936.t1, g6317…	STRG.10355.1.p1, STRG.10355.2.p1, STRG.10601.1.p1, STRG.10601.2.p1, STRG.1102.1.p1, STRG.1102.1.p2, STRG.12690.1.p1, STRG.14049.1.p1, STRG.1425.1.p1, STRG.16355.1.p1, STRG.16356.1.p1, STRG.17474.1.p1, STRG.17628.1.p1, STRG.17628.1.p2, STRG.19430.1.p1, STRG.23153.1.p1, STRG.23154.1.p1, STRG.23155.1.p1, STRG.23156.1.p1, STRG.24374.1.p1, STRG.24768.1.p1, STRG.27238.1.p1, STRG.27813.1.p1, STRG.29578.…	TRINITY_GG_1040_c0_g1_i1.p1, TRINITY_GG_1040_c0_g1_i10.p1, TRINITY_GG_1040_c0_g1_i12.p1, TRINITY_GG_1040_c0_g1_i12.p2, TRINITY_GG_1040_c0_g1_i13.p1, TRINITY_GG_1040_c0_g1_i17.p1, TRINITY_GG_1040_c0_g1_i18.p1, TRINITY_GG_1040_c0_g1_i2.p1, TRINITY_GG_1040_c0_g1_i3.p1, TRINITY_GG_1040_c0_g1_i3.p2, TRINITY_GG_1040_c0_g1_i5.p1, TRINITY_GG_1040_c0_g1_i5.p2, TRINITY_GG_1040_c0_g1_i6.p1, TRINITY_GG_1040_…	asmbl_102445.p1, asmbl_102486.p1, asmbl_108085.p1, asmbl_108088.p1, asmbl_109243.p1, asmbl_111378.p1, asmbl_112173.p1, asmbl_112183.p1, asmbl_12611.p1, asmbl_12611.p2, asmbl_12613.p1, asmbl_12614.p1, asmbl_12614.p2, asmbl_12615.p1, asmbl_12615.p2, asmbl_141843.p1, asmbl_146993.p1, asmbl_147358.p1, asmbl_148191.p1, asmbl_157314.p1, asmbl_158280.p1, asmbl_158281.p2, asmbl_158283.p1, asmbl_166872.p1…	g12478.t1, g12478.t2, g17932.t1, g20334.t1, g24135.t1, g24136.t1, g25535.t1, g27453.t1, g27854.t1, g29034.t1, g29060.t1, g30991.t1, g31948.t1, g32155.t1, g32155.t3, g3402.t1, g41311.t1, g43195.t1, g43310.t1, g43579.t1, g44726.t1, g46779.t1, g47073.t1, g50457.t1, g51352.t1, g51353.t1, g53682.t1, g54981.t1, g54982.t1, g61236.t1, g61237.t1, g62243.t1, g62259.t1, g62260.t1, g62350.t1, g62429.t1, g634…	STRG.12872.1.p1, STRG.12873.1.p1, STRG.13525.1.p1, STRG.13525.1.p2, STRG.15909.1.p1, STRG.16548.1.p1, STRG.1704.1.p1, STRG.1704.1.p2, STRG.1704.2.p1, STRG.1704.2.p2, STRG.23508.1.p1, STRG.25154.1.p1, STRG.29100.1.p1, STRG.29101.1.p1, STRG.29102.1.p1, STRG.29492.1.p1, STRG.29504.1.p1, STRG.29504.2.p1, STRG.29504.3.p1, STRG.29538.1.p1, STRG.29981.1.p1, STRG.30755.1.p1, STRG.33151.2.p1, STRG.33151.2…	TRINITY_GG_13888_c0_g2_i1.p1, TRINITY_GG_13888_c0_g2_i2.p1, TRINITY_GG_14743_c1_g1_i1.p1, TRINITY_GG_14743_c1_g1_i2.p1, TRINITY_GG_14743_c1_g1_i3.p1, TRINITY_GG_1487_c10_g1_i1.p1, TRINITY_GG_15979_c26_g1_i1.p1, TRINITY_GG_1610_c0_g1_i1.p1, TRINITY_GG_1610_c0_g1_i1.p2, TRINITY_GG_1610_c0_g1_i12.p1, TRINITY_GG_1610_c0_g1_i13.p1, TRINITY_GG_1610_c0_g1_i13.p2, TRINITY_GG_1610_c0_g1_i2.p1, TRINITY_GG_…		asmbl_107792.p1, asmbl_107793.p1, asmbl_107794.p1, asmbl_107795.p1, asmbl_107795.p2, asmbl_114687.p1, asmbl_114693.p1, asmbl_123468.p1, asmbl_123469.p1, asmbl_14047.p1, asmbl_14364.p1, asmbl_14812.p1, asmbl_164480.p1, asmbl_165089.p1, asmbl_165090.p1, asmbl_167074.p1, asmbl_167658.p1, asmbl_167659.p1, asmbl_167659.p2, asmbl_167659.p3, asmbl_167660.p1, asmbl_167661.p1, asmbl_167661.p2, asmbl_16766…	g1522.t1, g20564.t1, g22725.t1, g24123.t1, g25491.t1, g34325.t1, g34600.t1, g34601.t1, g35542.t1, g35869.t1, g36521.t1, g36991.t1, g37309.t1, g37443.t1, g37650.t1, g38583.t1, g39199.t1, g4235.t1, g4407.t1, g495.t1, g8696.t1	STRG.1070.1.p1, STRG.16946.1.p1, STRG.16966.1.p1, STRG.18739.1.p1, STRG.18739.2.p1, STRG.18739.2.p2, STRG.20070.1.p1, STRG.21453.1.p1, STRG.29452.1.p1, STRG.29597.1.p1, STRG.29597.2.p1, STRG.30291.1.p1, STRG.30981.1.p1	TRINITY_GG_11486_c0_g1_i1.p1, TRINITY_GG_2052_c86_g1_i1.p1, TRINITY_GG_2444_c383_g1_i1.p1, TRINITY_GG_3168_c45_g1_i1.p1, TRINITY_GG_649_c0_g1_i1.p1, TRINITY_GG_9594_c0_g1_i1.p1, TRINITY_GG_9599_c0_g1_i1.p1				XP_046449324.1, XP_046455138.1, XP_046455140.1	XP_050528198.1, XP_050531030.1			XP_046659976.1, XP_046661574.1, XP_046669246.1, XP_046669247.1, XP_046678581.1, XP_046678582.1, XP_046681542.1, XP_046683609.1, XP_046685453.1, XP_046686325.1			XP_022161054.1, XP_022162411.1, XP_022163130.1, XP_022163879.1, XP_022165496.1, XP_022165740.1, XP_022165744.1, XP_022165755.1, XP_022167718.1, XP_022169875.1, XP_022170932.1, XP_022172409.1, XP_022176183.1, XP_022177697.1, XP_022179203.1	XP_039292512.1, XP_039292513.1, XP_039292679.1, XP_039296138.1, XP_039297482.1, XP_039297483.1, XP_039297484.1, XP_039298691.1		XP_026821260.1	XP_060844983.1, XP_060846292.1, XP_060846308.1, XP_060846348.1, XP_060846388.1, XP_060846392.1, XP_060848571.1, XP_060853374.1
OG0000046				NP_001233072.1, XP_001943090.1, XP_001947421.2, XP_001951295.3, XP_001952765.2, XP_003240632.1, XP_003240823.1, XP_003241933.2, XP_003243597.1, XP_003244346.3, XP_008179285.1, XP_008179291.1, XP_008179292.1, XP_008181441.1, XP_008182838.1, XP_008182877.1, XP_008183811.1, XP_008185127.1, XP_008185636.1, XP_008185650.1, XP_008187712.1, XP_016656834.1, XP_016656838.1, XP_016656839.1, XP_016656847.2,…	asmbl_103836.p1, asmbl_103844.p1, asmbl_106147.p1, asmbl_124271.p1, asmbl_126241.p1, asmbl_13354.p1, asmbl_142065.p2, asmbl_148051.p1, asmbl_156999.p1, asmbl_157008.p1, asmbl_162228.p1, asmbl_162229.p1, asmbl_169338.p1, asmbl_187092.p1, asmbl_187093.p1, asmbl_191327.p1, asmbl_194667.p1, asmbl_194670.p1, asmbl_199207.p1, asmbl_199208.p1, asmbl_199209.p1, asmbl_199210.p1, asmbl_199211.p1, asmbl_199…	g10128.t1, g10130.t1, g10131.t1, g11535.t1, g11695.t1, g14180.t1, g14184.t1, g14482.t1, g15172.t1, g15864.t1, g18440.t1, g18484.t1, g18485.t1, g18487.t1, g26140.t1, g26143.t1, g26143.t2, g30404.t1, g30411.t1, g31253.t1, g31253.t2, g35362.t1, g36878.t1, g37372.t1, g41046.t1, g41051.t1, g42249.t1, g44245.t1, g4621.t1, g47065.t1, g47070.t1, g49008.t1, g51250.t1, g51271.t1, g53927.t1, g57485.t1, g578…	STRG.13539.1.p1, STRG.21284.1.p1, STRG.21288.1.p1, STRG.21829.1.p3, STRG.21830.1.p2, STRG.24325.1.p1, STRG.24326.1.p1, STRG.26306.1.p1, STRG.26306.2.p1, STRG.26319.1.p1, STRG.29392.1.p1, STRG.31520.1.p1, STRG.31520.2.p1, STRG.31520.3.p1, STRG.31520.4.p1, STRG.3249.7.p1, STRG.3249.8.p1, STRG.4906.1.p1, STRG.5680.1.p1, STRG.7206.1.p3, STRG.7206.2.p3, STRG.7209.1.p1, STRG.7380.1.p1, STRG.8103.1.p1, …	TRINITY_GG_14277_c2_g1_i1.p1, TRINITY_GG_14277_c2_g1_i2.p1, TRINITY_GG_14631_c3_g1_i1.p1, TRINITY_GG_14631_c3_g1_i2.p1, TRINITY_GG_15801_c0_g1_i1.p1, TRINITY_GG_15801_c0_g1_i2.p1, TRINITY_GG_15801_c0_g1_i3.p1, TRINITY_GG_15801_c0_g1_i4.p1, TRINITY_GG_17188_c0_g1_i13.p1, TRINITY_GG_17188_c0_g1_i16.p1, TRINITY_GG_17188_c0_g1_i6.p1, TRINITY_GG_18755_c0_g1_i11.p1, TRINITY_GG_18755_c0_g1_i12.p1, TRINI…	asmbl_104490.p1, asmbl_105088.p1, asmbl_10926.p1, asmbl_10927.p1, asmbl_115753.p2, asmbl_121912.p1, asmbl_121915.p1, asmbl_121916.p1, asmbl_127539.p1, asmbl_127542.p1, asmbl_127546.p1, asmbl_132062.p1, asmbl_132064.p1, asmbl_135248.p1, asmbl_135252.p1, asmbl_135255.p1, asmbl_135257.p1, asmbl_135263.p1, asmbl_135271.p1, asmbl_135278.p1, asmbl_135279.p1, asmbl_135317.p1, asmbl_135342.p1, asmbl_1392…	g12681.t1, g12895.t1, g12904.t1, g15961.t1, g17840.t1, g18805.t1, g20482.t1, g23048.t1, g23545.t1, g25681.t1, g27101.t1, g29607.t1, g29766.t1, g3025.t1, g32699.t1, g35076.t1, g36950.t1, g36953.t1, g38179.t1, g39135.t1, g39142.t1, g39144.t1, g39147.t1, g39148.t1, g39150.t1, g39152.t1, g39160.t1, g39162.t1, g39163.t1, g39425.t1, g40489.t1, g52116.t1, g55779.t1, g55784.t1, g67638.t1, g67640.t1, g676…	STRG.14249.3.p1, STRG.14249.4.p1, STRG.15437.1.p1, STRG.1584.1.p1, STRG.17051.1.p2, STRG.17886.1.p1, STRG.17887.1.p1, STRG.18798.1.p1, STRG.19492.1.p1, STRG.19976.1.p1, STRG.19980.1.p1, STRG.19981.1.p1, STRG.19982.1.p1, STRG.19986.1.p1, STRG.19990.1.p1, STRG.19991.1.p1, STRG.20567.1.p1, STRG.20568.1.p1, STRG.26104.1.p2, STRG.31669.1.p1, STRG.31669.2.p1, STRG.31669.3.p1, STRG.31669.4.p1, STRG.3166…	TRINITY_GG_12780_c2_g1_i1.p1, TRINITY_GG_12780_c2_g1_i2.p1, TRINITY_GG_12780_c2_g2_i1.p1, TRINITY_GG_12780_c2_g2_i4.p1, TRINITY_GG_12780_c2_g2_i5.p1, TRINITY_GG_12780_c2_g2_i6.p1, TRINITY_GG_12780_c2_g2_i7.p1, TRINITY_GG_12874_c5_g1_i16.p1, TRINITY_GG_15151_c0_g1_i2.p1, TRINITY_GG_15151_c0_g1_i4.p1, TRINITY_GG_15151_c0_g1_i5.p1, TRINITY_GG_15151_c0_g1_i7.p1, TRINITY_GG_15151_c0_g1_i8.p1, TRINITY_…	TRINITY_DN10511_c1_g1_i10.p1, TRINITY_DN10511_c1_g1_i13.p1, TRINITY_DN10511_c1_g1_i2.p1, TRINITY_DN3361_c0_g1_i6.p1, TRINITY_DN3361_c0_g3_i1.p1, TRINITY_DN6568_c0_g1_i3.p1, TRINITY_DN6568_c0_g1_i6.p1, TRINITY_DN8060_c0_g1_i2.p1, TRINITY_DN8060_c0_g1_i5.p1, TRINITY_DN8060_c0_g2_i1.p1, TRINITY_DN8420_c0_g1_i1.p1, TRINITY_DN8420_c0_g1_i11.p1, TRINITY_DN8420_c0_g1_i13.p1, TRINITY_DN8420_c0_g1_i14.p1,…	asmbl_147236.p1, asmbl_147250.p1, asmbl_148188.p1, asmbl_148237.p1, asmbl_148279.p1, asmbl_148280.p1, asmbl_148282.p1, asmbl_148283.p1, asmbl_148284.p1, asmbl_148285.p1, asmbl_148286.p1, asmbl_148533.p1, asmbl_150049.p1, asmbl_150052.p1, asmbl_150053.p1, asmbl_150065.p1, asmbl_150066.p1, asmbl_150067.p1, asmbl_150068.p1, asmbl_150069.p1, asmbl_150072.p1, asmbl_150082.p1, asmbl_150093.p1, asmbl_15…	g11923.t1, g11932.t1, g1324.t1, g15202.t1, g15205.t1, g16865.t1, g18136.t1, g18150.t1, g19618.t1, g20495.t1, g20501.t1, g20573.t1, g20575.t1, g20727.t1, g24650.t1, g29301.t1, g29303.t1, g29472.t1, g29533.t1, g29575.t1, g29577.t1, g29783.t1, g29785.t1, g29786.t1, g29789.t1, g29790.t1, g29792.t1, g29793.t1, g29794.t1, g29797.t1, g29818.t1, g29824.t1, g29825.t1, g29845.t1, g29846.t1, g29848.t1, g298…	STRG.11931.1.p2, STRG.14719.1.p1, STRG.14733.1.p1, STRG.16085.1.p1, STRG.16883.1.p1, STRG.16883.2.p1, STRG.16883.3.p1, STRG.16883.4.p1, STRG.16891.1.p1, STRG.18902.7.p1, STRG.25121.1.p1, STRG.25357.1.p1, STRG.25357.2.p1, STRG.25357.3.p1, STRG.25357.4.p1, STRG.25357.5.p1, STRG.25357.6.p1, STRG.25357.7.p1, STRG.25673.1.p1, STRG.25712.1.p1, STRG.25713.1.p1, STRG.25713.2.p1, STRG.25713.3.p1, STRG.257…	TRINITY_GG_14338_c0_g1_i1.p1, TRINITY_GG_2444_c39_g2_i2.p1, TRINITY_GG_2444_c39_g2_i3.p1, TRINITY_GG_2444_c4_g1_i10.p1, TRINITY_GG_2444_c4_g1_i18.p1, TRINITY_GG_2444_c4_g1_i2.p1, TRINITY_GG_2444_c4_g1_i20.p1, TRINITY_GG_2444_c4_g1_i3.p1, TRINITY_GG_2444_c4_g1_i42.p1, TRINITY_GG_2444_c4_g1_i8.p1, TRINITY_GG_2444_c4_g2_i1.p1, TRINITY_GG_2444_c4_g2_i2.p1, TRINITY_GG_2444_c4_g2_i4.p1, TRINITY_GG_3579…					XP_050519849.1, XP_050520139.1, XP_050527977.1, XP_050529629.1, XP_050531196.1						XP_022175293.1			XP_026811229.1	XP_060843056.1
OG0000047		XP_027840994.2, XP_027840996.2, XP_027841000.2, XP_027841005.1, XP_027841007.2, XP_027841008.2, XP_027849127.1, XP_027851047.2, XP_027851461.2, XP_027851465.2, XP_050056145.1, XP_050057021.1, XP_050057022.1, XP_050059977.1, XP_050060193.1, XP_050060194.1, XP_050062840.1, XP_050063065.1, XP_050063066.1, XP_050063671.1, XP_050063672.1, XP_050063673.1		NP_001156651.1, NP_001157403.2, NP_001353860.1, XP_003240480.1, XP_003241737.2, XP_003243041.3, XP_003243216.1, XP_003244365.1, XP_003244605.2, XP_003244606.2, XP_003244607.1, XP_003246684.3, XP_008178894.2, XP_008184871.1, XP_016656282.1, XP_016656583.2, XP_016656584.1, XP_016658343.1, XP_016659928.1, XP_016659932.2, XP_016662155.1, XP_016662300.1, XP_016662669.1, XP_016664129.1, XP_016664381.1,…	asmbl_105720.p1, asmbl_106804.p1, asmbl_119273.p1, asmbl_119284.p1, asmbl_11934.p1, asmbl_11935.p1, asmbl_11938.p1, asmbl_119752.p1, asmbl_131059.p1, asmbl_131060.p1, asmbl_131082.p1, asmbl_135803.p1, asmbl_135804.p2, asmbl_135806.p2, asmbl_151394.p1, asmbl_154243.p1, asmbl_154244.p1, asmbl_158846.p1, asmbl_161142.p1, asmbl_161143.p2, asmbl_161156.p1, asmbl_161158.p1, asmbl_161205.p1, asmbl_16330…	g12851.t1, g13042.t1, g17264.t1, g17265.t1, g17836.t1, g17836.t2, g18750.t1, g18756.t1, g1886.t1, g1890.t1, g1890.t2, g21422.t1, g22373.t1, g24891.t1, g28091.t1, g31086.t1, g31597.t1, g35334.t1, g35452.t1, g38773.t1, g38774.t1, g38774.t2, g40187.t1, g4264.t1, g4264.t2, g4267.t1, g45380.t1, g46279.t1, g47891.t1, g47893.t1, g48735.t1, g48738.t1, g48738.t2, g49415.t1, g49423.t1, g49423.t2, g52761.t1…	STRG.12838.1.p1, STRG.1438.1.p1, STRG.16167.1.p1, STRG.17989.1.p1, STRG.20841.1.p2, STRG.20841.2.p1, STRG.23825.1.p1, STRG.25344.1.p1, STRG.25347.1.p1, STRG.25349.1.p1, STRG.2639.1.p1, STRG.27392.1.p1, STRG.27972.1.p1, STRG.29332.1.p1, STRG.29332.2.p1, STRG.29672.1.p1, STRG.29674.1.p1, STRG.29841.1.p1, STRG.30718.1.p1, STRG.31965.1.p1, STRG.32184.1.p1, STRG.32338.1.p1, STRG.34248.1.p1, STRG.41.2.…	TRINITY_GG_10985_c3_g1_i1.p1, TRINITY_GG_10985_c3_g1_i2.p1, TRINITY_GG_11334_c0_g1_i1.p1, TRINITY_GG_11663_c0_g1_i1.p1, TRINITY_GG_16192_c0_g1_i1.p1, TRINITY_GG_16854_c0_g1_i1.p1, TRINITY_GG_19101_c4_g1_i2.p1, TRINITY_GG_19101_c4_g1_i4.p1, TRINITY_GG_19499_c0_g1_i2.p1, TRINITY_GG_19536_c0_g1_i1.p1, TRINITY_GG_24357_c16_g1_i1.p1, TRINITY_GG_5055_c0_g1_i1.p1, TRINITY_GG_7092_c0_g1_i1.p1, TRINITY_GG…	asmbl_101893.p1, asmbl_106287.p1, asmbl_106289.p1, asmbl_106291.p1, asmbl_108059.p1, asmbl_108076.p1, asmbl_108077.p1, asmbl_108093.p1, asmbl_108102.p1, asmbl_108104.p1, asmbl_108189.p1, asmbl_110985.p1, asmbl_118471.p1, asmbl_118497.p1, asmbl_118499.p1, asmbl_118510.p1, asmbl_118514.p1, asmbl_123421.p1, asmbl_125780.p1, asmbl_144927.p1, asmbl_145173.p1, asmbl_153073.p1, asmbl_15345.p1, asmbl_153…	g21216.t1, g21216.t2, g21218.t1, g28856.t1, g30121.t2, g30701.t1, g30716.t1, g30716.t2, g30735.t1, g31763.t1, g33967.t1, g33967.t2, g33971.t1, g35420.t1, g36315.t1, g4156.t1, g4159.t1, g42597.t1, g45180.t1, g46300.t1, g47955.t1, g47968.t1, g52161.t1, g53438.t1, g53462.t1, g53463.t1, g53464.t1, g53467.t1, g53467.t2, g53494.t1, g57995.t1, g57995.t2, g57995.t3, g57998.t1, g58011.t1, g59581.t1, g5959…	STRG.11112.1.p1, STRG.14939.1.p1, STRG.15617.1.p1, STRG.15617.2.p1, STRG.15906.1.p1, STRG.15906.2.p1, STRG.15911.1.p1, STRG.15925.1.p1, STRG.16359.1.p1, STRG.17416.1.p1, STRG.18157.1.p1, STRG.2065.1.p1, STRG.21558.1.p1, STRG.23152.1.p1, STRG.23819.1.p1, STRG.25498.1.p1, STRG.26021.1.p1, STRG.26022.1.p1, STRG.26023.1.p1, STRG.26025.1.p1, STRG.27868.1.p1, STRG.27868.2.p1, STRG.28486.2.p1, STRG.2848…	TRINITY_GG_11964_c12_g1_i1.p1, TRINITY_GG_12959_c3_g1_i2.p1, TRINITY_GG_12959_c3_g1_i4.p1, TRINITY_GG_14139_c26_g1_i1.p1, TRINITY_GG_15329_c3_g1_i1.p1, TRINITY_GG_15500_c8_g1_i1.p1, TRINITY_GG_15838_c6_g1_i1.p1, TRINITY_GG_4443_c2_g1_i1.p1, TRINITY_GG_7519_c0_g1_i2.p1, TRINITY_GG_9323_c2_g1_i1.p1, TRINITY_GG_9502_c0_g1_i1.p1		asmbl_101176.p1, asmbl_107057.p1, asmbl_107069.p1, asmbl_107093.p1, asmbl_107146.p1, asmbl_108055.p1, asmbl_108057.p1, asmbl_108060.p1, asmbl_108079.p1, asmbl_108082.p1, asmbl_108087.p1, asmbl_108091.p1, asmbl_108093.p1, asmbl_108112.p1, asmbl_108126.p1, asmbl_108129.p1, asmbl_108130.p1, asmbl_108141.p1, asmbl_108142.p1, asmbl_108148.p1, asmbl_108149.p1, asmbl_108150.p1, asmbl_108161.p1, asmbl_10…	g13873.t1, g20541.t1, g20565.t1, g21274.t1, g22574.t1, g22586.t2, g22773.t1, g22783.t1, g22784.t1, g22788.t1, g22792.t1, g22793.t1, g22806.t1, g22814.t1, g22818.t1, g22823.t1, g22823.t2, g22826.t1, g22828.t1, g22836.t1, g22838.t1, g22839.t1, g23289.t1, g23734.t1, g23735.t1, g24161.t1, g32553.t1, g34925.t1, g36454.t1, g36587.t1, g37199.t1, g38130.t1, g39324.t1, g40199.t1, g686.t1, g686.t2	STRG.10620.1.p1, STRG.16927.1.p1, STRG.16948.1.p1, STRG.17691.1.p1, STRG.18740.5.p1, STRG.18740.6.p1, STRG.18745.1.p1, STRG.18749.1.p1, STRG.18751.1.p1, STRG.18752.1.p1, STRG.18755.1.p1, STRG.18761.1.p1, STRG.18762.1.p1, STRG.18762.2.p1, STRG.18764.1.p1, STRG.18765.1.p1, STRG.18766.1.p1, STRG.18768.1.p1, STRG.18870.1.p1, STRG.18881.1.p1, STRG.19283.1.p1, STRG.19749.1.p1, STRG.20110.1.p1, STRG.277…	TRINITY_GG_11139_c0_g1_i1.p1, TRINITY_GG_2529_c159_g1_i1.p1, TRINITY_GG_2763_c8_g2_i3.p1, TRINITY_GG_3070_c64_g1_i4.p1, TRINITY_GG_3163_c0_g1_i1.p1, TRINITY_GG_3503_c112_g1_i1.p1, TRINITY_GG_9996_c0_g1_i1.p1					XP_050520042.1, XP_050520043.1, XP_050520044.1, XP_050521184.1, XP_050525979.1, XP_050526763.1, XP_050527863.1, XP_050528129.1, XP_050528733.1, XP_050528734.1, XP_050528735.1, XP_050528736.1, XP_050528737.1, XP_050528739.1, XP_050528743.1, XP_050528744.1, XP_050530414.1, XP_050532311.1, XP_050532913.1, XP_050533131.1, XP_050533135.1, XP_050535209.1, XP_050535210.1, XP_050535211.1, XP_050535704.1,…			XP_046663802.1, XP_046663803.1, XP_046663805.1, XP_046663806.1, XP_046666875.1			XP_022164131.1, XP_022164269.1, XP_022164449.1, XP_022164495.1, XP_022164496.1, XP_022164497.1, XP_022164520.1, XP_022164534.1, XP_022164556.1, XP_022164558.1, XP_022164656.1, XP_022167375.1, XP_022171307.1, XP_022180185.1, XP_022180187.1, XP_022181107.1	XP_039282136.1, XP_039282137.1, XP_039282138.1, XP_039282139.1, XP_039282140.1, XP_039284728.1, XP_039284729.1, XP_039284760.1, XP_039284761.1, XP_039284762.1, XP_039292604.1, XP_039293046.1, XP_039295220.1		XP_026806501.1, XP_026807484.1, XP_026807695.1, XP_026814210.1, XP_026819171.1, XP_026819172.1, XP_026819173.1, XP_026820289.1, XP_028044455.1	XP_060834437.1, XP_060836437.1, XP_060843931.1, XP_060845594.1, XP_060845595.1, XP_060847070.1, XP_060847451.1, XP_060847478.1, XP_060847932.1, XP_060847933.1, XP_060847984.1, XP_060848056.1, XP_060848098.1, XP_060848413.1, XP_060848549.1, XP_060848558.1, XP_060849687.1, XP_060849823.1, XP_060849838.1, XP_060849841.1, XP_060849847.1, XP_060852637.1	XP_049828110.1, XP_049829412.1, XP_049833006.1
[truncated: 101,878 more rows]
