# Supplementary material for: New gene annotations for three pea aphid genome assemblies allow comparative analyses of genes and gene family evolution
Source: bioRxiv. 2025 May 13:2025.05.08.652899. Preprint. [Version 1] doi: 10.1101/2025.05.08.652899 (PMC12132395; doi:10.1101/2025.05.08.652899)
Supplement: Supplement 1 [file media-1.zip › Supp_Mat_for_Jenn/Supplemental_Table_S4.xlsx]

## Sheet: Sheet1
		Eukaryota	Metazoa	Arthropoda	Insecta
WD_male_LR	PASA	0.964	0.925	0.948	0.937
WD_male_LR	Trinity-gg	0.577	0.534	0.537	0.542
WD_male_LR	StringTie	0.913	0.88	0.901	0.896
WD_male_LR	Braker	0.961	0.93	0.958	0.94
WL_male_LR	PASA	0.973	0.934	0.963	0.949
WL_male_LR	Trinity-gg	0.577	0.542	0.547	0.552
WL_male_LR	StringTie	0.91	0.893	0.914	0.911
WL_male_LR	Braker	0.969	0.948	0.975	0.956
Modified Reference	PASA	0.972	0.935	0.964	0.949
Modified Reference	Trinity-gg	0.522	0.528	0.529	0.54
Modified Reference	StringTie	0.91	0.892	0.923	0.907
Modified Reference	Braker	0.969	0.93	0.966	0.95
N/A	Trinity-tdn	0.495	0.473	0.51	0.497
Reference	RefSeq	0.988	0.955	0.985	0.967
