# Supplementary material for: New gene annotations for three pea aphid genome assemblies allow comparative analyses of genes and gene family evolution
Source: bioRxiv. 2025 May 13:2025.05.08.652899. Preprint. [Version 1] doi: 10.1101/2025.05.08.652899 (PMC12132395; doi:10.1101/2025.05.08.652899)
Supplement: Supplement 1 [file media-1.zip › Supp_Mat_for_Jenn/Supplemental_Table_S5.xlsx]

## Sheet: Sheet1
Annotation/Assembly	genes_in_otgps_with_pisum_member	genes_w_NPS	genes_w_NAS	genes_w_ten_plus_NPS	genes_w_ten_plus_NAS
A_pisum_mecat_PASA	48932	30390	24734	13178	10854
A_pisum_racon_PASA	47898	29450	23965	12466	10263
A_pisum_v3_wdel_PASA	31888	20719	17302	10743	9283
A_pisum	17474	15986	13913	10650	9396
